# Supplementary material for: RNA-binding proteins Zfp36l1 and Zfp36l2 protect against premature thymic involution
Source: Cell Mol Immunol. 2026 Mar 16;23(5):505–16. doi: 10.1038/s41423-026-01399-7 (PMC13129036; doi:10.1038/s41423-026-01399-7)
Supplement: Supplementary file 1 — Supplementary Table 1 [file 41423_2026_1399_MOESM1_ESM.xls]

## Sheet: Ordered by Gene ID
Supplemental Table 1. List of differentially expressed genes within defined clusters.
Gene ID	logFC	logCPM	F	PValue	cluster	p.adj.global	p.adj.local	sig
1110002E22Rik	-3.03888	2.72527	26.638	7.42142e-05	PNP	0.00408477	0.00120873	Sig
1110002E22Rik	-3.44459	2.00337	23.9105	0.000292403	immature cTEC	0.0106744	0.0097728	Sig
1500009L16Rik	-1.8781	4.62461	90.6858	6.84678e-08	mature cTEC	2.44825e-05	1.02459e-05	Sig
1500009L16Rik	-1.13323	6.20602	77.6783	2.09842e-07	PNP	5.31483e-05	1.17052e-05	Sig
1500009L16Rik	-1.85112	4.90462	48.5185	1.39121e-05	immature cTEC	0.00121624	0.00139832	Sig
1700019D03Rik	-3.90547	3.80868	59.439	7.32372e-07	PNP	0.000136396	3.18787e-05	Sig
1700024B18Rik	1.37022	6.21782	48.1685	5.1172e-06	Early progenitors	0.000587549	0.00050126	Sig
1700113H08Rik	-2.36057	2.99618	21.2805	0.000299568	PNP	0.0108641	0.00366343	Sig
2010009K17Rik	-1.9871	2.28637	18.5966	0.000573238	mature cTEC	0.0169563	0.00927646	Sig
2300009A05Rik	-1.01299	5.07376	22.2225	0.000259056	PNP	0.00980978	0.0032756	Sig
2310040G24Rik	1.26278	4.46406	22.2686	0.000249832	mature cTEC	0.00957056	0.00509061	Sig
2310040G24Rik	-1.40043	3.87824	19.5696	0.00046719	PNP	0.0147725	0.00521471	Sig
2410018L13Rik	-1.75489	3.44171	37.2464	1.71953e-05	mature cTEC	0.00141954	0.000727376	Sig
4831440D22Rik	-1.37952	5.1316	36.428	2.0468e-05	PNP	0.00162134	0.000444173	Sig
4930405N21Rik	-2.58248	2.69163	17.7127	0.000626995	PNP	0.0179565	0.00648349	Sig
4930447K03Rik	-2.36368	3.30482	23.1692	0.000240368	Early progenitors	0.00931061	0.00749926	Sig
4930517O19Rik	3.16863	3.29803	101.368	3.6654e-08	PNP	1.50404e-05	3.16296e-06	Sig
5430403G16Rik	1.84479	2.65264	22.0478	0.000269905	PNP	0.0100803	0.00337518	Sig
5730419F03Rik	1.33508	3.93553	27.2124	9.61558e-05	PNP	0.00491789	0.00147034	Sig
6030407O03Rik	-1.40452	7.8495	80.2969	1.69071e-07	PNP	4.67099e-05	1.01829e-05	Sig
6720407P12Rik	1.77154	5.45328	49.0791	3.45774e-06	mature cTEC	0.000436233	0.00022074	Sig
6720407P12Rik	2.04901	4.53742	41.2135	3.0352e-05	immature cTEC	0.00216692	0.00251775	Sig
8430419K02Rik	-1.20922	4.83688	27.0911	0.000111872	Early progenitors	0.00549921	0.00442242	Sig
9330159M07Rik	1.48701	6.00168	141.451	3.65717e-09	PNP	2.79087e-06	5.45103e-07	Sig
9430078K24Rik	-6.66619	2.38032	33.0328	6.01236e-05	PNP	0.0035096	0.00102446	Sig
9430078K24Rik	-6.63429	1.73364	44.7686	5.02237e-05	immature cTEC	0.00307816	0.00351231	Sig
9430078K24Rik	-4.28264	2.33007	22.3623	0.00016806	Early progenitors	0.00725029	0.00583047	Sig
9530052E02Rik	1.02985	4.52411	28.3666	7.77739e-05	PNP	0.00424305	0.00125561	Sig
9530059O14Rik	2.12829	2.27082	20.1102	0.000415249	PNP	0.0136723	0.00477213	Sig
9930012K11Rik	-1.69564	2.60554	18.4486	0.000591439	mature cTEC	0.0172943	0.00947187	Sig
9930012K11Rik	-3.23244	3.72904	68.7483	3.90149e-07	PNP	8.49181e-05	1.91901e-05	Sig
A230057D06Rik	4.8652	4.36168	73.9378	5.96522e-08	mature cTEC	2.20876e-05	9.32787e-06	Sig
A230057D06Rik	4.28539	2.21437	46.777	3.88452e-06	PNP	0.000476156	0.000120928	Sig
A230057D06Rik	8.60431	4.58897	126.804	4.51026e-07	immature cTEC	9.43926e-05	0.000146006	Sig
A230057D06Rik	8.40955	4.75484	114.885	9.35174e-08	Early progenitors	3.02426e-05	3.60389e-05	Sig
A330008L17Rik	-4.1223	6.7383	549.403	1.44652e-13	mature cTEC	2.58622e-09	6.19416e-10	Sig
A330008L17Rik	-1.98136	7.48514	96.412	3.84638e-07	immature cTEC	8.38644e-05	0.000132412	Sig
A330040F15Rik	2.52587	2.19981	38.4109	1.55688e-05	PNP	0.00132639	0.000357839	Sig
A330076H08Rik	4.33953	3.07755	28.1601	4.90634e-05	mature cTEC	0.00302418	0.0015625	Sig
A330076H08Rik	3.50445	1.4873	38.5757	1.0833e-05	PNP	0.00101708	0.000272319	Sig
A330076H08Rik	7.60799	3.71275	62.4394	1.17698e-05	immature cTEC	0.00107676	0.00123717	Sig
A330076H08Rik	6.97025	3.51371	39.0537	3.20778e-05	Early progenitors	0.00224987	0.00181719	Sig
A430073D23Rik	1.87857	4.51535	23.3782	0.000229255	Early progenitors	0.00903106	0.00728909	Sig
A630023P12Rik	1.21385	5.967	47.197	4.3588e-06	mature cTEC	0.000521024	0.000265582	Sig
A630076J17Rik	1.2792	5.03627	29.487	0.000145961	immature cTEC	0.00660186	0.00634034	Sig
A830018L16Rik	1.81052	6.16044	40.9583	3.18291e-05	immature cTEC	0.00223839	0.00260885	Sig
A830018L16Rik	1.51042	5.87422	39.6477	1.53271e-05	Early progenitors	0.00131151	0.0010864	Sig
A830036E02Rik	-4.95881	3.11953	48.7902	1.58187e-06	PNP	0.000245773	5.93075e-05	Sig
A830082K12Rik	3.42645	1.44295	18.8065	0.000477376	PNP	0.0150055	0.00531233	Sig
Abca1	-1.4945	3.80535	33.7469	2.96811e-05	mature cTEC	0.00212996	0.00110153	Sig
Abcc1	1.0062	5.4169	27.3225	9.06716e-05	mature cTEC	0.00473019	0.00248401	Sig
Abcg2	1.50304	3.14106	28.0226	8.29162e-05	PNP	0.00444798	0.00131844	Sig
Abcg2	2.31483	3.84342	58.2231	3.62953e-06	Transient amplifying progenitors	0.000450638	0.000746526	Sig
Acaa1b	-1.88528	4.57631	112.617	1.56871e-08	mature cTEC	7.82182e-06	3.16403e-06	Sig
Acaa1b	-2.73415	4.55828	136.832	5.54088e-08	immature cTEC	2.12065e-05	4.23877e-05	Sig
Acaa1b	-1.65781	4.93403	35.7957	2.66675e-05	Early progenitors	0.00197485	0.00161484	Sig
Acta2	-3.28484	2.3543	32.3722	3.79219e-05	mature cTEC	0.00252313	0.00130633	Sig
Acta2	-2.14714	8.32142	191.436	4.30251e-10	PNP	6.11895e-07	1.1757e-07	Sig
Acta2	-3.74481	5.22209	107.093	2.1701e-07	immature cTEC	5.45993e-05	9.28127e-05	Sig
Acta2	-3.53924	7.04253	330.495	1.59322e-11	Early progenitors	6.43209e-08	7.07496e-08	Sig
Acta2	-2.33603	5.08567	39.4014	2.79652e-05	Transient amplifying progenitors	0.00204553	0.00275612	Sig
Acyp1	-1.24731	4.02923	19.6245	0.000460374	PNP	0.014631	0.00517386	Sig
Adam12	2.46444	2.70168	26.0682	0.000120224	PNP	0.0057915	0.00175126	Sig
Adam12	1.05349	5.83579	27.8302	0.000147199	Transient amplifying progenitors	0.00664021	0.00858808	Sig
Adam23	1.94466	5.56702	126.354	8.00987e-09	PNP	4.89001e-06	1.00164e-06	Sig
Adamts10	1.34582	4.6867	29.2729	6.37376e-05	mature cTEC	0.0036541	0.00190761	Sig
Adamts10	1.14794	5.39077	26.4506	0.000125974	Early progenitors	0.00597645	0.00480866	Sig
Adamts12	1.26593	3.13662	17.2095	0.000816405	PNP	0.021709	0.00804197	Sig
Adamts17	1.40735	6.58932	73.5219	4.04198e-07	Early progenitors	8.75194e-05	9.2253e-05	Sig
Adamts18	2.13418	5.85798	128.33	6.36169e-09	mature cTEC	4.15802e-06	1.67048e-06	Sig
Adamts18	-1.01849	6.06974	39.0673	1.38371e-05	PNP	0.00121152	0.000325785	Sig
Adamts18	1.72079	6.23447	57.4313	5.97207e-06	immature cTEC	0.000657937	0.000797462	Sig
Adamts19	-1.69731	3.88715	32.6244	3.56656e-05	mature cTEC	0.00242193	0.0012553	Sig
Adamts19	-1.27163	7.34899	100.948	3.70456e-08	PNP	1.51514e-05	3.17817e-06	Sig
Adamts19	-1.00267	7.21408	29.0549	7.88673e-05	Early progenitors	0.00429148	0.00346618	Sig
Adamts19	-1.28298	5.88094	28.0355	0.000142354	Transient amplifying progenitors	0.00649979	0.00846729	Sig
Adamts2	-1.1736	4.71583	22.4602	0.000246449	PNP	0.00948449	0.00314585	Sig
Adamts20	-1.05692	4.62485	26.8453	0.000103032	PNP	0.00517236	0.00155454	Sig
Adamts3	1.19648	6.39346	123.49	9.38107e-09	PNP	5.361e-06	1.09863e-06	Sig
Adamtsl1	1.60473	5.95984	57.5513	5.91725e-06	immature cTEC	0.000654201	0.000797462	Sig
Adamtsl2	-2.81366	3.37124	34.1149	2.67341e-05	PNP	0.00197744	0.000545627	Sig
Adcy2	2.22542	5.78483	112.886	1.73654e-08	PNP	8.42369e-06	1.71975e-06	Sig
Adcy3	1.16173	3.58506	19.2158	0.00050476	PNP	0.0155787	0.00554184	Sig
Adcy8	4.02857	3.92946	30.6901	2.99037e-05	Early progenitors	0.00214208	0.00177056	Sig
Adgra3	-1.74509	6.71148	190.399	4.47416e-10	PNP	6.1533e-07	1.17894e-07	Sig
Adgra3	-1.15278	5.07539	28.165	0.000139473	Transient amplifying progenitors	0.00642332	0.00845899	Sig
Adgrf5	-2.35878	1.55593	19.0495	0.000518823	mature cTEC	0.0158641	0.00870705	Sig
Adgrg2	-1.04848	6.18798	34.6821	6.93915e-05	immature cTEC	0.00389788	0.00424083	Sig
Adgrl3	1.5715	7.43082	87.3338	6.58103e-07	immature cTEC	0.000126712	0.000170401	Sig
Adm2	2.84659	1.64136	19.1652	0.000497757	PNP	0.0154416	0.00548946	Sig
Adora1	3.25068	1.72035	32.2062	3.65412e-05	PNP	0.00245871	0.000693954	Sig
Adra1a	-1.31838	5.90822	50.1033	3.13347e-05	mTEC1	0.00221684	0.00633775	Sig
Adra1a	3.51209	3.84365	26.4861	0.000123703	immature cTEC	0.00590904	0.00585433	Sig
Adrb1	-1.70796	3.62358	18.8522	0.000554477	PNP	0.0165578	0.00591175	Sig
Aebp1	2.66221	5.29087	72.4775	1.80048e-06	immature cTEC	0.000267808	0.000357519	Sig
Aebp1	2.32748	5.77498	78.3457	2.75128e-07	Early progenitors	6.42801e-05	6.56137e-05	Sig
Aff3	1.70546	3.63941	41.8843	9.31909e-06	PNP	0.000910462	0.000241949	Sig
Agfg2	-1.50684	5.43485	79.3148	1.83372e-07	PNP	4.91422e-05	1.0695e-05	Sig
Agmo	1.6443	3.36751	29.2694	6.62259e-05	PNP	0.0037657	0.00111049	Sig
Agtpbp1	1.14574	5.33465	37.7041	1.60471e-05	mature cTEC	0.00134787	0.000695723	Sig
Ahsa2	-1.45953	5.18537	80.9266	1.46033e-07	mature cTEC	4.19183e-05	1.86454e-05	Sig
Aif1l	1.45294	3.81384	28.1197	8.13685e-05	PNP	0.00438374	0.00129869	Sig
Aifm2	-1.23184	4.39352	25.5176	0.000128038	mature cTEC	0.00605602	0.00327557	Sig
Aig1	1.1088	6.41017	30.0473	0.00013305	immature cTEC	0.00621786	0.00598279	Sig
Aim2	2.56364	3.86434	94.2915	5.86775e-08	PNP	2.19212e-05	4.6254e-06	Sig
Ajap1	-2.4435	4.67611	79.3469	1.86157e-07	PNP	4.96328e-05	1.08147e-05	Sig
Ajap1	1.82998	5.29187	56.5853	6.55153e-06	immature cTEC	0.000702001	0.000835321	Sig
Akap12	-1.69321	7.14525	165.22	1.22722e-09	PNP	1.29066e-06	2.48066e-07	Sig
Akap6	-1.68933	4.5681	24.2789	0.000190237	Early progenitors	0.00790677	0.0063677	Sig
Akap6	1.575	5.29501	48.352	9.70607e-06	Transient amplifying progenitors	0.000935395	0.00135682	Sig
Alad	-1.07766	5.91728	54.592	1.80369e-06	mature cTEC	0.000267808	0.000128086	Sig
Alad	-1.04871	5.6321	43.1417	2.47159e-05	immature cTEC	0.00186346	0.00215404	Sig
Alcam	1.0068	9.97824	111.647	2.77246e-08	Early progenitors	1.19237e-05	1.67885e-05	Sig
Aldh3a2	-1.23244	6.1947	105.79	2.70031e-08	PNP	1.17343e-05	2.44452e-06	Sig
Aldh3b2	2.90388	2.64732	16.8769	0.000606219	mature cTEC	0.0175624	0.00963499	Sig
Alk	-1.43339	5.37289	60.3788	1.04249e-06	PNP	0.000179216	4.203e-05	Sig
Alox12e	1.31269	6.41282	150.718	2.3451e-09	PNP	2.05269e-06	3.9079e-07	Sig
Alox15	3.28805	3.9598	174.507	8.38993e-10	PNP	9.5456e-07	1.82061e-07	Sig
Alpk1	1.23537	5.80146	22.7354	0.000258981	Early progenitors	0.00980978	0.00789508	Sig
Amn	1.67971	4.81379	28.5061	7.33e-05	mature cTEC	0.00406061	0.00213978	Sig
Amot	-1.8627	7.57145	232.77	1.05287e-10	PNP	2.67316e-07	4.79149e-08	Sig
Ampd3	-1.72438	3.74614	34.0433	7.59713e-05	immature cTEC	0.00416361	0.00448981	Sig
Ampd3	-2.44049	3.54358	39.6578	1.55467e-05	Early progenitors	0.00132564	0.00109431	Sig
Amy1	-2.43512	3.02675	24.1887	0.000196935	Early progenitors	0.0080942	0.00654257	Sig
Angpt1	1.19965	7.01376	76.0996	2.18707e-07	mature cTEC	5.45993e-05	2.39775e-05	Sig
Angpt1	1.23365	7.083	97.5809	4.65286e-08	PNP	1.83118e-05	3.87896e-06	Sig
Angpt1	1.23272	6.98973	85.2525	7.49574e-07	immature cTEC	0.000139185	0.000181081	Sig
Angpt1	1.02431	7.21516	44.9677	7.57343e-06	Early progenitors	0.000783331	0.000668167	Sig
Angpt1	1.15616	5.23446	39.8283	2.62623e-05	Transient amplifying progenitors	0.00195177	0.00264336	Sig
Angptl2	1.56032	5.81837	64.4876	3.30005e-06	immature cTEC	0.000420578	0.00054749	Sig
Ankfn1	-7.86844	3.40993	44.8669	1.27095e-05	PNP	0.00113697	0.000305939	Sig
Ano4	-5.04306	1.79931	36.0552	1.20128e-05	mature cTEC	0.00109181	0.000551757	Sig
Antxr1	3.49129	3.63475	40.8933	5.42695e-06	mature cTEC	0.000613544	0.000312094	Sig
Antxr1	1.56559	6.86182	150.42	2.37791e-09	PNP	2.05269e-06	3.9079e-07	Sig
Antxr1	3.78985	4.92932	79.706	5.76128e-07	immature cTEC	0.000114632	0.000163804	Sig
Antxr1	2.32961	6.65314	73.4129	4.08567e-07	Early progenitors	8.79767e-05	9.2253e-05	Sig
Antxr1	1.98458	4.16529	41.7068	2.08424e-05	Transient amplifying progenitors	0.00164343	0.00224871	Sig
Antxr2	1.35509	4.79327	25.0667	0.000295565	immature cTEC	0.0107499	0.00983074	Sig
Anxa	-1.69406	5.46536	124.021	2.33223e-06	mTEC3	0.000326857	0.00982703	Sig
Anxa3	-3.56259	1.82308	44.8353	5.72293e-06	mature cTEC	0.000637788	0.000322454	Sig
Anxa3	-2.07108	3.7945	39.6874	1.53313e-05	Early progenitors	0.00131151	0.0010864	Sig
Anxa6	-1.52132	5.298	48.3671	3.64908e-05	mTEC1	0.00245664	0.00645674	Sig
Anxa6	-1.28485	6.33058	88.6559	6.06682e-07	immature cTEC	0.000118637	0.000163804	Sig
Anxa6	-1.66718	6.30799	81.374	2.13698e-07	Early progenitors	5.39208e-05	5.58213e-05	Sig
Anxa8	-1.34768	5.21136	28.9096	8.0916e-05	Early progenitors	0.00436312	0.00353431	Sig
Aox2	-2.9756	4.39432	55.3848	1.65142e-06	mature cTEC	0.000253575	0.000123195	Sig
Aox2	-3.37511	3.17289	51.7933	1.04362e-05	immature cTEC	0.00098873	0.00114328	Sig
Aox2	-3.30936	2.71776	31.8144	4.47374e-05	Early progenitors	0.00283951	0.00229227	Sig
Apba1	1.52597	4.97261	52.9139	2.34261e-06	PNP	0.000327578	8.19135e-05	Sig
Apbb1ip	1.6125	2.44728	19.3279	0.000494099	PNP	0.0153769	0.00545728	Sig
Apoc1	1.117	4.92435	17.8513	0.000697111	PNP	0.0193662	0.00705042	Sig
Apoc1	-2.21613	3.43494	31.8374	0.000103502	immature cTEC	0.00519387	0.00537821	Sig
Apoe	1.10128	9.21736	115.776	1.46073e-08	PNP	7.36074e-06	1.50068e-06	Sig
Apoe	1.1576	6.89477	36.2452	4.19517e-05	Transient amplifying progenitors	0.0027218	0.00360836	Sig
Appl2	1.2463	5.1175	28.0035	7.99809e-05	mature cTEC	0.00433253	0.002263	Sig
Aqp3	-2.32454	3.47295	38.6029	1.47717e-05	PNP	0.00127938	0.00034489	Sig
Aqp5	-4.04014	2.87469	61.7641	8.62754e-07	mature cTEC	0.000155584	7.2331e-05	Sig
Aqp5	-1.76524	4.82525	44.6037	6.48553e-06	PNP	0.000697317	0.000182634	Sig
Ar	1.42118	5.72586	48.7666	3.58585e-06	mature cTEC	0.000446223	0.000226838	Sig
Ar	1.29285	5.72527	28.651	0.000164555	immature cTEC	0.00713688	0.0068034	Sig
Arfgef3	-3.99421	2.7592	24.5404	0.000143399	Early progenitors	0.00652802	0.00524823	Sig
Arhgap24	-1.0177	5.91732	65.0094	6.043e-07	mature cTEC	0.000118637	5.49676e-05	Sig
Arhgap24	-1.13735	6.7499	50.5902	1.12908e-05	immature cTEC	0.00104583	0.00120523	Sig
Arhgap27	1.07613	3.92405	19.8435	0.000436904	PNP	0.0141547	0.00497317	Sig
Arhgap6	1.1357	5.67021	23.5989	0.000194442	PNP	0.00802336	0.00259186	Sig
Arhgef10l	-1.20968	6.09922	32.4536	3.83777e-05	PNP	0.00254786	0.000723246	Sig
Arhgef6	1.36157	3.40123	20.2954	0.000394662	PNP	0.013196	0.00457473	Sig
Arnt2	-1.63727	6.40809	88.1624	2.53277e-06	mTEC1	0.000345296	0.00151713	Sig
Arnt2	-1.14112	6.31464	91.8581	6.96816e-08	PNP	2.48456e-05	5.24603e-06	Sig
Arnt2	-1.74448	6.01546	123.7	4.88425e-08	Transient amplifying progenitors	1.90117e-05	6.30157e-05	Sig
Arpp21	-2.1495	4.54668	31.5804	4.46903e-05	PNP	0.00283951	0.000816152	Sig
Arrdc4	1.01863	5.18163	45.462	5.78744e-06	PNP	0.000642688	0.000167779	Sig
Ascl1	1.36543	5.01631	30.4918	0.000125929	immature cTEC	0.00597645	0.00585433	Sig
Astn2	1.35234	7.87205	92.101	9.70013e-08	Early progenitors	3.08903e-05	3.60389e-05	Sig
Atf5	1.04257	5.42494	54.6148	1.93262e-06	PNP	0.00028422	7.04142e-05	Sig
Atmin	-1.17245	4.84896	34.9114	2.58687e-05	PNP	0.00192939	0.000532382	Sig
Atp1b1	-2.14492	6.92891	381.134	2.82974e-12	PNP	2.08322e-08	4.48721e-09	Sig
Atp6v1e1	-1.08575	6.96754	113.779	1.64544e-08	PNP	8.10748e-06	1.66062e-06	Sig
Atp8a2	-1.24841	5.47589	46.3937	4.8255e-06	mature cTEC	0.00056231	0.000284561	Sig
Atxn1	1.00567	6.4137	31.9312	7.7453e-05	Transient amplifying progenitors	0.00422923	0.00578533	Sig
AU020206	1.16163	6.97559	123.621	9.31231e-09	PNP	5.34612e-06	1.09863e-06	Sig
AW112010	1.17189	4.71187	41.8568	9.34608e-06	PNP	0.000911676	0.000241949	Sig
AW112010	1.95892	4.57981	55.8177	4.5337e-06	Transient amplifying progenitors	0.00053579	0.000857896	Sig
B3galt1	-1.65246	5.07257	33.2248	3.95821e-05	Early progenitors	0.00260041	0.00209229	Sig
B3galt5	-1.92415	4.23971	39.556	1.30381e-05	PNP	0.00115938	0.000311815	Sig
B3gnt4	-5.65462	1.611	17.3912	0.0010371	PNP	0.0256056	0.00972261	Sig
B4galt1	-1.55378	3.79949	24.2241	0.000165683	mature cTEC	0.00716749	0.0038717	Sig
B4galt1	-1.61147	4.60383	42.0373	1.10784e-05	Early progenitors	0.00103274	0.000873601	Sig
B530045E10Rik	-1.93826	2.81112	26.1905	0.000112727	mature cTEC	0.00552849	0.00295577	Sig
Bace2	1.57134	3.89521	43.3657	7.62362e-06	PNP	0.000786572	0.000207937	Sig
Bach2	-1.17498	6.41663	49.9467	3.17455e-05	mTEC1	0.00223832	0.00633851	Sig
Bach2	1.05646	5.68081	26.8012	0.000219915	immature cTEC	0.00878482	0.00814042	Sig
BC028528	-1.09976	4.34789	28.7917	6.91945e-05	mature cTEC	0.00389409	0.00204454	Sig
BC031181	-1.03209	6.45909	70.315	3.98583e-07	PNP	8.66032e-05	1.95398e-05	Sig
Bcam	-1.32942	3.22006	18.9764	0.000520456	mature cTEC	0.0158853	0.00870705	Sig
Bcam	-1.53481	4.29889	36.818	5.26647e-05	immature cTEC	0.00317032	0.00359007	Sig
Bcas1	-3.61344	2.02353	16.7292	0.00068519	PNP	0.0191079	0.00694414	Sig
Bcas1	-3.5578	1.87052	23.1694	0.000297559	immature cTEC	0.0108068	0.00987324	Sig
Bcas1	-2.61821	2.60708	21.8814	0.000304635	Early progenitors	0.0110158	0.00899854	Sig
Bche	3.26337	4.07955	51.2801	1.97639e-06	mature cTEC	0.000288286	0.000138917	Sig
Bcl11b	-1.67235	4.07137	33.2855	8.40263e-05	immature cTEC	0.00447873	0.00479966	Sig
Bcl2a1b	-1.73317	5.77772	50.6677	7.59443e-06	Transient amplifying progenitors	0.000784843	0.00115893	Sig
Bcl2a1d	-1.16495	7.62489	34.8835	5.05953e-05	Transient amplifying progenitors	0.00309185	0.00419911	Sig
Bend4	-2.04951	2.40586	25.524	0.000128962	mature cTEC	0.00609049	0.00329313	Sig
Bend4	-1.88398	3.50132	31.1598	0.000113861	immature cTEC	0.0055664	0.00568527	Sig
Bglap	5.22673	2.94832	56.6384	4.6091e-06	mTEC1	0.000542651	0.00194006	Sig
Bhlhe40	1.65379	4.47397	34.6855	2.6787e-05	PNP	0.00198018	0.000545951	Sig
Bicd1	-1.403	6.13213	57.6652	3.8005e-06	Transient amplifying progenitors	0.000467689	0.000767782	Sig
Blnk	1.17725	5.03788	63.5255	7.58463e-07	PNP	0.000140212	3.27248e-05	Sig
Bmp2	1.30182	3.20478	18.3837	0.000614011	PNP	0.0177112	0.00640307	Sig
Bmp6	1.50918	4.5941	52.0222	2.59655e-06	PNP	0.000350933	8.76767e-05	Sig
Bmp6	-3.21015	3.7886	67.263	7.23792e-07	Early progenitors	0.000135402	0.000135808	Sig
Bnc2	1.59678	6.16049	29.357	7.49183e-05	Early progenitors	0.00411597	0.00331582	Sig
Bpifa	-3.17963	9.58871	158.82	8.5961e-07	mTEC3	0.000155465	0.00793807	Sig
Brca2	1.1574	3.93392	17.6619	0.000730077	PNP	0.0200023	0.00731863	Sig
Brinp1	1.5438	4.41577	24.6795	0.000156439	PNP	0.00691093	0.0021716	Sig
C1ql2	-4.01871	2.336	20.3029	0.000272335	PNP	0.0101454	0.00339222	Sig
C1ra	1.32013	4.54524	47.1418	4.6761e-06	PNP	0.000548475	0.000140453	Sig
C3	3.79459	5.19521	185.297	5.44233e-10	PNP	7.09499e-07	1.36114e-07	Sig
C3	2.75487	3.9482	46.3141	1.22461e-05	Transient amplifying progenitors	0.00110956	0.00159878	Sig
Cables1	1.28765	4.79887	51.6565	2.70917e-06	PNP	0.000361084	9.06142e-05	Sig
Cables1	2.35855	4.47544	33.6197	3.67136e-05	Early progenitors	0.00246395	0.0020077	Sig
Cacna1b	1.32504	3.7308	30.3274	5.49955e-05	PNP	0.00328692	0.000956974	Sig
Cacna1b	1.04249	6.201	50.7569	7.51673e-06	Transient amplifying progenitors	0.000779398	0.00115893	Sig
Cacna1c	1.75076	5.59301	87.9243	9.31479e-08	PNP	3.02012e-05	6.48344e-06	Sig
Cacna1c	1.74133	5.64321	56.4739	2.02585e-06	Early progenitors	0.000294129	0.00026287	Sig
Cacna1e	-4.3814	2.09988	26.5382	0.000132896	immature cTEC	0.0062153	0.00598279	Sig
Cacna1i	-2.0451	3.25278	24.4262	0.00018732	Early progenitors	0.0078325	0.00631912	Sig
Cacnb2	4.08284	4.52608	73.0299	1.53684e-07	mature cTEC	4.35154e-05	1.94438e-05	Sig
Cacnb2	4.27422	5.56526	85.6283	4.6229e-07	immature cTEC	9.65885e-05	0.000146006	Sig
Cacnb2	2.65653	6.26755	69.246	5.90382e-07	Early progenitors	0.000116726	0.000118766	Sig
Cacng4	1.4996	5.06898	24.8833	0.000169981	Early progenitors	0.00732054	0.00588179	Sig
Cadm2	2.07424	8.23525	216.457	1.62314e-09	Transient amplifying progenitors	1.58408e-06	5.75891e-06	Sig
Cadm3	2.8851	2.65133	49.7002	3.49079e-06	PNP	0.000437755	0.000110064	Sig
Calb1	-2.62819	4.03057	44.2021	5.27917e-05	mTEC1	0.00317643	0.00761968	Sig
Calcrl	1.07186	7.70884	98.9182	4.24652e-08	PNP	1.7034e-05	3.60125e-06	Sig
Cald1	-1.60415	5.5175	41.4353	9.35561e-06	mature cTEC	0.000911895	0.000468353	Sig
Calml3	-1.44382	4.83727	23.8619	0.000184457	PNP	0.00775711	0.00248117	Sig
Calml4	-1.2125	6.2093	106.31	1.06434e-06	mTEC1	0.000181724	0.00103421	Sig
Calml4	-2.27347	6.82054	340.198	6.55872e-12	PNP	3.42015e-08	6.45203e-09	Sig
Calml4	1.5632	4.60512	33.3205	8.45642e-05	immature cTEC	0.00449942	0.00479966	Sig
Calml4	-1.932	5.93673	97.5547	1.97727e-07	Transient amplifying progenitors	5.09479e-05	0.00014778	Sig
Camk2b	2.01052	4.98016	25.6261	0.000126194	mature cTEC	0.00598236	0.0032403	Sig
Camp	-3.69719	3.55692	57.2637	1.86344e-06	Early progenitors	0.000275992	0.000250755	Sig
Cap2	-1.44526	5.57654	39.6481	1.27336e-05	PNP	0.00113831	0.000306021	Sig
Capg	-2.55611	4.68046	199.416	2.73393e-10	mature cTEC	4.59493e-07	2.00253e-07	Sig
Capg	-2.14342	5.15298	107.734	2.09428e-07	immature cTEC	5.31483e-05	9.28127e-05	Sig
Capg	-1.23447	5.21454	30.4964	6.16972e-05	Early progenitors	0.00357313	0.00288314	Sig
Capsl	1.53058	2.77274	20.1883	0.000404983	PNP	0.0134086	0.00466504	Sig
Car12	-4.32931	3.82753	57.5959	6.64424e-07	PNP	0.000126856	2.93763e-05	Sig
Car14	-2.0343	3.28259	52.828	2.21198e-06	mature cTEC	0.000314941	0.000153895	Sig
Car14	-2.57306	4.18634	94.7343	4.25581e-07	immature cTEC	9.05822e-05	0.000142933	Sig
Car14	-2.54097	4.74239	69.1895	5.90248e-07	Early progenitors	0.000116726	0.000118766	Sig
Carmil3	1.33316	4.76066	27.2561	0.00020667	immature cTEC	0.00838264	0.00786147	Sig
Cask	1.00933	7.20226	39.7218	1.5145e-05	Early progenitors	0.00130181	0.0010864	Sig
Casp12	-1.08657	4.40648	19.9453	0.000415295	mature cTEC	0.0136723	0.00736543	Sig
Castor1	-1.47314	5.38939	53.8989	2.09568e-06	PNP	0.000302862	7.50579e-05	Sig
Catsperz	-1.65123	5.09617	74.0869	2.6052e-07	mature cTEC	6.16344e-05	2.72606e-05	Sig
Catsperz	-2.11016	3.99873	28.6848	0.00016372	immature cTEC	0.00711205	0.00679042	Sig
Cbfa2t3	1.98873	4.30641	41.9074	8.95e-06	mature cTEC	0.00088991	0.000456253	Sig
Cbr2	1.97401	7.39727	59.5944	1.04662e-06	mature cTEC	0.000179434	8.51801e-05	Sig
Cbr2	1.05472	6.98904	26.6579	0.000224694	immature cTEC	0.00890748	0.00816138	Sig
Ccdc60	2.36284	3.33263	43.8936	5.60691e-05	mTEC1	0.0033304	0.0078329	Sig
Ccdc60	1.80553	2.76571	21.0213	0.000336677	PNP	0.0118198	0.00400319	Sig
Ccdc69	-3.06995	2.11927	28.3543	0.000158646	immature cTEC	0.00697172	0.00672172	Sig
Ccdc80	1.61686	3.67119	31.6383	8.11508e-05	Transient amplifying progenitors	0.0043739	0.00600985	Sig
Cck	-3.38821	7.44109	121.822	1.03077e-08	PNP	5.81093e-06	1.19764e-06	Sig
Cck	-3.195	2.67516	41.5913	3.01314e-05	immature cTEC	0.00215515	0.0025146	Sig
Ccl19	1.52726	3.91347	18.9126	0.000532663	mature cTEC	0.0161071	0.00883561	Sig
Ccl21d	-1.39587	4.56612	34.3474	2.83035e-05	PNP	0.00205705	0.000565917	Sig
Ccl3	-3.1213	2.34046	21.3261	0.000199199	PNP	0.00815352	0.00263657	Sig
Ccl5	-1.19666	4.89525	19.4527	0.000465056	mature cTEC	0.0147422	0.00801014	Sig
Ccl5	2.84901	6.0509	52.3212	6.40125e-06	Transient amplifying progenitors	0.000690629	0.00108151	Sig
Ccn1	1.88292	4.62144	21.9435	0.000268952	mature cTEC	0.0100583	0.00534291	Sig
Ccnd1	-2.22294	3.31931	30.9842	0.000117249	immature cTEC	0.00567436	0.00572522	Sig
Ccnd2	-1.30654	6.4001	144.751	2.71457e-09	mature cTEC	2.24989e-06	1.02036e-06	Sig
Ccnd2	-1.13009	7.96374	74.0444	1.58958e-06	immature cTEC	0.000246212	0.000326695	Sig
Ccnd2	-1.02905	9.19476	94.4505	8.24615e-08	Early progenitors	2.78925e-05	3.60389e-05	Sig
Ccser1	1.5888	7.35186	200.927	3.0416e-10	PNP	4.94367e-07	9.54579e-08	Sig
Ccser1	1.05307	8.21193	92.6702	4.77143e-07	immature cTEC	9.87031e-05	0.000146006	Sig
Ccser1	1.57132	6.46066	33.9791	3.51712e-05	Early progenitors	0.00240139	0.00195229	Sig
Ccser1	1.01906	7.80874	103.303	1.41347e-07	Transient amplifying progenitors	4.09488e-05	0.000118	Sig
Cd200	-1.01114	5.66703	36.8862	1.90877e-05	PNP	0.0015412	0.000420385	Sig
Cd28	-3.35716	3.60763	57.6591	1.07197e-06	PNP	0.00018253	4.29549e-05	Sig
Cd300c2	-3.40277	2.56361	20.5645	0.000239862	PNP	0.0093025	0.00307507	Sig
Cd302	-1.96317	3.06281	33.3599	3.16657e-05	mature cTEC	0.00223395	0.00115364	Sig
Cd55	-2.86287	3.09036	29.1142	7.90961e-05	Early progenitors	0.00429712	0.00346618	Sig
Cd72	-1.177	4.7189	23.3278	0.000205704	PNP	0.00836108	0.00270748	Sig
Cdc42ep2	-1.02592	5.09537	19.7871	0.000430543	mature cTEC	0.0140133	0.00754644	Sig
Cdc42ep3	-1.23747	5.26049	21.745	0.000317793	Early progenitors	0.0113571	0.0092218	Sig
Cdca8	-1.56184	4.00741	22.366	0.00025261	PNP	0.00963861	0.0032106	Sig
Cdh11	1.76125	6.29822	56.6199	1.54987e-06	PNP	0.000242765	5.84907e-05	Sig
Cdh111	1.43022	5.76957	93.9361	2.45882e-07	Transient amplifying progenitors	5.92037e-05	0.000150833	Sig
Cdh22	1.20501	4.27064	25.96	0.000121831	PNP	0.00585087	0.00177117	Sig
Cdh4	1.54404	6.79482	46.0439	4.48835e-05	mTEC1	0.00284562	0.0069862	Sig
Cdh4	-1.00947	8.1814	29.9224	5.89671e-05	PNP	0.0034566	0.00100825	Sig
Cdh8	-2.58742	10.168	173.257	7.53663e-10	mature cTEC	8.95389e-07	3.74598e-07	Sig
Cdh8	-1.51167	10.0596	55.848	6.86319e-06	immature cTEC	0.000725458	0.000862074	Sig
Cdhr17	-2.69219	4.88785	47.5771	4.0131e-05	mTEC1	0.00262819	0.00659527	Sig
Cdk14	1.30909	5.74315	82.9275	1.36933e-07	PNP	3.99475e-05	8.74714e-06	Sig
Cdk14	1.14243	6.22974	33.3352	3.8896e-05	Early progenitors	0.00256882	0.00207269	Sig
Cdk5r1	-1.74283	4.72784	38.6154	1.48127e-05	PNP	0.00128116	0.000345302	Sig
Cdk6	1.59313	5.73157	144.138	3.20668e-09	PNP	2.52404e-06	4.87813e-07	Sig
Cdkl5	3.83809	1.68465	38.2636	1.1298e-05	PNP	0.00104583	0.00027972	Sig
Cdkn1a	-1.60577	6.80672	105.405	2.46989e-08	mature cTEC	1.10292e-05	4.41837e-06	Sig
Cdkn1a	-1.94101	6.21156	118.316	1.25971e-08	PNP	6.62418e-06	1.36679e-06	Sig
Cdkn1a	-1.96272	6.96782	57.8423	5.74136e-06	immature cTEC	0.000638818	0.000782757	Sig
Cdkn1a	-2.31253	6.05821	51.8154	3.34853e-06	Early progenitors	0.000424706	0.000368671	Sig
Cdkn1c	-1.33483	8.51651	61.874	1.24941e-05	mTEC1	0.00112252	0.00381536	Sig
Cdkn1c	-2.404	7.01875	25.4154	0.000135344	PNP	0.00628751	0.0019296	Sig
Cdkn1c	-1.29632	5.63234	29.3993	0.000114315	Transient amplifying progenitors	0.005578	0.00747629	Sig
Cdkn2a	-1.19013	5.29081	51.3481	2.82236e-05	mTEC1	0.00205306	0.00619092	Sig
Cdo1	-2.46946	3.20931	34.7245	3.20891e-05	Early progenitors	0.00224987	0.00181719	Sig
Cdon	1.65016	4.01802	25.137	0.000139767	mature cTEC	0.00642621	0.00347346	Sig
Cdon	2.40494	3.95094	34.3926	5.67883e-05	immature cTEC	0.00335703	0.00377766	Sig
Cdr2l	-1.14806	4.40951	22.9418	0.000222917	PNP	0.00887356	0.00290323	Sig
Cecr2	1.14969	3.94194	18.7788	0.000558858	PNP	0.0166489	0.00594557	Sig
Celf4	-1.55184	4.21	42.5285	8.04883e-06	mature cTEC	0.000823652	0.000420746	Sig
Cenpa	-1.69317	4.64356	28.6166	8.52119e-05	Early progenitors	0.00450737	0.00367377	Sig
Cenpv	-2.70655	2.79026	20.483	0.000320682	PNP	0.0114147	0.0038755	Sig
Cenpv	-2.12034	2.81399	31.8871	0.000104823	immature cTEC	0.00524333	0.00542637	Sig
Cep112	1.08034	6.27245	24.0468	0.000198992	Early progenitors	0.0081493	0.00659446	Sig
Cep112	1.19092	5.83423	26.5664	0.000181853	Transient amplifying progenitors	0.00770039	0.00961732	Sig
Cep126	1.06228	5.9698	27.76	9.91414e-05	Early progenitors	0.0050438	0.00406388	Sig
Cerk	-1.38249	4.6578	35.0404	2.53708e-05	PNP	0.00190132	0.000524331	Sig
Cers3	1.89765	5.37903	53.8258	2.70789e-06	Early progenitors	0.000361084	0.000313691	Sig
Ces2g	1.17529	3.81805	19.6454	0.000457128	PNP	0.0145574	0.00514522	Sig
Cfap206	-3.18785	1.20374	19.6809	0.000397999	mature cTEC	0.0132757	0.00712863	Sig
Cfap58	-2.78011	4.49931	73.2927	6.07373e-06	mTEC1	0.000666555	0.00236481	Sig
Cgas	1.60628	2.80753	20.9012	0.000345494	PNP	0.012036	0.0040883	Sig
Cgn	-1.17211	3.87472	21.5022	0.0002935	mature cTEC	0.0106904	0.00569685	Sig
Chd7	-1.05134	5.64292	26.8669	0.000172874	Transient amplifying progenitors	0.00742697	0.00947	Sig
Chl1	2.822	2.61202	57.8541	1.39145e-06	PNP	0.000220714	5.31924e-05	Sig
Chpt1	-1.10789	5.71646	37.1491	2.18277e-05	Early progenitors	0.0017095	0.00142543	Sig
Chst5	-2.81458	2.54451	20.7311	0.000270565	PNP	0.0100959	0.00337772	Sig
Chst8	-2.27162	4.435	25.1155	0.000161914	Early progenitors	0.00706599	0.00568521	Sig
Chsy3	2.06376	7.05029	121.161	9.45537e-09	mature cTEC	5.3789e-06	2.12243e-06	Sig
Chsy3	1.2781	5.75135	108.268	2.30756e-08	PNP	1.05016e-05	2.16881e-06	Sig
Chsy3	2.14532	6.88307	154.96	2.73887e-08	immature cTEC	1.18198e-05	2.90109e-05	Sig
Chsy3	1.8107	6.08518	61.9555	1.15865e-06	Early progenitors	0.000193085	0.000185769	Sig
Chsy3	1.44947	5.35043	51.5001	6.96172e-06	Transient amplifying progenitors	0.000732778	0.00111012	Sig
Ciao2b	-1.05013	6.23012	79.6195	1.78706e-07	PNP	4.83053e-05	1.05059e-05	Sig
Ciao2b	-1.11702	5.74071	33.185	8.49827e-05	immature cTEC	0.00450381	0.00479966	Sig
Ciao2b	-1.1065	5.86972	40.6995	1.32443e-05	Early progenitors	0.00117307	0.000995293	Sig
Cisd1	-1.46478	4.79241	54.593	1.8039e-06	mature cTEC	0.000267808	0.000128086	Sig
Cisd1	-1.4429	5.05652	59.9366	4.78999e-06	immature cTEC	0.000559736	0.000709228	Sig
Clca3a2	-1.19988	7.58645	51.6108	6.881e-06	Transient amplifying progenitors	0.000726702	0.00111012	Sig
Clca3b	-1.387	4.5252	18.9349	0.000539215	PNP	0.0162377	0.00580354	Sig
Clca4a	-2.16504	2.62464	17.7523	0.000657729	PNP	0.0185815	0.00672123	Sig
Cldn9	-1.80833	3.1862	16.4097	0.00100076	PNP	0.0250247	0.00945416	Sig
Clec11a	1.48564	4.35358	18.9124	0.000531226	mature cTEC	0.01609	0.00882229	Sig
Clec11a	1.55544	4.71773	21.8736	0.00031191	Early progenitors	0.0112042	0.00913703	Sig
Clmp	2.01736	4.96396	133.623	5.43836e-09	PNP	3.74976e-06	7.43041e-07	Sig
Clmp	1.37087	5.08959	37.4888	3.5528e-05	Transient amplifying progenitors	0.00241915	0.00319122	Sig
Clstn2	-2.35847	2.6412	27.1645	9.38781e-05	mature cTEC	0.0048467	0.00255176	Sig
Clu	-1.48294	5.14526	30.7307	0.00012033	immature cTEC	0.00579434	0.00580028	Sig
Clu	-1.70706	4.8516	41.2709	1.22684e-05	Early progenitors	0.00110956	0.000933362	Sig
Cmtm7	-1.13077	5.38756	45.001	2.01348e-05	immature cTEC	0.0016024	0.00183613	Sig
Cnksr1	1.35701	4.02804	18.3956	0.000601686	mature cTEC	0.0174715	0.00960283	Sig
Cnmd	2.09429	3.66439	22.3315	0.000239395	mature cTEC	0.00929616	0.00495047	Sig
Cnmd	-1.51021	5.00831	39.1415	1.37039e-05	PNP	0.0012044	0.000324062	Sig
Cnr1	-5.01758	3.95143	66.8982	1.44322e-07	PNP	4.16181e-05	9.10095e-06	Sig
Cntnap4	-3.61997	6.28379	256.443	5.26076e-11	PNP	1.64599e-07	2.98569e-08	Sig
Cntnap4	2.54178	4.39163	27.4102	0.0001805	immature cTEC	0.00765762	0.00724633	Sig
Col13a1	3.27063	4.36985	41.8904	8.51068e-06	Early progenitors	0.000860363	0.000736229	Sig
Col18a1	-1.47258	6.48043	160.522	1.30193e-09	mature cTEC	1.32471e-06	5.84483e-07	Sig
Col18a1	-1.62222	7.32318	226.025	1.30259e-10	PNP	2.81071e-07	5.05815e-08	Sig
Col18a1	-1.11891	5.0728	32.8	6.82078e-05	Transient amplifying progenitors	0.00385285	0.00519006	Sig
Col19a1	1.69392	7.64408	66.4335	7.55656e-07	Early progenitors	0.000139899	0.000139817	Sig
Col22a1	1.26371	4.00058	24.9743	0.0001476	PNP	0.00664954	0.00207212	Sig
Col27a1	1.04621	5.91327	27.99	0.000182031	immature cTEC	0.00770169	0.00726543	Sig
Col4a5	1.34959	5.23696	35.0829	2.40026e-05	mature cTEC	0.00182612	0.000955496	Sig
Col4a5	1.9516	2.99732	22.0542	0.000268994	PNP	0.0100583	0.00336951	Sig
Col4a5	1.51039	5.62676	38.4233	4.32491e-05	immature cTEC	0.00277575	0.00334573	Sig
Col4a5	1.49838	6.00745	48.2683	5.05989e-06	Early progenitors	0.000582945	0.00050126	Sig
Col5a2	2.65127	2.56708	22.6081	0.000241099	PNP	0.00933314	0.0030829	Sig
Col6a1	1.46437	5.7782	149.133	2.52581e-09	PNP	2.11763e-06	4.02707e-07	Sig
Col6a2	1.87064	4.7275	70.7371	3.8372e-07	PNP	8.38103e-05	1.8937e-05	Sig
Col6a4	1.39458	5.04885	30.1353	5.68258e-05	PNP	0.00335703	0.000978353	Sig
Col8a1	-3.87702	2.22453	21.0818	0.000225545	PNP	0.00892425	0.0029297	Sig
Colec12	2.10476	4.33037	72.1712	1.10684e-06	Transient amplifying progenitors	0.000187193	0.000399194	Sig
Colgalt2	-1.5981	3.54599	22.2602	0.00024927	mature cTEC	0.00955487	0.00508664	Sig
Colgalt2	-1.68209	5.08711	55.9467	2.13203e-06	Early progenitors	0.000306346	0.000270784	Sig
Colq	1.27825	5.14368	24.0555	0.000171567	mature cTEC	0.00737615	0.0039995	Sig
Coro2b	-2.07657	3.40235	28.7513	7.30995e-05	PNP	0.00405296	0.00119984	Sig
Cox17	-1.68667	6.76697	242.081	7.92355e-11	PNP	2.15576e-07	4.03172e-08	Sig
Cox17	-1.3398	6.09413	62.979	1.04656e-06	Early progenitors	0.000179434	0.000176484	Sig
Cox6b2	-1.64767	4.03561	31.2916	0.000111198	immature cTEC	0.00547466	0.00565015	Sig
Cpeb1	-1.54026	4.55756	23.4387	0.000224658	Early progenitors	0.00890748	0.00727105	Sig
Cpm	-3.18506	5.59561	121.053	1.09053e-08	PNP	5.90831e-06	1.20991e-06	Sig
Cpq	1.33958	4.94543	23.6488	0.000186597	mature cTEC	0.00781819	0.00422942	Sig
Crabp2	-3.63068	4.73331	125.635	8.52502e-09	PNP	5.03266e-06	1.03111e-06	Sig
Cracr2b	2.16103	4.18517	30.2773	6.23288e-05	Early progenitors	0.00359499	0.00288314	Sig
Crip1	-2.94918	6.34181	534.542	1.78031e-13	mature cTEC	2.78512e-09	6.19416e-10	Sig
Crip1	-2.4807	6.87137	183.504	1.04027e-08	immature cTEC	5.83821e-06	1.79057e-05	Sig
Crip1	-2.07739	6.59328	87.4152	1.35565e-07	Early progenitors	3.98268e-05	4.40486e-05	Sig
Crip3	1.16793	7.82057	26.6708	0.000120739	Early progenitors	0.00580653	0.00466226	Sig
Crp	1.46744	5.64741	107.923	2.35804e-08	PNP	1.06539e-05	2.18838e-06	Sig
Cryab	-1.18075	6.35718	60.7182	1.00609e-06	PNP	0.000175123	4.10931e-05	Sig
Crybb3	-1.07811	4.77411	22.4429	0.000247313	PNP	0.00950898	0.00314871	Sig
Csf2rb	1.91891	4.27765	69.5334	4.2832e-07	PNP	9.08648e-05	2.04906e-05	Sig
Csf2rb	1.19335	4.95143	49.5378	8.54827e-06	Transient amplifying progenitors	0.000862167	0.00123749	Sig
Csmd1	1.75218	10.8152	311.608	1.25138e-11	PNP	5.6631e-08	1.07575e-08	Sig
Csn2	1.51362	5.01701	33.338	6.30293e-05	Transient amplifying progenitors	0.00362345	0.00488804	Sig
Csnk1e	-1.14277	5.269	51.2062	2.85682e-06	PNP	0.000375958	9.36782e-05	Sig
Csrp2	-1.67192	5.32368	55.2474	1.67592e-06	mature cTEC	0.000255787	0.000123407	Sig
Csrp2	-1.83174	7.25231	267.175	3.86365e-11	PNP	1.34318e-07	2.59146e-08	Sig
Csrp2	-1.73445	5.83319	51.8905	9.94697e-06	immature cTEC	0.000956132	0.00113198	Sig
Csta2	-4.61217	1.20918	29.686	3.04753e-05	mature cTEC	0.00217324	0.00112202	Sig
Csta2	-3.92667	1.82864	25.4035	0.00016247	immature cTEC	0.00708482	0.00675894	Sig
Ctnna2	1.39341	8.2617	39.7373	1.18973e-05	mature cTEC	0.00108525	0.00054826	Sig
Ctnna2	1.96297	7.22661	155.643	2.66683e-08	immature cTEC	1.16677e-05	2.90109e-05	Sig
Ctnna3	-1.46789	8.96739	179.952	5.73834e-10	mature cTEC	7.32821e-07	3.07156e-07	Sig
Ctnna3	-2.50597	6.00532	64.7653	6.72348e-07	PNP	0.000127687	2.96154e-05	Sig
Ctnna3	-1.8916	8.10451	213.444	4.35319e-09	immature cTEC	3.22373e-06	9.99056e-06	Sig
Ctnna3	-1.6001	6.32755	61.2938	1.23326e-06	Early progenitors	0.000201232	0.000186699	Sig
Ctnnal1	-1.44365	5.76272	91.4886	6.45077e-08	mature cTEC	2.32659e-05	9.75819e-06	Sig
Ctnnal1	-1.74935	5.66108	121.856	5.62125e-07	mTEC1	0.000112742	0.000729545	Sig
Ctnnal1	-1.05872	5.82196	48.0417	4.18055e-06	PNP	0.000503081	0.000128517	Sig
Ctnnal1	-1.44473	5.51094	68.6602	2.36663e-06	immature cTEC	0.000330199	0.000434513	Sig
Ctnnal1	-1.18772	5.69809	31.5751	8.1725e-05	Transient amplifying progenitors	0.00439371	0.00600985	Sig
Ctsc	1.61473	4.53597	53.2432	2.25654e-06	PNP	0.000318748	7.98502e-05	Sig
Ctss	1.03768	5.23779	36.5302	2.01401e-05	PNP	0.0016024	0.000438329	Sig
Cttnbp2	2.56298	3.79148	29.9487	5.50356e-05	Early progenitors	0.00328774	0.00265646	Sig
Cxcl13	-1.13709	4.5902	28.276	7.5985e-05	mature cTEC	0.00416361	0.00218941	Sig
Cxcl14	-2.18559	6.79329	165.989	1.18788e-09	PNP	1.25987e-06	2.43448e-07	Sig
Cxxc4	3.06876	2.78374	19.3198	0.000315629	mature cTEC	0.0113114	0.00601727	Sig
Cyp2f2	-1.09305	5.26844	36.1822	2.12424e-05	PNP	0.00166784	0.000455601	Sig
Cyp4f16	-2.73819	1.97361	34.044	2.9068e-05	mature cTEC	0.00209557	0.00108747	Sig
Cyp51	1.05842	5.36228	24.5332	0.000155681	mature cTEC	0.00689375	0.00372911	Sig
Cyp7b1	1.09878	5.62515	43.0632	7.93344e-06	PNP	0.00081291	0.000214807	Sig
Cyth2	-1.26586	5.43771	63.1693	7.86035e-07	PNP	0.000144032	3.36195e-05	Sig
Cyyr1	2.40635	3.10532	58.8518	1.22902e-06	PNP	0.000201064	4.77246e-05	Sig
D430041D05Rik	-2.34949	3.62793	26.0912	0.000119591	PNP	0.00576542	0.00174376	Sig
D630003M21Rik	-3.49008	5.44691	189.943	4.73417e-10	PNP	6.37087e-07	1.22557e-07	Sig
Dach1	2.07856	6.06967	40.5746	1.35093e-05	Early progenitors	0.0011898	0.000999836	Sig
Dach2	2.06388	5.20069	53.5468	8.6858e-06	immature cTEC	0.000870962	0.00101359	Sig
Dapk1	-2.66956	4.50023	185.415	4.63079e-10	mature cTEC	6.29948e-07	2.57787e-07	Sig
Dapk1	-1.92676	4.43755	75.2755	1.46055e-06	immature cTEC	0.000230215	0.000314247	Sig
Dapk1	-2.00278	5.66658	60.6949	1.30896e-06	Early progenitors	0.000211379	0.000195932	Sig
Dcdc2c	-2.91947	4.80491	130.633	6.6223e-09	PNP	4.28216e-06	8.59192e-07	Sig
Dclk1	4.82656	4.32743	63.4045	1.88669e-07	mature cTEC	4.99968e-05	2.21687e-05	Sig
Dclk1	3.01042	7.04784	372.346	3.36241e-12	PNP	2.2148e-08	4.51053e-09	Sig
Dclk1	8.20634	4.23627	86.9126	2.63822e-06	immature cTEC	0.00035465	0.000468887	Sig
Dclk1	2.61003	5.47853	177.815	5.45302e-09	Transient amplifying progenitors	3.74976e-06	1.28982e-05	Sig
Dcn	-2.47376	3.44401	57.0015	1.38428e-06	mature cTEC	0.000220133	0.000106436	Sig
Dcn	-1.69043	7.27289	121.349	1.59872e-08	Early progenitors	7.93982e-06	1.18323e-05	Sig
Dctn3	-1.13982	6.74631	92.4693	6.66651e-08	PNP	2.39062e-05	5.04467e-06	Sig
Dcun1d3	1.06515	5.34404	20.4464	0.000370822	mature cTEC	0.0126318	0.0067726	Sig
Dcx	-3.65267	4.46525	59.7822	1.07416e-06	PNP	0.000182655	4.29549e-05	Sig
Dda1	-1.00292	5.0443	23.8703	0.000184046	PNP	0.00775026	0.00248017	Sig
Ddr2	-2.62396	3.45246	48.3204	3.7935e-06	mature cTEC	0.000467287	0.000236432	Sig
Ddr2	-3.77778	2.87218	22.5241	0.000149765	PNP	0.00672288	0.00208878	Sig
Ddx60	1.14215	6.79944	137.405	4.47721e-09	PNP	3.23466e-06	6.35635e-07	Sig
Dkk3	-1.30177	4.16823	17.1923	0.000820606	PNP	0.0217955	0.00806719	Sig
Dlgap1	1.76796	5.82631	36.751	2.31934e-05	Early progenitors	0.00178408	0.00146436	Sig
Dlgap2	-2.33013	2.57928	29.9336	5.68345e-05	mature cTEC	0.00335703	0.00174992	Sig
Dlgap2	-3.35462	5.18343	144.037	3.36233e-09	PNP	2.63002e-06	5.06271e-07	Sig
Dlk2	1.3434	4.74124	22.9726	0.000248382	Early progenitors	0.00954279	0.00768906	Sig
Dmd	1.99879	4.52512	62.4028	1.20572e-05	mTEC1	0.00109426	0.00381536	Sig
Dmd	1.77446	6.35333	95.8018	5.26339e-08	PNP	2.03939e-05	4.31481e-06	Sig
Dmd	1.4076	5.86893	55.273	4.77365e-06	Transient amplifying progenitors	0.000558348	0.000891417	Sig
Dmpk	-1.36713	3.96648	26.5552	0.0001093	PNP	0.00541761	0.00163077	Sig
Dnah11	1.19132	4.4586	17.0895	0.00084032	PNP	0.0221219	0.00820633	Sig
Dnajc6	1.39786	6.69497	149.029	2.53807e-09	PNP	2.11763e-06	4.02707e-07	Sig
Doc2b	-3.75048	1.64485	35.0199	2.17277e-05	mature cTEC	0.00170273	0.000884164	Sig
Dock10	1.38638	7.58146	261.186	4.55774e-11	PNP	1.5413e-07	2.86736e-08	Sig
Dock4	1.17729	6.43962	75.0136	8.88844e-07	Transient amplifying progenitors	0.000159599	0.000392841	Sig
Dok5	-1.19462	4.72121	42.5056	8.07208e-06	mature cTEC	0.000825357	0.000420746	Sig
Dpp6	1.5432	7.17309	49.8606	3.13445e-06	mature cTEC	0.00040525	0.000204799	Sig
Dpp6	-1.63325	8.93329	164.07	1.28918e-09	PNP	1.32471e-06	2.56059e-07	Sig
Dpp6	1.62115	8.0701	71.1489	1.96226e-06	immature cTEC	0.000286559	0.000380569	Sig
Dpp6	1.13472	8.52214	76.7242	3.09447e-07	Early progenitors	7.07999e-05	7.23237e-05	Sig
Dpp6	-1.45762	5.77947	38.318	3.18774e-05	Transient amplifying progenitors	0.00224005	0.00299788	Sig
Dpt	3.98193	4.07098	44.4553	3.18167e-06	mature cTEC	0.000408403	0.000206913	Sig
Dpyd	1.05148	7.52355	129.83	6.63784e-09	PNP	4.28216e-06	8.59192e-07	Sig
Dse	1.30601	4.3269	30.2312	5.58971e-05	PNP	0.00332589	0.000967244	Sig
Dsg1a	3.92438	5.63994	543.529	2.00976e-13	PNP	2.79472e-09	8.25441e-10	Sig
Dsg1a	1.11978	6.90974	66.8437	1.69244e-06	Transient amplifying progenitors	0.000257361	0.000472116	Sig
Dsg1b	3.76147	3.04092	90.6527	7.90088e-08	PNP	2.70907e-05	5.82927e-06	Sig
Duoxa1	-3.53239	1.52555	24.9735	0.000132265	mature cTEC	0.00620489	0.00335901	Sig
Dusp28	-1.49832	5.8159	80.8698	9.94826e-07	immature cTEC	0.000173811	0.000232182	Sig
Dync1i1	1.09245	7.14141	68.468	4.33806e-07	mature cTEC	9.15543e-05	4.10699e-05	Sig
Dync1i1	-1.8192	8.86547	226.026	1.30243e-10	PNP	2.81071e-07	5.05815e-08	Sig
Dync1i1	1.35631	5.64111	47.3896	1.56932e-05	immature cTEC	0.00133041	0.00153906	Sig
Dync1i1	-1.1206	6.63204	27.3777	0.000158648	Transient amplifying progenitors	0.00697172	0.00889936	Sig
Dync2li1	1.37903	4.98092	21.6437	0.000326135	Early progenitors	0.0115678	0.00942467	Sig
E130114P18Rik	-1.70278	4.85989	58.6399	1.59515e-05	mTEC1	0.00134522	0.00442705	Sig
E130114P18Rik	-1.4627	7.15867	125.648	8.32477e-09	PNP	4.98499e-06	1.02367e-06	Sig
E130114P18Rik	-2.02076	5.49252	67.3273	1.63142e-06	Transient amplifying progenitors	0.000251158	0.000472116	Sig
Ebf1	-2.64145	7.06458	134.829	4.47784e-09	mature cTEC	3.23466e-06	1.36366e-06	Sig
Ebf1	-1.46041	7.93835	132.184	5.86052e-09	PNP	3.95716e-06	7.93375e-07	Sig
Ebf1	-2.09327	7.32314	31.8188	0.000102842	immature cTEC	0.00516696	0.00536415	Sig
Ebf1	-2.42838	8.06234	60.2398	1.36902e-06	Early progenitors	0.00021938	0.000199977	Sig
Ece1	-2.70403	3.51412	42.1968	1.10823e-05	Early progenitors	0.00103274	0.000873601	Sig
Ect2l	-1.52161	4.67104	16.8494	0.000892845	PNP	0.0231014	0.00862791	Sig
Eda	1.83504	5.59112	62.2166	2.51307e-06	Transient amplifying progenitors	0.000344864	0.000578972	Sig
Ednrb	1.77752	5.41367	36.9619	5.22256e-05	immature cTEC	0.00315298	0.00359007	Sig
Ednrb	2.47852	4.56995	36.6856	2.30309e-05	Early progenitors	0.00177704	0.00146436	Sig
Efemp1	-4.78457	2.85024	43.9996	2.96366e-05	mTEC1	0.00212798	0.00633775	Sig
Efna5	1.19357	9.03678	189.819	3.90412e-10	mature cTEC	5.74504e-07	2.38875e-07	Sig
Efna5	1.17238	8.86921	156.283	2.60191e-08	immature cTEC	1.14258e-05	2.90109e-05	Sig
Egflam	1.0257	5.94162	23.3479	0.000228706	Early progenitors	0.00902304	0.00728909	Sig
Ehd3	-2.20491	2.65496	16.615	0.000876867	PNP	0.0228201	0.00850135	Sig
Elf3	-2.18224	2.05342	19.633	0.000452456	mature cTEC	0.0145083	0.00784164	Sig
Elk3	1.04246	5.58272	41.1856	2.21749e-05	Transient amplifying progenitors	0.00172589	0.00233202	Sig
Elmo1	1.12511	5.48938	20.6185	0.000356748	mature cTEC	0.0123064	0.00658469	Sig
Elmo1	1.17305	6.06301	81.7778	1.50043e-07	PNP	4.2775e-05	9.34195e-06	Sig
Elovl6	1.15454	6.02418	77.1603	2.19127e-07	PNP	5.45993e-05	1.21064e-05	Sig
Eml2	-1.051	4.99424	34.7213	2.66447e-05	PNP	0.00197432	0.000544555	Sig
Emp3	2.05706	3.79828	22.7989	0.000240225	Early progenitors	0.00930794	0.00749926	Sig
Enho	1.16839	5.47184	22.6585	0.000228993	mature cTEC	0.00902645	0.00481405	Sig
Enho	1.29909	6.23504	62.9813	3.71359e-06	immature cTEC	0.000459252	0.000594606	Sig
Enho	1.12106	6.59896	36.5948	2.36744e-05	Early progenitors	0.00180893	0.00147747	Sig
Enthd1	2.15911	2.002	19.1435	0.000519835	PNP	0.0158834	0.00565685	Sig
Entpd2	1.89508	2.38415	24.1318	0.000176016	PNP	0.00752198	0.00238941	Sig
Entpd3	-2.57274	4.72041	44.57	6.58579e-06	PNP	0.000703864	0.000184753	Sig
Epb41l3	1.18928	8.67912	85.2231	1.59359e-07	Early progenitors	4.47178e-05	4.71774e-05	Sig
Epb41l4b	1.70827	5.28538	42.3656	8.25442e-06	mature cTEC	0.000840338	0.000428644	Sig
Epb41l4b	1.82564	5.33815	51.4861	1.05274e-05	immature cTEC	0.000993613	0.00114328	Sig
Epha3	1.57214	6.07467	31.4575	8.31539e-05	Transient amplifying progenitors	0.00445119	0.00601978	Sig
Epha5	7.21087	3.37193	37.7284	0.000101393	immature cTEC	0.00512529	0.00536415	Sig
Epha5	4.67051	5.80894	147.382	2.83336e-09	Early progenitors	2.28419e-06	3.43681e-06	Sig
Ephx3	2.67617	1.25803	16.6802	0.000864442	PNP	0.0225671	0.00839743	Sig
Epyc	-2.71761	3.65304	36.4096	2.00958e-05	PNP	0.00160091	0.00043801	Sig
Epyc	-2.92687	3.28173	29.1486	9.02736e-05	Transient amplifying progenitors	0.00471927	0.00634239	Sig
Erich3	1.45594	5.63084	54.8097	7.6006e-06	immature cTEC	0.000784843	0.000934466	Sig
Erich3	1.6825	5.70797	24.5354	0.000181169	Early progenitors	0.00767817	0.00615697	Sig
Espn	-1.29536	6.00261	69.6898	4.2205e-07	PNP	8.99837e-05	2.03522e-05	Sig
Esrrg	2.0467	7.62679	383.086	2.72329e-12	PNP	2.08322e-08	4.48721e-09	Sig
Esrrg	1.11208	8.28757	168.107	7.67471e-09	Transient amplifying progenitors	4.75498e-06	1.55599e-05	Sig
Ets2	-1.56398	7.18607	118.902	1.07696e-08	mature cTEC	5.86016e-06	2.37905e-06	Sig
Ets2	-1.06512	6.88791	78.8363	1.13941e-06	immature cTEC	0.000191409	0.00025306	Sig
Etv1	6.82839	3.05254	36.1142	0.000121239	immature cTEC	0.00582694	0.00581696	Sig
Etv1	3.22424	3.72874	31.3657	3.20286e-05	Early progenitors	0.00224815	0.00181719	Sig
Exoc7	-1.00616	5.81984	46.5096	5.06313e-06	PNP	0.000582945	0.000150628	Sig
Exosc8	1.21949	4.31711	18.9923	0.000520389	mature cTEC	0.0158853	0.00870705	Sig
Ezr	-1.06297	7.31189	139.494	4.03042e-09	PNP	3.00247e-06	5.83067e-07	Sig
Fabp4	-4.2882	8.65516	77.4852	1.94312e-07	mature cTEC	5.05882e-05	2.22696e-05	Sig
Fabp4	-3.20383	8.77183	106.539	2.22427e-07	immature cTEC	5.49057e-05	9.28127e-05	Sig
Fabp4	-2.5411	6.78864	61.2953	1.23307e-06	Early progenitors	0.000201232	0.000186699	Sig
Fam13c	3.50029	3.82249	26.8595	0.0001152	immature cTEC	0.00561213	0.0056857	Sig
Fam13c	2.40375	3.66572	22.4882	0.000233398	Early progenitors	0.00913389	0.00740315	Sig
Fam181b	2.1043	3.67443	21.5122	0.000285949	mature cTEC	0.0105071	0.005605	Sig
Fam241a	-1.22581	5.75799	76.0026	2.2053e-07	mature cTEC	5.46531e-05	2.39775e-05	Sig
Far2	-1.94624	5.93883	66.5208	9.07495e-06	mTEC1	0.000897379	0.00304203	Sig
Far2	-1.98981	4.90236	28.5263	0.000132121	Transient amplifying progenitors	0.00620225	0.00826018	Sig
Fas	1.40473	4.95824	47.5529	4.4415e-06	PNP	0.000528889	0.000134853	Sig
Fbf1	-1.037	4.59529	25.0933	0.000139181	mature cTEC	0.00642047	0.00347128	Sig
Fbln2	-3.00554	4.62568	121.901	1.07632e-08	PNP	5.86016e-06	1.2032e-06	Sig
Fbn1	2.56237	3.88199	35.4163	4.47417e-05	immature cTEC	0.00283951	0.00334727	Sig
Fbn2	-2.43489	4.0223	41.6992	1.16538e-05	Early progenitors	0.00106928	0.000903289	Sig
Fbxl22	-2.34933	2.5084	18.6164	0.000500795	PNP	0.0154922	0.00550975	Sig
Fbxw2	-2.18354	2.0546	21.4769	0.000299645	mature cTEC	0.0108641	0.00579189	Sig
Fbxw25	-2.40435	2.02779	23.1846	0.000208737	mature cTEC	0.00843225	0.00451087	Sig
Fcgbp	2.12792	7.98675	190.721	4.41897e-10	PNP	6.1533e-07	1.17894e-07	Sig
Fgf11	-1.24357	3.78461	26.0222	0.000116126	mature cTEC	0.00563749	0.00303214	Sig
Fgf11	-1.01712	5.0534	34.3771	2.81303e-05	PNP	0.00205041	0.000564748	Sig
Fgf12	2.63888	4.14218	24.354	0.000277039	immature cTEC	0.0102828	0.00951221	Sig
Fgf14	-1.36124	8.49114	25.7968	0.000125689	PNP	0.00597645	0.00181652	Sig
Fgf14	1.12482	10.5244	134.316	8.12029e-09	Early progenitors	4.93335e-06	7.2119e-06	Sig
Fgf21	-2.23789	5.70482	158.729	1.63278e-09	PNP	1.58408e-06	3.08889e-07	Sig
Fgf21	-1.23409	6.04965	56.7612	4.13891e-06	Transient amplifying progenitors	0.000499511	0.000804649	Sig
Fgfbp1	-1.69768	3.98889	19.1344	0.000517188	PNP	0.0158305	0.00563807	Sig
Fgfr4	-2.21075	3.06566	18.7069	0.000554004	PNP	0.0165544	0.00591175	Sig
Fhod3	-3.60084	1.39637	24.6729	0.000132956	mature cTEC	0.0062158	0.00336427	Sig
Fhod3	-1.14455	6.18537	78.7333	1.92226e-07	PNP	5.05882e-05	1.10481e-05	Sig
Fhod3	-1.26721	5.64573	25.2621	0.000157215	Early progenitors	0.00693296	0.00554684	Sig
Fign	1.74588	4.91964	20.4756	0.000369662	mature cTEC	0.0125991	0.0067603	Sig
Filip1l	1.12897	6.76397	32.7591	9.0146e-05	immature cTEC	0.00471457	0.00498174	Sig
Fjx1	-3.44988	1.48262	37.8449	1.40511e-05	mature cTEC	0.00122346	0.000627009	Sig
Fjx1	-3.34686	2.27657	26.6459	0.000209384	immature cTEC	0.00845315	0.00789921	Sig
Flot1	-1.307	5.25695	51.3125	2.82178e-06	PNP	0.00037213	9.29424e-05	Sig
Flrt1	2.29595	4.12973	22.609	0.00023116	mature cTEC	0.009069	0.00483041	Sig
Fmn1	1.76339	4.82518	29.6369	0.000143262	immature cTEC	0.00652693	0.00624276	Sig
Fmo5	-1.67577	4.41163	45.3734	5.50641e-06	mature cTEC	0.000620286	0.000314068	Sig
Fmo5	-1.63442	3.64547	25.5455	0.000271004	immature cTEC	0.0101093	0.00935595	Sig
Fmo6	-2.77795	2.07972	15.1565	0.00101758	PNP	0.0252833	0.00957613	Sig
Fn1	-1.40973	8.87029	189.526	3.94779e-10	mature cTEC	5.74504e-07	2.38875e-07	Sig
Fn1	-1.87236	7.63441	161.384	1.44883e-09	PNP	1.4513e-06	2.81303e-07	Sig
Fras1	-1.76277	5.11865	69.9981	3.76341e-07	mature cTEC	8.27765e-05	3.66261e-05	Sig
Frmd6	1.14992	9.42121	110.137	3.03219e-08	Early progenitors	1.28639e-05	1.7563e-05	Sig
Frmpd4	2.53355	3.57419	23.9539	0.000181132	PNP	0.00767817	0.0024521	Sig
Fst	-1.95422	7.46924	346.761	5.69305e-12	PNP	3.23862e-08	6.45203e-09	Sig
Fut9	-3.12267	3.13286	28.4387	6.07657e-05	PNP	0.00353554	0.00103302	Sig
Fxyd2	1.64129	9.1989	93.2192	5.68626e-08	mature cTEC	2.14999e-05	9.03769e-06	Sig
Fxyd2	-1.15276	6.65854	16.5817	0.000954146	PNP	0.0241972	0.00911287	Sig
Fxyd2	-1.81437	5.83306	61.6436	2.64611e-06	Transient amplifying progenitors	0.000355135	0.000596089	Sig
Fxyd3	-1.69775	6.0484	127.264	6.71091e-09	mature cTEC	4.30619e-06	1.7104e-06	Sig
Fxyd3	-1.52582	6.59202	105.952	2.29349e-07	immature cTEC	5.61711e-05	9.28862e-05	Sig
Fyb	-1.05114	5.68152	21.145	0.00031724	mature cTEC	0.0113568	0.00603147	Sig
Fyb	-1.82779	3.97802	30.4342	0.000125963	immature cTEC	0.00597645	0.00585433	Sig
Fyn	-1.78036	4.63892	44.3376	6.72457e-06	PNP	0.000715033	0.000188288	Sig
G0s2	-1.24857	4.74238	30.1092	5.71351e-05	PNP	0.00336973	0.000980331	Sig
Gadd45g	1.49834	5.78989	41.5505	9.21457e-06	mature cTEC	0.000906621	0.000464635	Sig
Galk1	-1.19248	4.70268	24.3574	0.000166913	PNP	0.00720329	0.00228264	Sig
Galnt13	3.75747	4.68319	55.1581	3.76397e-06	immature cTEC	0.000465023	0.000595745	Sig
Galnt13	3.60376	6.37925	92.8934	9.45636e-08	Early progenitors	3.04005e-05	3.60389e-05	Sig
Galnt6	-4.13285	2.94502	131.515	5.61667e-09	mature cTEC	3.84119e-06	1.59525e-06	Sig
Galnt7	1.76424	3.97026	60.6258	1.01647e-06	PNP	0.000175951	4.10931e-05	Sig
Galt	-1.35549	4.47165	23.5168	0.000221204	Early progenitors	0.00882233	0.00720747	Sig
Gap43	-6.55406	2.28915	21.8875	0.00039979	PNP	0.0133045	0.00462691	Sig
Gas1	-1.20782	6.66544	55.4702	2.24119e-06	Early progenitors	0.000317656	0.000273919	Sig
Gas2l3	-2.03715	1.93488	18.5331	0.000586603	mature cTEC	0.017177	0.0094192	Sig
Gbp3	1.14371	5.96315	28.6402	8.48383e-05	Early progenitors	0.00450159	0.00367241	Sig
Gbp5	1.36832	5.98645	106.972	2.50394e-08	PNP	1.10732e-05	2.28075e-06	Sig
Gbp8	1.65432	4.36862	73.5253	2.99472e-07	PNP	6.87697e-05	1.56702e-05	Sig
Gck	-2.24257	3.09163	21.0138	0.000326657	PNP	0.0115812	0.0039316	Sig
Gck	4.5067	3.58753	29.2364	4.66957e-05	Early progenitors	0.00291911	0.00234747	Sig
Gda	1.58197	3.98423	22.1975	0.000260443	PNP	0.00984148	0.0032847	Sig
Gdi1	-1.18103	5.35328	51.7068	2.69414e-06	PNP	0.000359848	9.03518e-05	Sig
Gem	1.23309	6.02251	35.9757	2.08528e-05	mature cTEC	0.00164343	0.00085607	Sig
Gfpt2	1.71337	2.82984	27.9147	8.47077e-05	PNP	0.00450159	0.00133541	Sig
Gfra1	-1.016	5.64905	29.6679	5.91407e-05	mature cTEC	0.00346192	0.00180101	Sig
Gfra1	-3.84179	3.4001	39.4326	7.67072e-06	PNP	0.000790327	0.000208836	Sig
Gfra2	1.48456	5.40183	82.5	5.18611e-07	Transient amplifying progenitors	0.000105823	0.000272597	Sig
Gfra4	-1.20042	4.94814	35.7609	2.26685e-05	PNP	0.00175558	0.000480599	Sig
Gfra4	3.01726	4.46787	58.3725	3.82274e-06	immature cTEC	0.000469503	0.000598171	Sig
Gfra4	2.88177	5.03104	50.3244	3.95987e-06	Early progenitors	0.000484444	0.000425431	Sig
Ggta1	-1.08302	5.34771	55.0474	1.71388e-06	mature cTEC	0.00025874	0.00012488	Sig
Ghr	1.34999	7.11312	147.233	2.7631e-09	PNP	2.27505e-06	4.33748e-07	Sig
Ghr	1.16594	6.7574	54.6921	2.43732e-06	Early progenitors	0.000337367	0.00028991	Sig
Ghr	2.28037	3.73311	57.2002	3.99964e-06	Transient amplifying progenitors	0.000487878	0.000788373	Sig
Gja4	1.40251	6.11784	59.7531	3.13254e-06	Transient amplifying progenitors	0.00040525	0.000690452	Sig
Gjb2	-2.15089	3.73756	28.5833	0.00013027	Transient amplifying progenitors	0.00613918	0.00821685	Sig
Gk5	-2.22321	7.79213	212.749	1.70629e-10	mature cTEC	3.38962e-07	1.5831e-07	Sig
Gk5	-2.40916	7.12777	277.802	9.39031e-10	immature cTEC	1.05875e-06	3.23261e-06	Sig
Gk5	-1.57238	6.38611	35.1141	2.95319e-05	Early progenitors	0.00212169	0.00175636	Sig
Glrb	-1.16288	5.09539	28.7808	0.000160997	immature cTEC	0.00704567	0.0067218	Sig
Glul	-1.03927	7.4368	75.2879	2.56895e-07	PNP	6.11592e-05	1.3826e-05	Sig
Gm10115	2.27907	2.75208	36.383	2.07592e-05	PNP	0.00163915	0.000448496	Sig
Gm10684	-1.00279	4.13167	18.4616	0.00058738	mature cTEC	0.0171904	0.0094192	Sig
Gm1085	2.43572	1.44053	16.4106	0.000978902	PNP	0.0246502	0.00929516	Sig
Gm10851	-1.90517	2.8267	22.221	0.000251885	mature cTEC	0.00962008	0.00510277	Sig
Gm10851	1.19011	5.27803	31.3338	8.47334e-05	Transient amplifying progenitors	0.00450159	0.00604845	Sig
Gm11588	1.5188	2.87463	17.6117	0.000740153	PNP	0.0201768	0.00740454	Sig
Gm11588	1.58833	4.76694	50.8917	7.41675e-06	Transient amplifying progenitors	0.00077223	0.00115669	Sig
Gm12185	-1.14029	5.45163	22.0626	0.000297352	Early progenitors	0.0108024	0.00881729	Sig
Gm12296	1.23008	5.83347	34.5193	3.23727e-05	Early progenitors	0.00226215	0.0018197	Sig
Gm12840	-1.25573	3.57197	18.4626	0.000587473	mature cTEC	0.0171904	0.0094192	Sig
Gm13539	2.49944	3.20533	44.1168	1.59833e-05	Transient amplifying progenitors	0.00134522	0.00190618	Sig
Gm13580	-1.48231	3.17284	19.0264	0.000514373	mature cTEC	0.0157743	0.0086665	Sig
Gm13580	-2.48872	2.89416	30.1733	0.00013416	immature cTEC	0.00625109	0.00599801	Sig
Gm14275	1.42897	4.54144	42.0856	1.98832e-05	Transient amplifying progenitors	0.00158801	0.00220455	Sig
Gm14372	2.64616	5.83431	149.352	2.20634e-09	mature cTEC	1.98162e-06	8.81429e-07	Sig
Gm14372	3.16178	5.38001	103.028	2.54061e-07	immature cTEC	6.07958e-05	9.86936e-05	Sig
Gm14372	3.58815	3.56657	25.35	8.7523e-05	Early progenitors	0.00460819	0.00376123	Sig
Gm14418	1.72022	3.63751	19.1695	0.000496476	mature cTEC	0.0154219	0.00847785	Sig
Gm15398	1.72263	2.59689	16.5573	0.000963114	PNP	0.0243555	0.00916885	Sig
Gm15680	-2.8814	3.76366	76.1834	2.17596e-07	mature cTEC	5.45993e-05	2.39775e-05	Sig
Gm15680	-1.65463	5.03019	42.1105	2.77892e-05	immature cTEC	0.00203385	0.00237676	Sig
Gm15726	-1.49149	3.8477	30.8389	0.000118896	immature cTEC	0.00573414	0.00576479	Sig
Gm15943	-1.66475	7.30235	155.316	1.89843e-09	PNP	1.77307e-06	3.37508e-07	Sig
Gm15943	-1.65773	5.89333	92.3505	2.71598e-07	Transient amplifying progenitors	6.3773e-05	0.000154181	Sig
Gm15987	1.03906	5.61437	18.3275	0.000606506	mature cTEC	0.0175657	0.00963499	Sig
Gm1604a	1.60475	6.2202	64.2621	3.3494e-06	immature cTEC	0.000424706	0.000549063	Sig
Gm1604a	1.38297	5.48714	23.5424	0.000220284	Early progenitors	0.00879674	0.00720747	Sig
Gm16083	-1.81578	2.75802	24.905	0.000145003	mature cTEC	0.00656802	0.00355283	Sig
Gm16233	-1.75592	5.14856	55.5097	1.75278e-06	PNP	0.000263521	6.49848e-05	Sig
Gm17655	2.1822	1.85021	16.4091	0.00100818	PNP	0.0251752	0.00951331	Sig
Gm19299	-4.13389	2.42879	21.8007	0.000190117	PNP	0.00790616	0.00254613	Sig
Gm19522	1.33761	2.85717	16.6895	0.000930092	PNP	0.0237807	0.00891267	Sig
Gm19696	-7.91959	3.4554	65.746	1.58357e-06	PNP	0.000245773	5.93075e-05	Sig
Gm19696	-6.7312	2.38285	50.5937	8.81414e-06	Early progenitors	0.00087827	0.000757561	Sig
Gm20275	-1.44801	6.10635	45.0747	4.91256e-05	mTEC1	0.00302418	0.00728649	Sig
Gm20275	-1.42252	8.22864	184.577	5.58402e-10	PNP	7.20465e-07	1.3733e-07	Sig
Gm20559	1.6513	4.35007	61.9964	8.8382e-07	PNP	0.000158925	3.72619e-05	Sig
Gm24474	2.95966	6.45727	240.491	7.02156e-11	mature cTEC	2.04363e-07	8.79228e-08	Sig
Gm24474	2.22412	5.89049	70.4447	2.1011e-06	immature cTEC	0.000303	0.000396402	Sig
Gm26652	1.94932	2.9963	36.314	2.08846e-05	PNP	0.0016449	0.000449888	Sig
Gm26691	2.67592	3.28534	20.1769	0.000325789	mature cTEC	0.0115668	0.00614365	Sig
Gm2788	-2.5719	3.58094	55.5221	1.62833e-06	mature cTEC	0.000251158	0.000122495	Sig
Gm2788	-2.0235	4.01879	35.2733	6.43574e-05	immature cTEC	0.0036812	0.00408388	Sig
Gm2788	-1.66718	4.81742	21.8362	0.000311853	Early progenitors	0.0112042	0.00913703	Sig
Gm28375	-1.84438	4.83336	37.6995	1.60426e-05	mature cTEC	0.00134787	0.000695723	Sig
Gm2923	-3.92496	2.04482	42.6171	7.67265e-06	mature cTEC	0.000790327	0.000406009	Sig
Gm29230	-3.35451	1.95649	28.4987	0.000132683	immature cTEC	0.00621178	0.00598279	Sig
Gm29461	-1.20348	7.65386	152.287	1.94427e-07	mTEC1	5.05882e-05	0.000504668	Sig
Gm31698	-2.87949	2.62956	27.2012	9.34991e-05	mature cTEC	0.00483537	0.00255143	Sig
Gm33302	-1.03942	5.56759	46.353	5.16513e-06	PNP	0.000591423	0.000152739	Sig
Gm33524	2.2774	2.41182	27.7537	8.79995e-05	PNP	0.00462939	0.00137701	Sig
Gm34016	-1.27954	4.97606	46.4308	4.80314e-06	mature cTEC	0.000560749	0.000284448	Sig
Gm34471	1.17375	6.38064	54.0526	8.10643e-06	immature cTEC	0.000827878	0.000981642	Sig
Gm34517	1.76354	2.78063	24.4408	0.000164569	PNP	0.00713688	0.00225686	Sig
Gm3475	-3.64708	2.04816	16.5114	0.000727202	PNP	0.0199585	0.00730967	Sig
Gm34933	-3.45672	2.3821	68.6771	4.41595e-07	mature cTEC	9.2729e-05	4.15248e-05	Sig
Gm34933	-4.14377	3.18283	51.3682	9.52835e-07	PNP	0.000168431	3.95186e-05	Sig
Gm36043	-1.04527	4.05577	16.7361	0.000919122	PNP	0.0235959	0.00882405	Sig
Gm36199	1.42652	4.84614	36.4887	1.93544e-05	mature cTEC	0.00155972	0.000808874	Sig
Gm36660	-5.82103	7.88606	1110.42	2.70041e-10	mTEC3	4.59493e-07	4.98738e-06	Sig
Gm36660	-3.93368	6.13725	255.466	2.75757e-07	mTEC2	6.42801e-05	0.00583282	Sig
Gm36660	-8.30458	9.4447	4792.15	8.30278e-21	mature cTEC	5.19555e-16	1.1555e-16	Sig
Gm36660	-5.21946	6.71591	456.662	9.81119e-10	mTEC1	1.09633e-06	1.52799e-05	Sig
Gm36660	-8.63842	10.5525	6481.57	1.33255e-21	PNP	1.66771e-16	1.96631e-17	Sig
Gm36660	-8.22933	9.82409	1687.21	1.97047e-14	immature cTEC	4.93216e-10	2.71334e-10	Sig
Gm36660	-8.52772	10.285	4118.61	1.72258e-19	Early progenitors	7.18614e-15	2.29482e-15	Sig
Gm36660	-4.67223	8.39511	114.183	7.85574e-08	Transient amplifying progenitors	2.70907e-05	7.96348e-05	Sig
Gm36814	-6.24758	2.04797	26.9707	0.000157585	PNP	0.00694194	0.0021834	Sig
Gm42047	-2.20727	3.21125	22.9654	0.000250691	Early progenitors	0.0095917	0.00771293	Sig
Gm42209	1.2381	6.09161	25.3119	0.000155785	Early progenitors	0.0068942	0.00553431	Sig
Gm42209	2.0954	3.3908	27.6171	0.000153547	Transient amplifying progenitors	0.00682412	0.008705	Sig
Gm42722	3.85933	1.44493	22.6409	0.000173971	PNP	0.00745645	0.00236819	Sig
Gm43016	-3.37781	6.11016	117.374	1.33799e-08	PNP	6.89103e-06	1.42039e-06	Sig
Gm43016	-4.36256	4.23194	52.3962	3.21656e-06	Transient amplifying progenitors	0.0004119	0.000691659	Sig
Gm44148	1.25128	4.58594	29.8707	5.9513e-05	PNP	0.00347883	0.0010164	Sig
Gm45076	-1.76302	2.85857	21.9946	0.000264389	mature cTEC	0.00993958	0.00527906	Sig
Gm45904	-3.00554	3.30803	26.9726	8.83076e-05	PNP	0.00464169	0.00138037	Sig
Gm468	-3.19963	2.30727	34.4575	2.70391e-05	mature cTEC	0.00199646	0.00104458	Sig
Gm4681	-2.14989	2.93705	25.5996	0.000272541	immature cTEC	0.0101454	0.00938221	Sig
Gm47547	-1.98127	3.19372	17.7651	0.000711228	PNP	0.0196537	0.00717844	Sig
Gm47752	-8.38544	2.30973	156.751	7.75308e-09	mature cTEC	4.77987e-06	1.86034e-06	Sig
Gm47752	-7.12418	5.06089	266.113	3.04094e-12	PNP	2.11433e-08	4.48721e-09	Sig
Gm47752	-6.51598	2.74714	101.371	7.06242e-08	immature cTEC	2.51101e-05	4.86248e-05	Sig
Gm47752	-6.2703	3.87837	172.434	1.14392e-10	Early progenitors	2.75316e-07	3.04787e-07	Sig
Gm47782	-3.56044	1.82101	31.9329	3.90885e-05	mature cTEC	0.00257609	0.00133989	Sig
Gm47782	-7.02899	2.59258	49.7	9.60558e-06	Early progenitors	0.000931843	0.000789911	Sig
Gm49454	-1.24265	4.07415	18.8549	0.000550063	PNP	0.0164535	0.00588169	Sig
Gm4951	1.00289	7.5179	78.093	2.02666e-07	PNP	5.18692e-05	1.1458e-05	Sig
Gm4951	1.16029	8.21014	22.6948	0.000260935	Early progenitors	0.00984818	0.00791098	Sig
Gm49542	3.30217	3.46932	45.6368	2.68513e-06	mature cTEC	0.000359027	0.000179658	Sig
Gm49542	3.66367	3.97201	28.3196	8.87349e-05	immature cTEC	0.00465633	0.00494688	Sig
Gm49853	-1.29816	7.39055	82.4232	3.44512e-06	mTEC1	0.000435519	0.00163942	Sig
Gm49853	-1.78535	5.71881	33.9391	5.78551e-05	Transient amplifying progenitors	0.00340098	0.00456156	Sig
Gm5431	2.80501	1.75153	22.0979	0.00026284	PNP	0.00990214	0.00330927	Sig
Gm56610	2.84318	2.00906	38.3289	1.55495e-05	PNP	0.00132564	0.000357839	Sig
Gm56906	-1.11055	3.86367	19.9287	0.000417006	mature cTEC	0.0136944	0.00736543	Sig
Gm56908	-2.47194	2.75029	28.7897	0.000165746	immature cTEC	0.00716772	0.0068034	Sig
Gm56955	1.31189	3.27486	20.2724	0.000396771	PNP	0.0132489	0.00459557	Sig
Gm5914	-1.24355	4.02468	18.1177	0.000655306	PNP	0.0185302	0.00670575	Sig
Gm6999	3.6662	5.94501	193.922	3.54376e-10	mature cTEC	5.34318e-07	2.3485e-07	Sig
Gm6999	2.45746	6.53998	32.2584	9.70056e-05	immature cTEC	0.00495592	0.0052383	Sig
Gm6999	2.50723	5.66327	39.0075	1.69341e-05	Early progenitors	0.00140261	0.00117351	Sig
Gm7967	-3.58427	2.07268	24.6785	0.000151841	mature cTEC	0.00678199	0.00366233	Sig
Gm7967	-4.11952	3.46406	46.8132	5.52112e-06	Early progenitors	0.000620826	0.000521648	Sig
Gm8113	1.58028	6.414	63.2505	7.79281e-07	PNP	0.000143636	3.3525e-05	Sig
Gm9801	6.80382	3.03161	29.0904	0.000286042	immature cTEC	0.0105074	0.0096539	Sig
Gm9801	4.20068	3.34006	28.8776	5.00189e-05	Early progenitors	0.00307011	0.00247714	Sig
Gna14	-2.19002	2.99659	40.274	1.10582e-05	mature cTEC	0.00103203	0.000519921	Sig
Gnai1	1.78569	2.83019	18.6629	0.000575451	PNP	0.0170097	0.00609573	Sig
Gnai1	1.92267	4.61009	37.7482	4.68765e-05	immature cTEC	0.00292749	0.00337953	Sig
Gnai1	1.40808	5.52708	35.9166	2.62441e-05	Early progenitors	0.00195157	0.00159645	Sig
Gng11	2.18458	3.37406	22.8624	0.000201956	mature cTEC	0.0082437	0.00440775	Sig
Gng11	3.36205	3.70992	42.3035	1.04933e-05	immature cTEC	0.000991888	0.00114328	Sig
Golm1	-4.04637	1.20792	29.1029	4.26374e-05	mature cTEC	0.00275202	0.00141619	Sig
Got1	-1.26353	5.07053	45.511	5.75519e-06	PNP	0.000639674	0.000167172	Sig
Gpc2	-1.06534	4.44528	22.7723	0.000230888	PNP	0.0090612	0.00298074	Sig
Gpc3	-3.1707	1.34819	24.5894	0.000143209	mature cTEC	0.00652693	0.00353377	Sig
Gpc3	1.59674	4.85275	37.8934	3.36906e-05	Transient amplifying progenitors	0.0023321	0.00309656	Sig
Gpc4	-1.0206	5.0137	37.9972	1.53462e-05	mature cTEC	0.00131189	0.000671615	Sig
Gpc5	2.43607	9.19316	443.923	1.9399e-12	Early progenitors	1.73416e-08	1.29217e-08	Sig
Gpc6	3.74171	3.35938	20.3403	0.000243511	mature cTEC	0.00940613	0.00499844	Sig
Gpc6	2.39623	3.30407	43.1678	6.02268e-05	mTEC1	0.00351378	0.00822783	Sig
Gpc6	1.96242	5.64971	51.4247	1.05444e-05	immature cTEC	0.000993844	0.00114328	Sig
Gpc6	1.03972	6.84545	111.469	9.04078e-08	Transient amplifying progenitors	2.97564e-05	8.55378e-05	Sig
Gpm6b	-1.44481	4.33195	43.0603	7.48652e-06	mature cTEC	0.000776909	0.000399195	Sig
Gpr15lg	-1.76628	5.73881	105.014	1.1289e-06	mTEC1	0.000189899	0.00103421	Sig
Gpr15lg	-2.12324	5.28271	29.2987	0.000116454	Transient amplifying progenitors	0.00564899	0.00758124	Sig
Gpr176	1.63174	5.88706	83.6192	1.29667e-07	PNP	3.85751e-05	8.36151e-06	Sig
Gpr87	-2.2807	2.26838	22.4476	0.000241945	mature cTEC	0.00935719	0.00497624	Sig
Gpsm3	-2.43647	2.54061	34.3497	2.7171e-05	mature cTEC	0.00199912	0.00104458	Sig
Gpx2	-2.22092	4.20793	51.8172	2.7162e-06	PNP	0.000361636	9.06142e-05	Sig
Gpx3	1.86393	5.66008	205.307	2.60563e-10	PNP	4.59493e-07	8.73834e-08	Sig
Gramd1b	-1.07466	4.59325	27.1358	9.3871e-05	mature cTEC	0.0048467	0.00255176	Sig
Grb10	1.42726	5.6383	32.7786	3.47742e-05	mature cTEC	0.00238208	0.00122831	Sig
Grb10	1.15192	6.23789	58.0682	1.65209e-05	mTEC1	0.00137841	0.00442705	Sig
Greb1l	1.01572	6.35338	47.173	1.59829e-05	immature cTEC	0.00134522	0.00153906	Sig
Grem1	-4.6099	1.20872	22.6292	0.000140499	mature cTEC	0.00644564	0.00348542	Sig
Grem2	-4.46952	4.30884	57.362	9.23713e-07	PNP	0.000164679	3.87225e-05	Sig
Gria3	1.48135	5.8405	157.98	1.68412e-09	PNP	1.62132e-06	3.14568e-07	Sig
Grik4	-1.50817	6.43653	58.2298	1.30421e-06	PNP	0.000211157	5.01169e-05	Sig
Grm7	-2.83199	4.47535	23.5678	0.000198216	PNP	0.00812548	0.00263028	Sig
Grp	-1.69608	4.17514	21.8287	0.000283024	PNP	0.0104376	0.00349774	Sig
Gsap	1.01952	4.732	32.0303	4.11694e-05	PNP	0.00267937	0.000763185	Sig
Gsn	-1.83822	2.85814	23.4378	0.000195045	mature cTEC	0.00803984	0.00430672	Sig
Gsn	-2.48861	4.64172	89.791	1.14628e-07	Early progenitors	3.4652e-05	3.91558e-05	Sig
Gulp1	1.04699	5.50542	51.3288	2.81462e-06	PNP	0.000371577	9.29138e-05	Sig
Gulp1	1.10604	6.07359	36.1506	5.73099e-05	immature cTEC	0.00337662	0.00379403	Sig
Gxylt2	1.83646	4.32249	55.469	1.75862e-06	PNP	0.000263903	6.50382e-05	Sig
H1f10	-1.21388	4.90939	37.9616	1.62723e-05	PNP	0.00136394	0.00036884	Sig
H1f2	-1.19959	5.99247	78.8851	1.72774e-07	mature cTEC	4.72379e-05	2.1092e-05	Sig
H1f2	-1.59479	5.52358	78.6644	1.93465e-07	PNP	5.05882e-05	1.1065e-05	Sig
H1f2	-1.86994	5.36225	41.0447	3.14234e-05	immature cTEC	0.00222061	0.00259102	Sig
H1f2	-1.722	6.06126	86.2785	1.47393e-07	Early progenitors	4.21314e-05	4.56644e-05	Sig
H2ac25	-1.48203	5.39364	90.176	7.88563e-08	PNP	2.70907e-05	5.82927e-06	Sig
H2ac25	-1.65434	5.05589	48.5741	4.87528e-06	Early progenitors	0.000567583	0.000492034	Sig
H2ac25	-1.07434	5.22647	26.3962	0.000187317	Transient amplifying progenitors	0.0078325	0.00973775	Sig
H2bc27	-3.39464	3.36437	40.5231	8.10997e-06	PNP	0.000827878	0.000219177	Sig
H2bc27	-3.86168	3.42211	69.9394	5.20015e-07	Early progenitors	0.000105823	0.000111736	Sig
H2bc4	-1.18816	6.71497	90.4074	2.25537e-06	mTEC1	0.000318748	0.00140501	Sig
H2bc4	-1.72471	6.63541	86.5736	1.03187e-07	PNP	3.21244e-05	6.95262e-06	Sig
H2bc4	-1.77949	6.69174	128.394	7.88891e-08	immature cTEC	2.70907e-05	5.17287e-05	Sig
H2bc4	-1.98691	6.89407	140.705	5.94434e-09	Early progenitors	3.95716e-06	6.09158e-06	Sig
H2bc4	-1.22849	6.13944	53.0763	5.93132e-06	Transient amplifying progenitors	0.000655178	0.00102655	Sig
H2-M2	1.08995	5.75508	26.388	0.000108191	mature cTEC	0.00537953	0.00286693	Sig
H2-M2	1.3976	6.39414	146.606	2.84721e-09	PNP	2.28419e-06	4.40746e-07	Sig
H2-Q6	2.29621	4.90372	78.7929	1.79378e-07	mature cTEC	4.83467e-05	2.15207e-05	Sig
H2-Q6	1.78376	4.7091	33.8114	7.89649e-05	immature cTEC	0.00429306	0.00464678	Sig
H2-Q7	1.10113	5.97943	20.2872	0.000384238	mature cTEC	0.0129503	0.00697512	Sig
H3c3	-2.97968	1.521	23.6794	0.000183038	mature cTEC	0.00772341	0.00418284	Sig
H4c9	-1.33759	4.5074	22.2733	0.000284812	Early progenitors	0.0104815	0.00850733	Sig
Hacd2	-1.42191	6.07708	56.7697	1.9534e-06	Early progenitors	0.000285933	0.000257656	Sig
Hagh	-1.0641	7.56617	105.637	2.72622e-08	PNP	1.18059e-05	2.45293e-06	Sig
Hbb-bs	7.37074	6.16681	20.5453	0.000373874	PNP	0.0127115	0.00437154	Sig
Hbb-bt	-6.7295	4.35003	25.6494	0.000118715	mature cTEC	0.0057276	0.00308237	Sig
Hdac9	1.72239	8.88973	240.368	2.13676e-08	mTEC1	9.88256e-06	0.000110926	Sig
Hdac9	4.5756	7.11102	525.089	2.59916e-13	PNP	3.18224e-09	8.25441e-10	Sig
Hdac9	2.2267	8.6565	283.992	2.98825e-10	Transient amplifying progenitors	4.92086e-07	1.41364e-06	Sig
Hdx	1.70601	2.48992	17.7769	0.000712864	PNP	0.0196561	0.00718512	Sig
Hecw2	1.10114	5.54124	32.5324	3.62138e-05	mature cTEC	0.00244721	0.0012663	Sig
Hecw2	2.04289	2.41308	16.3309	0.0010227	PNP	0.0253703	0.00961823	Sig
Hecw2	2.45431	5.67427	119.417	1.22515e-07	immature cTEC	3.65943e-05	6.74813e-05	Sig
Herc6	1.15999	6.87025	102.291	3.38883e-08	PNP	1.40903e-05	2.94151e-06	Sig
Hes6	-2.1772	8.17329	447.378	8.59439e-13	PNP	8.27389e-09	2.11365e-09	Sig
Heyl	-1.54017	4.68235	30.7398	5.12804e-05	PNP	0.00311702	0.000904947	Sig
Hgf	-2.43259	5.16843	97.2189	1.64323e-06	mTEC1	0.000252646	0.00120914	Sig
Hgf	-1.89311	4.62813	38.6933	3.0674e-05	Transient amplifying progenitors	0.00218244	0.0029614	Sig
Hhip	1.28174	5.78674	39.3679	1.2557e-05	mature cTEC	0.00112574	0.000572967	Sig
Hhip	1.19948	5.948	39.8115	3.64038e-05	immature cTEC	0.00245468	0.00293146	Sig
Hip1	-1.36845	5.98171	109.78	2.10058e-08	PNP	9.77294e-06	1.99975e-06	Sig
Hivep2	1.12959	5.64475	29.7853	0.00010753	Transient amplifying progenitors	0.00535518	0.00719383	Sig
Hivep3	1.09321	7.9048	60.1907	1.3758e-06	Early progenitors	0.000219904	0.000199977	Sig
Hmcn1	-2.96073	2.44535	31.8374	4.12799e-05	mature cTEC	0.00268516	0.0013944	Sig
Hmcn1	-2.25642	4.22426	32.0877	4.75874e-05	Early progenitors	0.00295713	0.00238331	Sig
Hmga2	4.4963	3.21353	36.3199	1.09709e-05	mature cTEC	0.00102771	0.000518286	Sig
Hmox1	1.14294	4.74256	20.7484	0.000347085	mature cTEC	0.0120797	0.00648065	Sig
Homer1	-1.65214	4.78314	37.2524	1.71565e-05	mature cTEC	0.00141728	0.000727376	Sig
Hoxaas	1.33274	4.35168	24.9396	0.000144541	mature cTEC	0.00655421	0.00354966	Sig
Hoxb3os	1.64531	4.93791	25.0067	0.00014212	mature cTEC	0.00649755	0.00351311	Sig
Hpcal1	-1.04289	5.30039	24.2905	0.000189693	Early progenitors	0.00789505	0.00636545	Sig
Hpse2	1.52113	8.09178	206.801	2.47272e-10	PNP	4.48502e-07	8.48546e-08	Sig
Hras	-1.02476	6.56721	46.3551	6.37102e-06	Early progenitors	0.000687961	0.000585343	Sig
Hs3st5	1.32013	9.23451	171.876	1.08769e-07	mTEC1	3.34463e-05	0.000413725	Sig
Hs3st5	1.65225	7.57743	198.89	3.27227e-10	PNP	5.11914e-07	9.65712e-08	Sig
Hs3st5	1.22234	8.52814	206.299	2.18476e-09	Transient amplifying progenitors	1.98135e-06	6.20122e-06	Sig
Hs3st6	-3.2321	2.06675	33.7753	3.01355e-05	mature cTEC	0.00215515	0.00111246	Sig
Hs3st6	-4.20437	1.67581	31.1222	4.52136e-05	immature cTEC	0.00285115	0.00334727	Sig
Hspa4l	-1.26201	5.15909	37.0795	5.08716e-05	immature cTEC	0.00310419	0.00352011	Sig
Hspa4l	-1.89913	4.94784	57.0117	1.90638e-06	Early progenitors	0.000281022	0.000253968	Sig
Hspd1	-1.11662	9.6107	289.891	2.62669e-10	Transient amplifying progenitors	4.59493e-07	1.41364e-06	Sig
Htatip2	-1.05693	4.65403	18.5407	0.000576268	mature cTEC	0.0170204	0.00931465	Sig
Htr1f	2.47937	4.86251	178.588	7.06908e-10	PNP	8.67363e-07	1.65574e-07	Sig
Htr4	2.57973	5.78262	57.8748	1.67713e-05	mTEC1	0.00139281	0.00442705	Sig
Htr4	3.57949	1.92191	24.2353	0.000159332	PNP	0.00699676	0.00220348	Sig
Htr7	1.30059	7.59634	85.7736	1.09677e-07	PNP	3.3643e-05	7.29008e-06	Sig
Hyi	1.29011	4.31778	20.9827	0.000330887	mature cTEC	0.0116762	0.00621451	Sig
Icosl	1.5301	4.22602	52.6386	2.41862e-06	PNP	0.000335211	8.39746e-05	Sig
Ifi202b	-1.79652	4.56448	46.2244	4.93244e-06	mature cTEC	0.000572639	0.000287939	Sig
Ifi202b	1.15148	7.18073	84.7751	1.18471e-07	PNP	3.57273e-05	7.73519e-06	Sig
Ifi203	2.09261	4.83818	118.753	1.22813e-08	PNP	6.51284e-06	1.34239e-06	Sig
Ifi204	3.23009	4.94327	169.799	1.01247e-09	PNP	1.11151e-06	2.16521e-07	Sig
Ifi204	2.79648	3.41532	66.6954	1.76718e-06	Transient amplifying progenitors	0.000264552	0.000481818	Sig
Ifi206	2.82903	2.20345	45.7394	5.71357e-06	PNP	0.000637497	0.000166291	Sig
Ifi21	1.80185	2.91381	33.1526	3.43411e-05	PNP	0.00235845	0.000665009	Sig
Ifi211	1.73234	5.43727	97.7131	1.57566e-06	mTEC1	0.000245269	0.00120914	Sig
Ifi211	2.46342	5.68904	175.535	7.98793e-10	PNP	9.25654e-07	1.78591e-07	Sig
Ifi211	1.95866	5.41216	95.4636	2.24002e-07	Transient amplifying progenitors	5.51505e-05	0.000150833	Sig
Ifi27	1.01685	8.32157	110.128	1.82846e-08	mature cTEC	8.76765e-06	3.63525e-06	Sig
Ifi27l2a	1.34805	9.07138	156.613	2.57089e-08	immature cTEC	1.13293e-05	2.90109e-05	Sig
Ifi44	1.29757	6.80784	121.327	1.05943e-08	PNP	5.86016e-06	1.2032e-06	Sig
Ifi44	1.19923	6.60801	35.8895	5.92381e-05	immature cTEC	0.00346599	0.00386591	Sig
Ifi44	1.83311	6.52229	91.3514	1.02389e-07	Early progenitors	3.19692e-05	3.68656e-05	Sig
Ifit3	1.6591	7.18894	199.528	3.19802e-10	PNP	5.06631e-07	9.63061e-08	Sig
Ifit3	1.85444	6.62228	58.2302	1.67995e-06	Early progenitors	0.000255967	0.000230725	Sig
Ifit3b	1.57649	5.00872	52.0808	2.57857e-06	PNP	0.000349633	8.73633e-05	Sig
Ifit3b	1.62206	4.18924	27.7438	0.000187003	immature cTEC	0.0078325	0.00739447	Sig
Ifit3b	2.37358	4.61003	38.3296	1.83828e-05	Early progenitors	0.00149489	0.0012403	Sig
Ifitm1	2.47648	4.6456	85.4088	1.12878e-07	PNP	3.42887e-05	7.4333e-06	Sig
Ift81	1.10578	5.12716	21.5238	0.00029222	mature cTEC	0.0106744	0.00569193	Sig
Igf1	3.12928	3.52311	50.0146	8.36318e-06	Transient amplifying progenitors	0.000847505	0.00122361	Sig
Igfbp3	-1.35281	4.01133	22.4601	0.000247235	PNP	0.0095089	0.00314871	Sig
Igfbp5	-2.83117	2.37187	27.4135	9.033e-05	mature cTEC	0.00471955	0.00248401	Sig
Igfbp5	-4.58181	6.15064	30.6139	6.06262e-05	Early progenitors	0.00353235	0.00286405	Sig
Igfbp7	2.3095	5.33025	65.5881	8.35706e-07	Early progenitors	0.000152242	0.000152511	Sig
Igkc	-2.25363	6.52871	116.108	7.0469e-07	mTEC1	0.000132622	0.000844219	Sig
Igkc	-3.97223	5.3777	53.5136	5.74238e-06	Transient amplifying progenitors	0.000638818	0.00100612	Sig
Igsf10	1.43673	3.77367	28.8302	0.000125358	Transient amplifying progenitors	0.00596761	0.00797797	Sig
Ikzf1	1.52586	5.51185	80.511	1.66175e-07	PNP	4.62157e-05	1.01325e-05	Sig
Ikzf3	-3.59372	2.50041	28.0046	7.31237e-05	Early progenitors	0.00405296	0.00324718	Sig
Il18r1	2.34637	5.84504	228.296	1.21188e-10	PNP	2.76716e-07	5.05815e-08	Sig
Il1r2	-1.8031	3.17011	22.7945	0.000222741	mature cTEC	0.00886937	0.00473264	Sig
Il1rap	1.80486	3.94643	28.0089	8.06788e-05	mature cTEC	0.00435784	0.0022683	Sig
Il1rap	1.8381	4.44316	29.9157	0.000135035	immature cTEC	0.00628015	0.00601757	Sig
Il1rap	1.52189	5.03317	25.4572	0.000152423	Early progenitors	0.00679103	0.0054439	Sig
Il1rn	2.76901	3.83829	129.418	6.81272e-09	PNP	4.30619e-06	8.74161e-07	Sig
Il23a	-1.3072	5.59128	60.0145	1.08212e-06	PNP	0.000183509	4.31562e-05	Sig
Il23r	1.15312	6.96973	119.957	2.66041e-06	mTEC3	0.000356102	0.00982703	Sig
Il23r	1.6231	3.89415	50.2177	3.21231e-06	PNP	0.0004119	0.000103045	Sig
Il34	-2.11586	4.43951	65.5065	5.75937e-07	mature cTEC	0.000114632	5.28483e-05	Sig
Impdh2	1.57062	4.2065	24.059	0.000173216	mature cTEC	0.0074368	0.00402817	Sig
Inmt	-1.31026	6.42388	19.0402	0.000511981	mature cTEC	0.0157302	0.00864243	Sig
Inmt	-1.99818	5.12566	74.101	1.58478e-06	immature cTEC	0.000245773	0.000326695	Sig
Inmt	-2.8265	2.84602	24.649	0.000176358	Early progenitors	0.00752525	0.00605526	Sig
Inpp5k	-1.00008	4.97814	24.9653	0.000147868	PNP	0.00665443	0.00207212	Sig
Inpp5k	-1.2426	5.36812	37.9604	4.55503e-05	immature cTEC	0.00286326	0.00335416	Sig
Insig1	1.5386	4.58134	22.3701	0.000244778	mature cTEC	0.00943664	0.00500966	Sig
Iqgap2	-1.30143	8.20683	82.2649	1.30998e-07	mature cTEC	3.8824e-05	1.68806e-05	Sig
Irf4	3.26985	3.37548	108.371	2.33419e-08	PNP	1.05844e-05	2.17995e-06	Sig
Irf5	-3.81091	2.70689	72.9989	2.97398e-07	mature cTEC	6.84534e-05	3.06584e-05	Sig
Irf7	1.36128	6.26126	151.004	2.31409e-09	PNP	2.05269e-06	3.9079e-07	Sig
Irgm2	1.11328	4.59655	22.7929	0.000229701	PNP	0.00903567	0.00297126	Sig
Irx3	-5.19065	2.83567	151.601	1.61294e-09	mature cTEC	1.58408e-06	6.80219e-07	Sig
Irx3	-3.60893	4.83725	94.7433	5.85772e-08	PNP	2.19212e-05	4.6254e-06	Sig
Irx3	-6.39374	3.29031	183.933	4.8133e-10	immature cTEC	6.40845e-07	2.20931e-06	Sig
Irx3	-4.68192	4.79135	191.538	7.70174e-10	Early progenitors	9.0083e-07	1.46575e-06	Sig
Irx3	-3.67932	2.85243	24.4753	0.000137317	Transient amplifying progenitors	0.00635323	0.00843637	Sig
Isl2	-1.26008	3.86905	23.1338	0.000207268	mature cTEC	0.00839211	0.00449307	Sig
Isl2	-1.79388	3.40705	21.4169	0.000311343	PNP	0.0111969	0.00378231	Sig
Isy1	-1.25576	6.54498	106.887	2.24466e-08	mature cTEC	1.02527e-05	4.16519e-06	Sig
Itga1	1.10426	5.94691	22.9145	0.00024964	Early progenitors	0.00956611	0.00769838	Sig
Itga5	2.48094	3.9475	26.8586	0.000103743	Early progenitors	0.00520006	0.00418806	Sig
Itga8	2.05406	4.67373	77.6605	2.10212e-07	PNP	5.31483e-05	1.17052e-05	Sig
Itgb4	1.01525	6.43733	62.552	2.43957e-06	Transient amplifying progenitors	0.000337367	0.000578972	Sig
Itgb8	1.63404	4.77159	56.2989	1.60528e-06	PNP	0.00024803	5.99685e-05	Sig
Jag1	-1.69354	3.56559	26.276	0.000110601	mature cTEC	0.00544958	0.0029097	Sig
Junos	-1.06976	6.05997	22.9297	0.00024876	Early progenitors	0.00954279	0.00768906	Sig
Kazn	1.00862	9.86225	203.368	2.36878e-10	mature cTEC	4.35966e-07	1.83146e-07	Sig
Kazn	1.18709	9.97641	142.798	4.33764e-08	immature cTEC	1.72887e-05	3.89288e-05	Sig
Kazn	1.1099	9.70978	92.9667	9.13216e-08	Early progenitors	2.99191e-05	3.60389e-05	Sig
Kcna1	3.34457	3.0162	19.6878	0.000287195	mature cTEC	0.0105432	0.00562151	Sig
Kcnab1	-1.63665	3.99451	25.7909	0.000142568	Early progenitors	0.00650717	0.00524823	Sig
Kcne	-6.91967	2.28278	118.909	2.41934e-09	mature cTEC	2.05269e-06	9.35277e-07	Sig
Kcne4	-7.63607	2.44581	58.7348	1.56835e-05	immature cTEC	0.00133041	0.00153906	Sig
Kcnh1	-1.79074	6.10712	186.509	4.43377e-10	mature cTEC	6.1533e-07	2.57103e-07	Sig
Kcnip3	-1.22447	5.54849	43.1009	7.44255e-06	mature cTEC	0.000774272	0.000398377	Sig
Kcnk1	-2.23585	3.25133	27.8179	8.45941e-05	PNP	0.00449942	0.00133505	Sig
Kcnmb2	-2.48861	4.43253	39.5471	1.3137e-05	PNP	0.00116559	0.000312762	Sig
Kcnn3	-1.17063	6.59975	123.204	8.41306e-09	mature cTEC	5.00711e-06	1.98448e-06	Sig
Kcnq1	-1.83484	3.96456	24.529	0.000162738	PNP	0.00709405	0.00224217	Sig
Kcnq3	-3.28484	6.64362	218.129	1.42247e-10	mature cTEC	3.01736e-07	1.41403e-07	Sig
Kcnq3	-1.93302	6.36633	113.24	1.58824e-07	immature cTEC	4.46678e-05	7.81075e-05	Sig
Kcnq3	-2.64058	6.39233	37.8278	1.97858e-05	Early progenitors	0.00158631	0.00131434	Sig
Kcnq4	-6.14289	1.96824	21.5887	0.000424442	PNP	0.0138513	0.00485975	Sig
Kcnq5	1.14806	4.67467	25.2163	0.000140717	PNP	0.00645094	0.00199465	Sig
Kctd8	3.25028	4.83523	55.4442	5.54594e-06	immature cTEC	0.000623058	0.000777533	Sig
Kif6	1.18872	4.77737	49.5406	3.4819e-06	PNP	0.000437078	0.000110019	Sig
Kirrel3	3.14155	6.53853	77.2822	1.98698e-07	mature cTEC	5.09578e-05	2.23006e-05	Sig
Kirrel3	1.83441	6.93057	186.601	5.16584e-10	PNP	6.80542e-07	1.31426e-07	Sig
Kirrel3	3.13359	7.45849	121.99	1.05427e-07	immature cTEC	3.26595e-05	6.31188e-05	Sig
Kirrel3	1.84761	8.12834	156.96	2.83778e-09	Early progenitors	2.28419e-06	3.43681e-06	Sig
Kirrel3	1.324	6.73655	46.7639	1.15508e-05	Transient amplifying progenitors	0.00106295	0.00156123	Sig
Klf12	1.00983	7.69673	84.0823	3.14515e-06	mTEC1	0.000405796	0.00163942	Sig
Klf12	3.20276	7.07661	519.927	2.79697e-13	PNP	3.18224e-09	8.25441e-10	Sig
Klf12	1.36461	7.28921	159.021	1.07634e-08	Transient amplifying progenitors	5.86016e-06	1.69727e-05	Sig
Klf4	1.30559	5.16585	33.133	3.28337e-05	mature cTEC	0.00229035	0.00118683	Sig
Klhdc8a	1.14933	4.70615	23.735	0.000183405	mature cTEC	0.00773134	0.00418357	Sig
Klhl13	1.8009	4.5966	27.9821	0.00018317	immature cTEC	0.00772637	0.00728976	Sig
Klhl29	-1.14954	8.40675	166.278	1.01202e-09	mature cTEC	1.11151e-06	4.85664e-07	Sig
Klhl29	-1.13242	9.21849	160.602	2.42744e-09	Early progenitors	2.05269e-06	3.43681e-06	Sig
Klhl5	1.03405	4.73481	21.2737	0.000317652	PNP	0.0113571	0.00384833	Sig
Krt12	-3.01295	1.94677	38.4329	1.47709e-05	mature cTEC	0.00127938	0.00065259	Sig
Krt12	-2.94632	3.48327	33.2887	3.05914e-05	PNP	0.00217792	0.000606729	Sig
Krt15	-2.70717	5.4976	220.23	1.58593e-10	PNP	3.20133e-07	5.8505e-08	Sig
Krt19	-3.15753	3.16402	30.035	4.52029e-05	PNP	0.00285115	0.000821446	Sig
Krt19	-4.05666	3.56965	40.1565	1.37268e-05	Early progenitors	0.00120557	0.00101032	Sig
Krt222	-1.64546	5.61972	60.4798	1.38387e-05	mTEC1	0.00121152	0.00397746	Sig
Krt33b	-3.24856	3.93958	63.0341	7.35368e-07	PNP	0.00013675	3.1915e-05	Sig
Krt36	-3.33956	3.31683	40.7659	7.82404e-06	PNP	0.000803936	0.000212618	Sig
Krt5	-1.62981	5.84932	46.5599	1.70363e-05	immature cTEC	0.0014092	0.00161786	Sig
Krt5	-2.12485	6.47493	107.848	3.48129e-08	Early progenitors	1.44268e-05	1.89846e-05	Sig
Ksr1	1.04733	6.14193	52.2481	2.36063e-06	mature cTEC	0.000329729	0.000161837	Sig
Kynu	2.10583	3.10885	16.3987	0.00100077	PNP	0.0250247	0.00945416	Sig
Kynu	1.23641	7.30437	71.612	1.15325e-06	Transient amplifying progenitors	0.000192678	0.000399194	Sig
Lama2	2.01489	3.59706	27.5103	9.10301e-05	PNP	0.00474296	0.00141692	Sig
Laptm4b	1.09539	6.04893	32.3554	4.5468e-05	Early progenitors	0.00286238	0.00231193	Sig
Large2	-1.18794	4.07674	20.7771	0.000355046	PNP	0.012268	0.0041879	Sig
Lbhd2	1.5313	3.49952	29.2703	6.61973e-05	PNP	0.0037657	0.00111049	Sig
Ldlrad3	-1.54249	6.18526	31.0989	0.000114023	immature cTEC	0.0055705	0.00568527	Sig
Ldlrad4	1.57579	5.43862	72.8188	1.05057e-06	Transient amplifying progenitors	0.000179864	0.000399194	Sig
Lgals1	-1.3974	4.86285	48.335	3.77919e-06	mature cTEC	0.000465983	0.000236432	Sig
Lgals1	-1.41611	8.5273	209.505	2.2522e-10	PNP	4.27072e-07	7.91273e-08	Sig
Lgals1	-1.26958	6.46708	51.7747	1.00573e-05	immature cTEC	0.000963487	0.00113516	Sig
Lgals1	-1.22956	7.74923	40.6585	1.33156e-05	Early progenitors	0.00117855	0.000995293	Sig
Lgals3	-3.82843	2.23622	26.7729	0.000177735	immature cTEC	0.00757337	0.00717714	Sig
Lgals7	-5.01792	3.7779	90.9448	2.41453e-07	mTEC1	5.87058e-05	0.000537199	Sig
Lgals7	-2.67458	5.91106	78.4778	1.96714e-07	PNP	5.09479e-05	1.12074e-05	Sig
Lgals9	1.02489	8.66518	36.7001	2.33032e-05	Early progenitors	0.00178813	0.00146436	Sig
Lgi2	-1.83381	5.15186	80.1891	1.70976e-07	PNP	4.71321e-05	1.02558e-05	Sig
Lhfpl2	-1.37704	4.60671	27.6054	0.000101963	Early progenitors	0.00513307	0.00414129	Sig
Lifr	-1.02818	9.31526	134.802	4.48378e-09	mature cTEC	3.23466e-06	1.36366e-06	Sig
Lifr	-1.02747	11.1231	258.91	4.85795e-11	PNP	1.55893e-07	2.86736e-08	Sig
Lingo2	2.64148	3.25547	18.9499	0.00043812	mature cTEC	0.0141867	0.00765994	Sig
Lingo2	2.40058	6.40258	164.896	1.32826e-07	mTEC1	3.92061e-05	0.000413725	Sig
Lingo2	3.97154	8.4794	967.221	2.59732e-15	PNP	8.1265e-11	1.9163e-11	Sig
Lingo2	3.03954	7.95039	792.449	4.34015e-13	Transient amplifying progenitors	4.52649e-09	6.15954e-09	Sig
Lipg	1.09218	4.56452	39.4269	1.31412e-05	PNP	0.00116559	0.000312762	Sig
Lmntd1	1.12424	3.82615	21.0546	0.000333344	PNP	0.0117319	0.00397641	Sig
Lmo3	6.86863	3.42878	34.0652	6.21679e-05	Early progenitors	0.00359373	0.00288314	Sig
Lpin1	-1.89496	5.00379	49.3093	3.58857e-06	PNP	0.000446223	0.000112246	Sig
Lpin2	1.16534	5.77167	25.9915	0.000116772	mature cTEC	0.00565766	0.0030433	Sig
Lpl	1.42228	5.58664	21.2289	0.000311616	mature cTEC	0.0112003	0.00596529	Sig
Lrfn2	3.13285	2.81774	65.5569	6.38865e-07	PNP	0.000123578	2.86538e-05	Sig
Lrmda	-1.97848	4.57016	47.409	4.24304e-06	mature cTEC	0.000508644	0.000260134	Sig
Lrp1	-1.85391	2.48977	18.2705	0.000617823	mature cTEC	0.0177956	0.00975965	Sig
Lrrc3b	-1.1183	5.1348	24.9978	0.000146918	PNP	0.00663314	0.00206665	Sig
Lrrc3b	-5.50333	2.62198	38.3127	9.40642e-06	Early progenitors	0.000915524	0.000783202	Sig
Lrrc4c	1.0697	5.59962	50.4503	3.12217e-06	PNP	0.00040525	0.000100916	Sig
Lrrn1	-3.69651	4.79172	120.129	1.16014e-08	PNP	6.20527e-06	1.27753e-06	Sig
Ltbp2	1.45441	5.38089	99.257	4.15081e-08	PNP	1.67575e-05	3.54042e-06	Sig
Lum	-2.8636	2.58396	20.7615	0.000268641	PNP	0.0100541	0.00336951	Sig
Lum	-5.28256	3.02636	58.3086	4.69871e-07	Early progenitors	9.74889e-05	0.000104327	Sig
Luzp2	1.04659	5.80415	17.47	0.000764943	PNP	0.0206769	0.00761639	Sig
Ly6h	2.63254	5.5347	78.5091	2.75146e-07	Early progenitors	6.42801e-05	6.56137e-05	Sig
Ly6k	-5.21594	2.42218	41.8193	5.51418e-06	Early progenitors	0.000620603	0.000521648	Sig
Lypd1	-2.41538	6.63347	306.611	1.41065e-11	PNP	5.88485e-08	1.09555e-08	Sig
Lypd6	-1.42767	5.41137	42.9546	1.79222e-05	Transient amplifying progenitors	0.00146315	0.00205895	Sig
Macrod1	1.82621	3.84909	20.1384	0.000399223	mature cTEC	0.0132917	0.00714137	Sig
Macrod1	3.72102	4.13794	34.526	1.84326e-05	Early progenitors	0.00149712	0.0012403	Sig
Mafa	-1.39161	6.84776	103.019	2.88787e-08	mature cTEC	1.23353e-05	5.02382e-06	Sig
Mafa	-1.31317	5.8601	95.2429	5.47556e-08	PNP	2.11274e-05	4.46394e-06	Sig
Magi2	1.14341	5.01938	40.6461	1.10536e-05	PNP	0.00103203	0.000275986	Sig
Malt1	1.31571	5.96819	121.078	1.07455e-08	PNP	5.86016e-06	1.2032e-06	Sig
Mamld1	3.55548	4.33948	66.9339	3.50459e-07	mature cTEC	7.8183e-05	3.48381e-05	Sig
Man1a	1.07047	6.25939	27.7706	0.000188289	immature cTEC	0.0078549	0.00739447	Sig
Man1c1	-2.92528	4.24223	52.671	2.46101e-06	PNP	0.000339581	8.52457e-05	Sig
Map1b	-1.96557	5.99535	101.3	3.23887e-08	mature cTEC	1.35569e-05	5.56486e-06	Sig
Map1b	-2.64332	7.32222	383.437	2.70618e-12	PNP	2.08322e-08	4.48721e-09	Sig
Map1b	-1.56599	6.18036	38.3979	1.82369e-05	Early progenitors	0.00148496	0.0012403	Sig
Map2k6	1.1513	3.94336	16.4411	0.000988953	PNP	0.0248234	0.0093785	Sig
Map3k13	1.04886	6.29136	43.1614	2.46733e-05	immature cTEC	0.00186261	0.00215404	Sig
Map3k7cl	-1.87213	4.53028	69.1721	4.06352e-07	mature cTEC	8.78339e-05	3.90845e-05	Sig
Map3k7cl	-1.74426	5.77671	87.4486	9.6615e-08	PNP	3.08903e-05	6.63094e-06	Sig
Map3k8	1.02974	4.10003	22.9284	0.000223337	PNP	0.0088858	0.00290614	Sig
Mapk10	-1.27146	4.72536	29.725	5.85542e-05	mature cTEC	0.00343723	0.00179493	Sig
Mapk13	-1.23054	6.51765	111.604	8.47784e-07	mTEC1	0.000153994	0.000880226	Sig
Mapk13	-1.04778	7.26275	85.4465	1.12478e-07	PNP	3.42503e-05	7.4333e-06	Sig
Mapk13	-1.02062	6.83832	71.6866	1.14666e-06	Transient amplifying progenitors	0.00019211	0.000399194	Sig
Mapre2	1.54903	3.27346	26.4894	0.000110237	PNP	0.00543453	0.00163647	Sig
Matn1	-2.59527	3.83633	31.911	4.2343e-05	PNP	0.00273725	0.000782974	Sig
Mbnl3	1.1128	6.19627	27.5703	0.000102557	Early progenitors	0.0051568	0.0041528	Sig
Mc5r	-3.34885	1.10008	21.8313	0.000224269	mature cTEC	0.00889948	0.0047364	Sig
Mc5r	-3.09007	2.41368	25.4687	0.00013146	Early progenitors	0.00618748	0.00497532	Sig
Mctp1	-2.08463	3.40808	27.6819	8.48509e-05	mature cTEC	0.00450159	0.00236632	Sig
Mdfic	1.83622	4.56067	107.37	2.44289e-08	PNP	1.09581e-05	2.25295e-06	Sig
Mdga1	-1.74727	6.07566	129.107	6.06932e-09	mature cTEC	4.01898e-06	1.62436e-06	Sig
Mdga1	-1.5996	5.67109	109.964	1.86905e-07	immature cTEC	4.96635e-05	8.87476e-05	Sig
Mdga1	-1.99513	6.09685	144.565	4.95487e-09	Early progenitors	3.50345e-06	5.50073e-06	Sig
Mdga2	1.5006	5.76607	79.9312	6.20785e-07	Transient amplifying progenitors	0.000120621	0.000314649	Sig
Mdk	-1.14604	6.92947	78.7113	1.75286e-07	mature cTEC	4.77939e-05	2.12127e-05	Sig
Mecom	1.75615	5.98585	235.899	9.55798e-11	PNP	2.49208e-07	4.5496e-08	Sig
Med4	-1.02269	5.79335	62.8983	8.07234e-07	PNP	0.0001477	3.44264e-05	Sig
Megf10	-1.86831	3.35535	22.8598	0.000228763	PNP	0.00902304	0.00296889	Sig
Megf10	5.11129	3.95557	47.345	8.68504e-06	immature cTEC	0.000870962	0.00101359	Sig
Megf10	3.51696	4.58196	44.0471	6.35041e-06	Early progenitors	0.00068731	0.000585343	Sig
Megf11	-2.19343	3.93365	29.0578	6.97874e-05	PNP	0.00391134	0.00115966	Sig
Megf6	2.45927	4.96987	79.2844	1.72611e-07	mature cTEC	4.72379e-05	2.1092e-05	Sig
Megf6	1.29257	5.74282	26.9343	0.000215375	immature cTEC	0.00863931	0.00803717	Sig
Mei4	1.56297	4.66111	33.7697	2.97909e-05	mature cTEC	0.00213661	0.00110266	Sig
Mei4	2.20414	2.98703	28.6597	7.40166e-05	PNP	0.00408337	0.00120715	Sig
Mei4	2.27112	4.61541	36.9234	5.05038e-05	immature cTEC	0.00308785	0.00351231	Sig
Mep1a	-2.58326	4.89081	81.4232	3.76889e-06	mTEC1	0.000465171	0.00172637	Sig
Mep1a	-4.19576	4.08662	96.8596	7.29075e-08	Transient amplifying progenitors	2.56307e-05	7.95925e-05	Sig
Mest	-1.86141	4.24942	19.6141	0.000462448	PNP	0.0146843	0.00519321	Sig
Mfng	-2.94711	4.00063	61.2325	9.5177e-07	PNP	0.000168431	3.95186e-05	Sig
Mfsd11	1.4794	3.96514	20.0525	0.00040939	mature cTEC	0.0135294	0.00727647	Sig
Mgat5b	-4.99514	1.67275	26.7831	0.000130506	immature cTEC	0.00614717	0.00597031	Sig
Mgll	-1.12273	6.87379	61.1134	8.9351e-07	mature cTEC	0.000160207	7.4461e-05	Sig
Mgll	-1.16781	7.12928	52.5758	2.54531e-05	mTEC1	0.00190544	0.00569836	Sig
Mgll	-1.18005	7.20976	49.1679	1.30122e-05	immature cTEC	0.00115826	0.00132725	Sig
Mgll	-1.77	6.50178	69.3382	1.3814e-06	Transient amplifying progenitors	0.000220133	0.000426191	Sig
Mgp	-1.11236	8.7915	108.788	2.23335e-08	PNP	1.02384e-05	2.11252e-06	Sig
Mgst1	1.17275	5.02446	19.5168	0.00045867	mature cTEC	0.0145883	0.00790993	Sig
Mgst3	1.67507	4.75283	34.0288	2.85738e-05	mature cTEC	0.00207068	0.00107841	Sig
Mgst3	-1.2912	5.88096	72.0815	3.40109e-07	PNP	7.65563e-05	1.74434e-05	Sig
Miip	2.04429	3.25633	20.1944	0.000365176	mature cTEC	0.0125112	0.00670468	Sig
Mill1	-3.12762	3.37205	41.6208	1.19451e-05	Early progenitors	0.00108803	0.00091742	Sig
Minar2	2.98146	3.548	29.0807	4.95924e-05	mature cTEC	0.00304692	0.00157216	Sig
Minar2	2.25753	3.99342	35.1169	5.4961e-05	immature cTEC	0.00328642	0.00372814	Sig
Mkx	2.73013	3.33183	26.9644	7.47672e-05	mature cTEC	0.00411128	0.00215879	Sig
Mkx	2.93441	4.38815	36.3093	4.35951e-05	immature cTEC	0.00278795	0.00334727	Sig
Mkx	2.45868	5.93042	63.7672	9.80781e-07	Early progenitors	0.000172155	0.000169688	Sig
Mlph	1.52524	2.84263	20.7135	0.000360046	PNP	0.0123755	0.00423671	Sig
Mme	-2.14304	2.57715	26.3278	0.000110068	mature cTEC	0.00543403	0.00290118	Sig
Mme	-2.87169	3.20005	32.2165	9.93826e-05	immature cTEC	0.00505196	0.0053457	Sig
Mme	-2.15027	3.79534	43.4325	9.29447e-06	Early progenitors	0.000910462	0.000778748	Sig
Mmp15	-1.33063	4.09153	18.2498	0.000634909	PNP	0.0181126	0.00653328	Sig
Mmp28	1.12136	5.28512	34.0044	2.84799e-05	mature cTEC	0.00206664	0.00107841	Sig
Mmp9	-1.3373	7.57623	211.191	2.12596e-10	PNP	4.09336e-07	7.65138e-08	Sig
Mn1	1.05928	4.40879	30.0095	5.80922e-05	PNP	0.00341331	0.000994442	Sig
Mndal	1.21071	5.05639	46.4617	5.09365e-06	PNP	0.000585919	0.000151231	Sig
Morc4	1.12861	5.77587	37.1596	5.044e-05	immature cTEC	0.00308785	0.00351231	Sig
Mphosph6	-1.00631	4.29887	19.0353	0.000526645	PNP	0.0159939	0.0057037	Sig
Mpp2	-2.30413	4.27117	83.5019	1.18769e-07	mature cTEC	3.57312e-05	1.55935e-05	Sig
Mpp2	-1.8834	4.71763	39.3663	3.83742e-05	immature cTEC	0.00254786	0.00305441	Sig
Mpped2	-1.10018	7.80702	88.0567	8.333e-08	mature cTEC	2.79596e-05	1.13696e-05	Sig
Mpzl1	-1.10303	4.97755	38.5947	1.40494e-05	mature cTEC	0.00122346	0.000627009	Sig
Mpzl2	-1.26135	4.94215	26.4802	0.00012512	Early progenitors	0.00596081	0.00480361	Sig
Mrpl53	-1.00966	6.3229	75.9582	2.42612e-07	PNP	5.87299e-05	1.31617e-05	Sig
Ms4a10	-1.93643	4.31192	51.7224	2.72039e-06	PNP	0.000361809	9.06142e-05	Sig
Msi2	-1.76595	7.37021	348.924	4.41724e-12	mature cTEC	2.76413e-08	1.2295e-08	Sig
Msi2	-1.11151	7.88084	79.9738	1.05542e-06	immature cTEC	0.000180447	0.000238247	Sig
Msmo1	1.21074	5.38506	37.6055	1.62853e-05	mature cTEC	0.00136394	0.000701681	Sig
Msmo1	1.21774	4.21825	26.8791	0.000102323	PNP	0.00514914	0.00154542	Sig
Msmo1	1.32315	5.80102	26.1461	0.000244684	immature cTEC	0.00943664	0.0087062	Sig
Msn	-1.28042	4.63755	25.7973	0.00014215	Early progenitors	0.00649755	0.00524823	Sig
Msrb3	1.34298	6.84256	40.5517	1.0593e-05	mature cTEC	0.000996791	0.000504871	Sig
Msrb3	1.20372	6.88375	53.4796	8.5492e-06	immature cTEC	0.000862167	0.00101359	Sig
Mt1	-1.2258	7.49629	67.1822	5.3271e-07	PNP	0.000108055	2.44201e-05	Sig
Mtcl1	-1.26845	5.04882	40.2581	1.16814e-05	PNP	0.00107024	0.000286807	Sig
Mtmr10	-1.11555	5.59253	44.8883	5.86494e-06	mature cTEC	0.000650215	0.000329122	Sig
Mtss2	-1.01688	7.51981	121.326	1.05948e-08	PNP	5.86016e-06	1.2032e-06	Sig
Mx1	1.88529	5.10913	140.574	3.82036e-09	PNP	2.88028e-06	5.63733e-07	Sig
Mx2	1.2272	4.91226	48.2617	4.06858e-06	PNP	0.000493403	0.000125862	Sig
Mx2	2.03871	5.97479	47.7372	5.40512e-06	Early progenitors	0.000612183	0.000518036	Sig
Mxra7	-1.03122	4.17609	18.701	0.000554824	mature cTEC	0.0165595	0.00905215	Sig
Mybpc1	-1.19349	6.22502	26.5623	0.000108595	PNP	0.00539322	0.00162354	Sig
Mybpc1	-3.62601	3.24994	36.6525	2.27074e-05	Early progenitors	0.0017575	0.00146139	Sig
Myl1	-2.58544	2.69423	16.1789	0.000932335	PNP	0.0238032	0.00892766	Sig
Mylk	1.33226	7.32176	39.7823	1.5019e-05	Early progenitors	0.00129453	0.0010864	Sig
Myo16	1.07268	7.30424	42.0401	2.79979e-05	immature cTEC	0.00204619	0.00237982	Sig
Myo1b	-1.0224	7.43748	93.1502	5.71471e-08	mature cTEC	2.15424e-05	9.03769e-06	Sig
Myo5c	1.27139	5.54066	28.1383	7.79609e-05	mature cTEC	0.0042503	0.00222789	Sig
Myo5c	-3.52265	2.66139	18.6265	0.000392021	PNP	0.0131253	0.00454769	Sig
Myof	-1.24234	6.01646	59.3879	1.15466e-06	PNP	0.000192678	4.58016e-05	Sig
Naaladl2	1.08704	8.4628	220.08	1.57906e-10	PNP	3.20133e-07	5.8505e-08	Sig
Nalcn	-2.58708	2.11552	31.6618	4.28228e-05	mature cTEC	0.00275971	0.00141896	Sig
Napsa	-1.98448	4.63424	48.1536	3.77501e-05	mTEC1	0.00251303	0.00652433	Sig
Nat8l	-2.1589	2.36014	23.0821	0.000211251	mature cTEC	0.00850112	0.00453701	Sig
Nav1	1.12504	7.88952	129.601	5.9088e-09	mature cTEC	3.95716e-06	1.61241e-06	Sig
Nav1	-1.01376	6.20994	33.4056	3.28495e-05	PNP	0.00229035	0.000645443	Sig
Nav1	1.2455	7.10859	45.1166	1.9879e-05	immature cTEC	0.00158801	0.00182489	Sig
Nbl1	-1.97559	4.28338	52.0011	2.63787e-06	PNP	0.00035465	8.8666e-05	Sig
Ncam1	1.02228	6.98573	109.949	2.07796e-08	PNP	9.70378e-06	1.99107e-06	Sig
Ncam1	1.29902	7.0088	70.0296	1.30656e-06	Transient amplifying progenitors	0.000211265	0.000414246	Sig
Ndrg3	-1.40337	7.22561	124.972	8.64059e-09	PNP	5.07694e-06	1.03659e-06	Sig
Ndufaf3	-1.1221	4.81126	35.8954	2.22067e-05	PNP	0.00172702	0.00047353	Sig
Neat1	-1.31944	7.81902	44.6789	7.85418e-06	Early progenitors	0.000806371	0.000688377	Sig
Nebl	-1.85303	6.90331	62.6424	1.08098e-06	Early progenitors	0.000183509	0.000180011	Sig
Nedd4l	-1.26611	6.49479	56.7287	6.33975e-06	immature cTEC	0.00068731	0.000823569	Sig
Nedd4l	-1.1945	7.7505	68.6171	6.19421e-07	Early progenitors	0.000120621	0.000119593	Sig
Nefm	4.57027	3.57431	68.8011	1.2372e-06	Transient amplifying progenitors	0.000201401	0.000408334	Sig
Negr1	3.03932	2.7957	43.7648	1.62929e-05	Transient amplifying progenitors	0.00136394	0.00192691	Sig
Nell1	-5.9835	1.84834	22.0218	0.000389888	PNP	0.0130853	0.00453006	Sig
Neto2	-1.70047	4.62784	41.9519	8.7103e-06	mature cTEC	0.000871043	0.000445666	Sig
Neto2	-1.10147	5.7678	45.7024	1.86641e-05	immature cTEC	0.00151482	0.00174833	Sig
Neto2	-1.16435	6.21176	34.7937	3.10087e-05	Early progenitors	0.00220318	0.00180609	Sig
Neu2	1.5792	4.29267	24.3425	0.000163429	mature cTEC	0.00710266	0.00384235	Sig
Nexmif	1.82175	3.54286	26.9556	0.000100926	PNP	0.00510551	0.00153058	Sig
Nfatc1	1.13735	5.85298	34.0664	7.54819e-05	immature cTEC	0.00414148	0.00448011	Sig
Ngf	-3.62794	3.24741	36.3205	2.38444e-05	Early progenitors	0.0018178	0.00147747	Sig
Nherf1	-1.24305	4.5096	31.65	4.19738e-05	mature cTEC	0.00272182	0.00140421	Sig
Nkain2	-1.94094	4.28897	26.5692	0.000184209	Transient amplifying progenitors	0.00775187	0.00968255	Sig
Nkain3	-4.54673	2.76817	20.4859	0.000260366	PNP	0.00984148	0.0032847	Sig
Nkx6-2	-3.05285	5.31822	75.1229	2.64257e-07	PNP	6.24005e-05	1.41282e-05	Sig
Nkx6-2	-2.35242	4.93962	64.2851	2.13644e-06	Transient amplifying progenitors	0.000306629	0.000541436	Sig
Nlgn1	1.18126	8.37582	127.852	4.468e-07	mTEC1	9.36649e-05	0.000695847	Sig
Nlgn1	1.21847	9.47129	196.75	3.53622e-10	PNP	5.34318e-07	1.01767e-07	Sig
Nlgn1	1.15674	11.0969	102.357	2.7721e-07	immature cTEC	6.44858e-05	0.000102904	Sig
Nlgn1	1.28563	10.6426	137.883	6.81066e-09	Early progenitors	4.30619e-06	6.48083e-06	Sig
Nlgn1	1.65325	8.85404	108.455	1.06234e-07	Transient amplifying progenitors	3.28283e-05	9.423e-05	Sig
Nlrp1b	1.00261	4.11265	21.8791	0.000278735	PNP	0.0103211	0.00345474	Sig
Nlrp1b	1.0657	6.0201	32.5535	4.4045e-05	Early progenitors	0.00280954	0.00226551	Sig
Nlrp1c-ps	1.34151	5.22166	24.2612	0.000191355	Early progenitors	0.00792844	0.00638904	Sig
Noct	-1.1129	4.19298	20.2671	0.000386041	mature cTEC	0.0129876	0.00699326	Sig
Nod2	1.35601	4.19736	33.6015	3.18359e-05	PNP	0.00223839	0.000628036	Sig
Nomo1	-1.18546	5.53409	56.3723	6.54879e-06	immature cTEC	0.000702001	0.000835321	Sig
Nos1ap	1.14162	5.8504	42.2949	8.31029e-06	mature cTEC	0.000843511	0.000429942	Sig
Npas2	1.0692	8.0049	75.3666	5.17278e-06	mTEC1	0.000591759	0.00206566	Sig
Npas2	1.4389	6.42952	130.579	6.37897e-09	PNP	4.15802e-06	8.40429e-07	Sig
Npas3	2.67534	5.47235	42.5753	6.24281e-05	mTEC1	0.00359549	0.00838151	Sig
Npas3	2.34911	6.12125	280.949	2.6758e-11	PNP	1.0084e-07	1.93845e-08	Sig
Npas3	4.11236	3.10806	28.1012	0.000122534	immature cTEC	0.00586664	0.00585433	Sig
Npas3	2.36153	5.149	27.0235	0.000114546	Early progenitors	0.00558457	0.004475	Sig
Npas3	2.23292	5.4195	127.113	4.15046e-08	Transient amplifying progenitors	1.67575e-05	5.89033e-05	Sig
Nppc	-2.71458	2.46572	17.7851	0.000560166	PNP	0.0166765	0.00595519	Sig
Npr	-2.86255	1.34693	22.953	0.000208085	mature cTEC	0.00841702	0.00450376	Sig
Npsr1	1.67274	7.89648	280.752	9.98515e-09	mTEC1	5.65458e-06	7.77544e-05	Sig
Npsr1	2.28215	7.11316	74.2551	9.41135e-07	Transient amplifying progenitors	0.000167071	0.000392841	Sig
Nptxr	-2.16785	3.27575	56.6118	1.44519e-06	mature cTEC	0.000228368	0.000110509	Sig
Nptxr	-1.27411	4.16901	27.2212	0.000205721	immature cTEC	0.00836108	0.00784878	Sig
Nr3c2	1.04286	5.93457	23.5428	0.000190353	mature cTEC	0.00790677	0.00425908	Sig
Nrg1	1.27585	6.27597	30.6558	5.19352e-05	PNP	0.00314304	0.000910162	Sig
Nrp2	2.52601	3.09163	39.1013	1.3843e-05	PNP	0.00121152	0.000325785	Sig
Nrtn	-1.52137	6.26577	103.259	3.18093e-08	PNP	1.33945e-05	2.80133e-06	Sig
Nt5c3	-1.09949	5.40659	45.2839	4.82011e-05	mTEC1	0.00298489	0.00721812	Sig
Ntn5	1.05852	4.79706	41.0783	7.24531e-05	mTEC1	0.0040247	0.00895544	Sig
Ntng1	2.25241	4.49241	54.4576	5.1782e-06	Transient amplifying progenitors	0.000591838	0.000942167	Sig
Ntng2	2.0086	2.38586	21.1918	0.000325927	PNP	0.0115668	0.00392657	Sig
Ntrk1	-2.72572	3.07373	30.1289	4.92196e-05	PNP	0.00302764	0.000876097	Sig
Ntrk3	3.3257	4.14967	29.7048	5.1324e-05	Early progenitors	0.00311702	0.00250453	Sig
Nudt13	1.22173	3.57823	21.9089	0.000277052	PNP	0.0102828	0.00344413	Sig
Nudt17	1.46084	3.96603	30.5388	9.57842e-05	Transient amplifying progenitors	0.00490892	0.006567	Sig
Nxnl2	-1.63941	3.59481	33.98	2.85933e-05	mature cTEC	0.00207089	0.00107841	Sig
Nxnl2	-2.68056	3.41079	58.3762	5.59011e-06	immature cTEC	0.000626332	0.000777533	Sig
Nxnl2	-2.4467	2.74627	23.5568	0.000221277	Early progenitors	0.00882233	0.00720747	Sig
Nxph1	1.92465	4.44521	51.5677	6.92113e-06	Transient amplifying progenitors	0.000729119	0.00111012	Sig
Oas1a	1.31227	5.06487	25.5198	0.000150349	Early progenitors	0.00673945	0.00543287	Sig
Oas1g	1.03973	4.09702	26.325	0.000113628	PNP	0.00555881	0.00167335	Sig
Oas3	1.45312	3.97884	42.1261	9.01156e-06	PNP	0.000893672	0.000237031	Sig
Ogfrl1	1.31298	5.03732	25.9714	0.000117398	mature cTEC	0.00567939	0.00305388	Sig
Ogfrl1	1.01964	6.0216	63.564	7.55483e-07	PNP	0.000139899	3.26918e-05	Sig
Ogfrl1	1.7723	5.66975	57.2507	6.11621e-06	immature cTEC	0.00066852	0.000802097	Sig
Ogfrl1	1.29222	5.80875	28.4078	8.84102e-05	Early progenitors	0.00464513	0.00377975	Sig
Olah	4.81092	2.18583	30.7866	7.84976e-05	mTEC1	0.00427353	0.00955094	Sig
Olfml1	1.11494	6.01739	28.5842	0.000166009	immature cTEC	0.0071692	0.0068034	Sig
Otof	-2.20642	3.63208	32.3888	3.93405e-05	PNP	0.00258725	0.00073482	Sig
P2rx4	1.52298	4.38472	31.029	4.71889e-05	mature cTEC	0.00294406	0.00152285	Sig
P3h2	-1.16962	4.64254	37.4119	1.67511e-05	mature cTEC	0.00139281	0.000713336	Sig
P3h2	-1.3397	6.06532	45.299	5.91083e-06	PNP	0.000654069	0.000170352	Sig
Padi1	-2.52779	2.32282	19.9329	0.000327624	PNP	0.0116024	0.00394003	Sig
Pak1	1.01276	4.32456	25.5434	0.000132038	PNP	0.00620091	0.00189528	Sig
Pakap	-1.20962	5.77064	42.3537	8.73316e-06	PNP	0.000871589	0.000231358	Sig
Palm3	-1.81703	5.58422	132.417	5.08329e-09	mature cTEC	3.5541e-06	1.47384e-06	Sig
Palm3	-1.73897	5.30757	80.9537	9.89716e-07	immature cTEC	0.00017348	0.000232182	Sig
Pam	1.08892	7.22646	93.7168	5.48644e-08	mature cTEC	2.11274e-05	8.87847e-06	Sig
Pam	1.31074	7.52544	65.0385	3.13869e-06	immature cTEC	0.00040538	0.000530087	Sig
Pam	1.37949	7.50109	99.437	5.91228e-08	Early progenitors	2.19565e-05	2.91716e-05	Sig
Pappa	4.08728	2.99872	87.2121	1.00719e-07	PNP	3.16712e-05	6.84887e-06	Sig
Pappa	1.67366	6.33876	78.3686	6.94255e-07	Transient amplifying progenitors	0.000131052	0.000317834	Sig
Pard3b	1.1539	8.82294	309.602	1.31224e-11	PNP	5.6631e-08	1.07575e-08	Sig
Pard3bos1	1.12555	4.64168	28.8227	7.16385e-05	PNP	0.00399541	0.00118376	Sig
Pbk	-1.96056	4.55679	40.6391	1.33732e-05	Early progenitors	0.00118198	0.000995293	Sig
Pcbp4	-1.27544	5.07858	29.2329	6.66129e-05	PNP	0.00378426	0.00111444	Sig
Pcbp4	-1.6979	4.20614	25.6866	0.000263841	immature cTEC	0.00993089	0.00922104	Sig
Pcca	1.16682	5.80854	25.3351	0.000155139	Early progenitors	0.00687779	0.00552611	Sig
Pcdh15	1.73868	7.11132	102.305	3.3855e-08	PNP	1.40903e-05	2.94151e-06	Sig
Pcdh18	-1.12891	4.70787	20.6849	0.000361758	PNP	0.0124211	0.00425347	Sig
Pcdh18	1.56628	4.79462	25.3112	0.000157176	Early progenitors	0.00693296	0.00554684	Sig
Pcdh7	-1.38211	4.26562	19.5182	0.000458123	mature cTEC	0.0145816	0.00790993	Sig
Pcdh7	-1.63467	7.30614	127.339	1.16021e-08	Early progenitors	6.20527e-06	9.09199e-06	Sig
Pcdh9	2.12813	5.249	61.6035	8.59082e-07	mature cTEC	0.000155465	7.2331e-05	Sig
Pcdh9	3.18414	6.30439	128.036	1.14772e-08	Early progenitors	6.19134e-06	9.09199e-06	Sig
Pcdh9	2.97824	2.97031	48.5368	9.7517e-06	Transient amplifying progenitors	0.000938804	0.00135682	Sig
Pcgf5	1.74771	6.15341	226.882	1.26745e-10	PNP	2.81071e-07	5.05815e-08	Sig
Pclo	1.07541	6.59908	100.394	1.38896e-06	mTEC1	0.000220597	0.00120176	Sig
Pcsk5	1.64494	4.99862	27.7798	0.000190305	immature cTEC	0.00790677	0.00742808	Sig
Pcyt2	1.07695	4.64803	18.2462	0.000619485	mature cTEC	0.0178107	0.00976624	Sig
Pdcd1lg2	1.23911	5.14959	57.8915	1.675e-05	mTEC1	0.00139281	0.00442705	Sig
Pdcd1lg2	1.40213	4.59907	26.7563	0.000176161	Transient amplifying progenitors	0.00752198	0.00947	Sig
Pde1b	1.47397	3.82575	40.6613	1.1037e-05	PNP	0.00103159	0.000275986	Sig
Pde4b	1.07932	9.04645	55.7508	2.17489e-06	Early progenitors	0.000311076	0.000270784	Sig
Pde7b	4.60977	3.61196	30.8901	8.35609e-05	Transient amplifying progenitors	0.00446301	0.00601978	Sig
Pdlim2	-4.17503	3.7896	238.417	7.58118e-11	mature cTEC	2.10844e-07	8.79228e-08	Sig
Pdlim2	-4.05383	3.9383	69.5388	2.57668e-07	PNP	6.11592e-05	1.3826e-05	Sig
Pdlim2	-3.75789	3.91998	98.5364	3.54201e-07	immature cTEC	7.8737e-05	0.00012506	Sig
Pdlim4	1.12793	5.67564	78.3358	1.98638e-07	PNP	5.09578e-05	1.12735e-05	Sig
Pdpn	1.24604	4.39752	20.481	0.000369568	mature cTEC	0.0125991	0.0067603	Sig
Pdpn	1.44039	5.89656	45.5891	1.89484e-05	immature cTEC	0.00153292	0.00176297	Sig
Pds5b	1.1231	10.7695	271.892	2.82008e-11	mature cTEC	1.0084e-07	4.36079e-08	Sig
Pdxp	-2.10427	2.79351	18.6049	0.000554298	PNP	0.0165565	0.00591175	Sig
Pdzrn3	1.03591	7.24402	29.6812	0.00014044	immature cTEC	0.00644555	0.00615722	Sig
Pdzrn4	2.89964	6.60052	144.307	2.78606e-09	mature cTEC	2.27896e-06	1.02036e-06	Sig
Pdzrn4	2.09101	6.24574	49.2462	1.29738e-05	immature cTEC	0.00115566	0.00132725	Sig
Pdzrn4	1.64387	6.14133	42.1905	1.08554e-05	Early progenitors	0.00101842	0.000865959	Sig
Pdzrn4	-1.16598	7.80911	51.0142	7.31791e-06	Transient amplifying progenitors	0.000765762	0.00115395	Sig
Pecr	-1.03022	4.79041	29.0735	6.85329e-05	PNP	0.00386527	0.00114268	Sig
Penk	-1.00356	5.4178	31.4134	4.36849e-05	mature cTEC	0.00279226	0.0014305	Sig
Pex5l	-1.08403	5.53058	16.1789	0.00105717	PNP	0.0259793	0.00987259	Sig
Pfdn4	-1.17735	5.18315	24.562	0.000179921	Early progenitors	0.00763821	0.00613019	Sig
Pgam2	-4.52892	5.24407	96.2285	4.89146e-08	PNP	1.90117e-05	4.03231e-06	Sig
Pgf	-1.34798	5.39245	45.758	5.57386e-06	PNP	0.000625632	0.000162867	Sig
Phex	-2.43347	3.49973	85.6739	1.00349e-07	mature cTEC	3.16344e-05	1.34284e-05	Sig
Phf11d	1.32789	5.68063	83.61	1.29763e-07	PNP	3.85751e-05	8.36151e-06	Sig
Phf11d	2.43228	4.97058	46.3675	6.47001e-06	Early progenitors	0.000696247	0.00058635	Sig
Pigz	-2.51102	3.44634	32.0719	0.000100249	immature cTEC	0.00507754	0.00536415	Sig
Pim3	-1.25422	4.45448	30.2249	5.60395e-05	PNP	0.00333023	0.000968289	Sig
Pinlyp	-2.01471	3.58559	26.3725	0.000114145	PNP	0.00557375	0.00167929	Sig
Pkhd1l1	1.50322	6.95732	79.0281	2.57086e-07	Early progenitors	6.11592e-05	6.46208e-05	Sig
Pkia	1.59376	4.14543	19.0361	0.000517345	mature cTEC	0.0158305	0.00870604	Sig
Pkp1	-1.30655	4.61482	26.3792	0.000108357	mature cTEC	0.00538567	0.00286693	Sig
Pkp1	-1.7151	3.57277	30.1044	0.000132721	immature cTEC	0.00621178	0.00598279	Sig
Pla1a	-1.01671	5.79209	42.285	6.42196e-05	mTEC1	0.00367667	0.00842606	Sig
Pla2g4a	2.27252	5.68606	247.852	6.67668e-11	PNP	1.98952e-07	3.51861e-08	Sig
Pla2g4e	-3.18842	1.20344	22.4793	0.000210993	mature cTEC	0.00850112	0.00453701	Sig
Platr14	-3.85085	2.20504	18.6305	0.00041434	PNP	0.0136498	0.0047654	Sig
Platr25	1.09852	3.83909	21.5435	0.000299658	PNP	0.0108641	0.00366343	Sig
Plau	-1.26581	3.91141	27.6332	8.5574e-05	mature cTEC	0.0045227	0.00237238	Sig
Plau	-1.71168	4.37965	38.1014	4.48204e-05	immature cTEC	0.00284306	0.00334727	Sig
Plau	-1.41575	5.39748	43.4252	9.22653e-06	Early progenitors	0.000907084	0.000777948	Sig
Plcd4	-2.98815	2.68398	17.2087	0.000650957	PNP	0.0184478	0.00666587	Sig
Plch2	-1.46113	3.86749	20.0543	0.000418684	PNP	0.013735	0.00480412	Sig
Pld1	-1.32262	6.27139	72.0062	3.13406e-07	mature cTEC	7.13152e-05	3.20711e-05	Sig
Pld1	-1.02167	6.36684	55.813	6.88658e-06	immature cTEC	0.000726702	0.000862074	Sig
Plekha4	1.27382	4.24692	29.7164	6.11496e-05	PNP	0.00355128	0.00103835	Sig
Plekho1	-1.25132	5.15152	39.8159	1.24356e-05	PNP	0.00111967	0.000301313	Sig
Plk1	-2.32675	2.96945	16.1997	0.0010084	PNP	0.0251752	0.00951331	Sig
Plppr1	2.92546	4.67451	69.4492	4.31712e-07	PNP	9.12662e-05	2.05495e-05	Sig
Plppr1	1.38616	6.87437	39.1151	2.87464e-05	Transient amplifying progenitors	0.00207958	0.00279837	Sig
Plppr5	2.39713	3.48581	37.7268	3.4803e-05	Transient amplifying progenitors	0.00238275	0.00316618	Sig
Pls1	-1.05632	5.76707	35.3655	4.73367e-05	Transient amplifying progenitors	0.00294827	0.00395178	Sig
Plxdc2	1.13993	8.68206	51.2189	3.58162e-06	Early progenitors	0.000446223	0.000387922	Sig
Plxna4	-2.64674	4.40583	45.2391	6.0929e-06	PNP	0.000666555	0.000173901	Sig
Plxnd1	1.45367	2.73845	17.2712	0.000805038	PNP	0.0215007	0.00796723	Sig
Pmaip1	-1.13611	5.72904	48.3195	3.65901e-05	mTEC1	0.00246064	0.00645674	Sig
Pmaip1	-1.39137	3.98621	17.6757	0.000729874	PNP	0.0200011	0.00731863	Sig
Pmf1	-1.26418	6.88093	121.914	5.59514e-07	mTEC1	0.000112399	0.000729545	Sig
Pmvk	1.26849	4.41507	24.4658	0.000158651	mature cTEC	0.00697172	0.00376782	Sig
Pnma8b	3.43389	4.66581	95.22	4.19752e-08	mature cTEC	1.68916e-05	6.95439e-06	Sig
Pnma8b	2.07823	4.3617	35.4463	6.02513e-05	immature cTEC	0.00351378	0.00391349	Sig
Pnp	1.9606	4.93953	20.2854	0.000386421	mature cTEC	0.0129969	0.00699326	Sig
Postn	-4.55512	5.09611	30.7935	4.8577e-05	PNP	0.00299927	0.000868851	Sig
Pou2af1	-3.22871	3.7268	56.0745	1.42817e-06	PNP	0.000225965	5.43146e-05	Sig
Pou2af1	-2.73856	3.69856	36.3936	3.75017e-05	Transient amplifying progenitors	0.00250182	0.00330574	Sig
Pparg	-3.06696	1.30143	19.9442	0.000391997	mature cTEC	0.0131253	0.00705746	Sig
Ppp1r14c	-2.4992	4.51893	84.7467	1.22081e-07	PNP	3.65519e-05	7.93581e-06	Sig
Ppp1r27	-2.60114	4.53276	40.202	1.19707e-05	PNP	0.00108957	0.000291968	Sig
Ppp2r2b	-1.71828	6.16771	62.7366	8.20407e-07	PNP	0.000149673	3.48874e-05	Sig
Prcp	1.05651	5.04804	43.0636	7.9337e-06	PNP	0.00081291	0.000214807	Sig
Prdm5	2.17416	4.42221	110.076	2.06341e-08	PNP	9.67191e-06	1.99005e-06	Sig
Prdm6	-4.26145	3.28409	61.1	2.79322e-07	PNP	6.47365e-05	1.4773e-05	Sig
Prex2	1.16151	5.12026	22.8557	0.000253237	Early progenitors	0.00965371	0.0077554	Sig
Prickle1	1.9498	3.38226	35.5155	2.35641e-05	PNP	0.00180377	0.000494623	Sig
Prkca	1.10388	7.99518	173.825	7.36214e-10	mature cTEC	8.89217e-07	3.74598e-07	Sig
Prkca	1.51545	7.11212	232.202	1.07156e-10	PNP	2.67316e-07	4.79149e-08	Sig
Prkca	1.15385	7.64801	116.396	1.36357e-07	immature cTEC	3.98724e-05	6.95422e-05	Sig
Prkca	1.19667	6.90462	65.1142	8.54412e-07	Early progenitors	0.000154973	0.000153817	Sig
Prkch	-1.02578	5.09621	27.7793	8.32432e-05	mature cTEC	0.00445292	0.00233098	Sig
Prkch	-1.19982	5.05854	34.976	6.67752e-05	immature cTEC	0.00379004	0.0041986	Sig
Prkd1	1.32174	5.92109	43.9682	6.62748e-06	mature cTEC	0.000707112	0.000359997	Sig
Prkd1	1.38189	6.45233	157.303	1.73584e-09	PNP	1.65835e-06	3.20175e-07	Sig
Prkd1	1.07128	6.35254	21.577	0.000329227	Early progenitors	0.0116361	0.00947292	Sig
Prlr	2.56324	3.77651	77.8039	2.0815e-07	PNP	5.29479e-05	1.16785e-05	Sig
Prokr2	-1.53185	5.24262	41.3296	7.07486e-05	mTEC1	0.0039599	0.00895544	Sig
Prokr2	-2.07534	4.12952	33.5252	6.24916e-05	Transient amplifying progenitors	0.00359749	0.00487297	Sig
Prom1	1.57636	2.68925	16.9786	0.000865885	PNP	0.0225953	0.00840592	Sig
Prr15	-1.91166	3.60514	17.4618	0.000773724	PNP	0.0208467	0.00768636	Sig
Prr16	1.01428	4.75989	38.4673	1.50978e-05	PNP	0.00129953	0.000349738	Sig
Prrg3	2.39737	4.2146	32.841	3.43538e-05	mature cTEC	0.00235845	0.00121654	Sig
Prss33	-2.31212	4.49975	80.051	1.76188e-07	PNP	4.78783e-05	1.04451e-05	Sig
Prune2	-1.09522	5.15823	26.9112	0.000101716	PNP	0.00512529	0.00153798	Sig
Psd4	-1.98628	2.23783	18.7301	0.000555919	mature cTEC	0.0165811	0.00905939	Sig
Psph	-1.3281	4.8991	46.2409	4.92151e-06	mature cTEC	0.000571901	0.000287939	Sig
Psph	-1.00246	5.65023	44.7235	6.36973e-06	PNP	0.000687961	0.000180061	Sig
Psph	-1.49923	5.52262	68.8119	2.3394e-06	immature cTEC	0.000327495	0.000434513	Sig
Psph	-1.4764	6.00371	79.5814	2.45988e-07	Early progenitors	5.92037e-05	6.30203e-05	Sig
Psph	-1.0326	5.47395	30.1444	0.000101706	Transient amplifying progenitors	0.00512529	0.00690629	Sig
Ptchd4	-4.22195	4.08937	19.0234	0.000453423	PNP	0.0145154	0.00511913	Sig
Ptger3	1.6095	3.86605	46.3962	5.13957e-06	PNP	0.000589576	0.000152288	Sig
Ptgs2	4.05159	3.46216	126.172	8.44173e-09	PNP	5.00711e-06	1.02947e-06	Sig
Ptgs2os	4.58153	3.29299	177.172	7.58368e-10	PNP	8.95389e-07	1.72161e-07	Sig
Ptgs2os	1.58101	4.34299	36.7793	3.90752e-05	Transient amplifying progenitors	0.00257609	0.00338144	Sig
Ptn	1.20336	5.80853	27.0553	0.000211122	immature cTEC	0.00850112	0.00794302	Sig
Ptp4a3	-1.24113	4.33238	26.2196	0.000116111	PNP	0.00563749	0.00169974	Sig
Ptprk	1.51794	7.04922	113.616	1.47545e-08	mature cTEC	7.38624e-06	3.01969e-06	Sig
Ptprk	1.13782	7.70712	106.876	2.18638e-07	immature cTEC	5.45993e-05	9.28127e-05	Sig
Ptprn2	-1.50192	6.62714	53.9012	1.95044e-06	mature cTEC	0.000285833	0.000137788	Sig
Ptprn2	-1.04732	6.41894	30.9759	0.000116069	immature cTEC	0.00563749	0.00570812	Sig
Ptprn2	-1.42319	5.3955	26.115	0.000133866	Early progenitors	0.00624433	0.00501408	Sig
Ptprr	2.9825	3.19293	31.8788	2.47353e-05	mature cTEC	0.00186374	0.000977959	Sig
Ptprt	1.36605	6.06361	34.5544	3.21917e-05	Early progenitors	0.00225201	0.00181719	Sig
Ptprz1	-1.35032	5.79037	90.0309	7.18483e-08	mature cTEC	2.5473e-05	1.04872e-05	Sig
Pvalb	-3.02942	3.55441	26.8762	9.51503e-05	PNP	0.00488644	0.0014595	Sig
Pvt1	-1.13919	5.99028	44.8726	6.24674e-06	PNP	0.000680411	0.000177263	Sig
Rab11fip3	1.34062	4.63276	28.042	7.96919e-05	mature cTEC	0.00432132	0.002263	Sig
Rab11fip3	1.89718	4.49231	34.7824	6.81447e-05	immature cTEC	0.00385285	0.00423302	Sig
Rab30	1.1378	6.25255	47.641	1.52282e-05	immature cTEC	0.00130692	0.00151951	Sig
Rab30	1.17962	6.07307	33.201	3.97349e-05	Early progenitors	0.00260634	0.00209229	Sig
Rab32	1.03137	4.01672	22.0991	0.000265946	PNP	0.00998011	0.00334267	Sig
Racgap1	-2.06922	5.42014	99.9726	3.54328e-08	mature cTEC	1.46353e-05	6.01364e-06	Sig
Racgap1	-1.39553	5.59639	53.3735	8.63485e-06	immature cTEC	0.000868007	0.00101359	Sig
Rad51b	-2.68905	4.90091	139.54	3.51846e-09	mature cTEC	2.73052e-06	1.18423e-06	Sig
Rad51b	-3.22368	6.08954	140.248	4.80602e-08	immature cTEC	1.88553e-05	3.89288e-05	Sig
Rad51b	-2.07289	7.14643	251.622	1.08933e-10	Early progenitors	2.67316e-07	3.04787e-07	Sig
Rai14	-1.00026	7.49154	58.1544	5.58543e-06	immature cTEC	0.000626332	0.000777533	Sig
Ramp3	1.42383	5.41865	31.9446	0.000101685	immature cTEC	0.00512529	0.00536415	Sig
Ramp3	2.32386	5.7969	54.9909	2.38353e-06	Early progenitors	0.000331448	0.000286066	Sig
Ranbp3l	-2.05342	4.14109	47.7459	5.40103e-06	Early progenitors	0.000612183	0.000518036	Sig
Rasl10a	2.78511	4.41888	50.38	2.88145e-06	mature cTEC	0.000378405	0.000190862	Sig
Rassf6	1.01901	4.88677	26.7264	0.000105286	PNP	0.00526439	0.00158369	Sig
Rbfox1	1.43513	10.8809	342.385	6.25164e-12	PNP	3.40176e-08	6.45203e-09	Sig
Rbfox1	2.74636	7.77671	380.125	1.48582e-10	immature cTEC	3.09923e-07	1.02299e-06	Sig
Rbfox1	1.34796	9.11131	74.4353	9.28309e-07	Transient amplifying progenitors	0.000165263	0.000392841	Sig
Rbm24	-2.55373	5.80876	228.304	1.21607e-10	PNP	2.76716e-07	5.05815e-08	Sig
Rbp1	-1.26682	7.47692	115.876	1.28744e-08	mature cTEC	6.74167e-06	2.71475e-06	Sig
Rbp1	-1.13523	8.26673	101.909	2.83975e-07	immature cTEC	6.56932e-05	0.000102904	Sig
Rell1	-1.14672	5.79047	53.7853	2.12175e-06	PNP	0.000305572	7.58077e-05	Sig
Renbp	1.54732	4.75697	34.3349	2.71613e-05	mature cTEC	0.00199912	0.00104458	Sig
Reps2	6.41203	2.28848	21.4135	0.000424096	mature cTEC	0.0138489	0.0074522	Sig
Rflnb	-1.69966	4.71418	75.7662	2.25136e-07	mature cTEC	5.52475e-05	2.41017e-05	Sig
Rflnb	-1.58654	5.79915	103.713	2.58022e-07	immature cTEC	6.11592e-05	9.86936e-05	Sig
Rflnb	-1.20464	6.9392	38.1664	1.88463e-05	Early progenitors	0.00152565	0.00126166	Sig
Rftn1	2.98611	1.85399	28.0072	8.16128e-05	PNP	0.00439123	0.00130052	Sig
Rfx2	2.00082	3.87528	23.5885	0.000188419	mature cTEC	0.00785509	0.00423623	Sig
Rgcc	-1.35916	5.34026	25.815	0.000141604	Early progenitors	0.00648209	0.00524823	Sig
Rgs12	-1.02474	5.4491	32.4944	3.64225e-05	mature cTEC	0.00245468	0.00126723	Sig
Rgs17	1.46689	6.25933	150.679	2.34937e-09	PNP	2.05269e-06	3.9079e-07	Sig
Rgs17	1.15241	6.54884	67.0954	1.65759e-06	Transient amplifying progenitors	0.000253608	0.000472116	Sig
Rgs2	-1.21607	5.36181	42.0599	9.09195e-06	PNP	0.000897379	0.000238296	Sig
Rgs20	1.18321	5.67899	33.4187	6.22859e-05	Transient amplifying progenitors	0.00359499	0.00487297	Sig
Rgs4	-1.3251	7.68074	116.496	1.40014e-08	PNP	7.15224e-06	1.46528e-06	Sig
Rgs4	-1.23291	5.53626	53.864	5.48596e-06	Transient amplifying progenitors	0.000618539	0.000973209	Sig
Rgs7	4.29943	4.16152	39.8311	6.15637e-06	Early progenitors	0.000671737	0.000573533	Sig
Rgs9	-1.91485	4.18918	85.3842	1.02433e-07	mature cTEC	3.19692e-05	1.35767e-05	Sig
Rgs9	-1.49825	4.60697	38.0526	4.50709e-05	immature cTEC	0.00284947	0.00334727	Sig
Rhob	-1.2192	5.79222	52.2531	2.52794e-06	PNP	0.000345296	8.66932e-05	Sig
Rhox4a2	-1.6619	3.76464	27.7414	9.98619e-05	Early progenitors	0.00506855	0.00408086	Sig
Rhox4b	-2.89962	1.97586	35.8383	2.18851e-05	mature cTEC	0.00171185	0.000887974	Sig
Rhox4d	-5.49082	1.26218	28.9379	4.21622e-05	mature cTEC	0.00273262	0.00140617	Sig
Rhox5	-4.86742	3.46412	159.397	1.44954e-09	mature cTEC	1.4513e-06	6.30414e-07	Sig
Rhox5	-4.89596	3.42685	164.296	1.4642e-08	immature cTEC	7.36074e-06	2.24023e-05	Sig
Rhox5	-5.61061	4.34085	110.903	1.7808e-08	Early progenitors	8.60504e-06	1.18619e-05	Sig
Rimklb	-1.42777	4.12011	16.5848	0.000955736	PNP	0.0242184	0.00911625	Sig
Rmnd5b	1.15676	4.6231	22.7686	0.000224279	mature cTEC	0.00889948	0.0047364	Sig
Rnase4	-1.45899	4.96241	64.411	6.41029e-07	mature cTEC	0.000123806	5.71872e-05	Sig
Rnase4	-1.40832	5.62062	49.2385	1.29244e-05	immature cTEC	0.00115289	0.00132725	Sig
Rnd2	-3.97129	2.2998	17.582	0.000544678	PNP	0.0163499	0.0058368	Sig
Rnd3	-1.16643	7.53225	139.438	3.53446e-09	mature cTEC	2.73052e-06	1.18423e-06	Sig
Rnd3	-1.11764	7.31487	46.6809	1.68163e-05	immature cTEC	0.0013947	0.00160806	Sig
Rnf180	1.23489	6.33453	61.4707	8.61605e-07	mature cTEC	0.000155584	7.2331e-05	Sig
Rnf180	1.16893	6.87448	116.982	1.36077e-08	PNP	6.97961e-06	1.43425e-06	Sig
Robo2	1.52186	9.53822	203.729	2.75361e-10	PNP	4.59493e-07	8.83309e-08	Sig
Robo2	2.82559	4.97775	89.6631	5.26437e-07	immature cTEC	0.000106956	0.000157588	Sig
Robo2	3.73023	5.49801	57.3539	1.75397e-06	Early progenitors	0.000263521	0.000238432	Sig
Robo2	1.56394	7.53075	120.644	5.66046e-08	Transient amplifying progenitors	2.14672e-05	6.69443e-05	Sig
Rogdi	1.17396	4.93409	34.838	5.0936e-05	Transient amplifying progenitors	0.00310509	0.00420282	Sig
Ror2	-1.77644	5.10256	33.9943	2.99184e-05	PNP	0.00214208	0.000595784	Sig
Rora	1.02485	10.0883	200.348	3.10516e-10	PNP	4.98227e-07	9.54579e-08	Sig
Rora	1.20441	9.30961	134.673	6.03369e-08	immature cTEC	2.20936e-05	4.37284e-05	Sig
Rora	1.21391	7.8025	163.613	9.05226e-09	Transient amplifying progenitors	5.22584e-06	1.60587e-05	Sig
Rps6ka5	1.03838	4.7503	27.3736	9.32894e-05	PNP	0.00482852	0.00144111	Sig
Rsad2	2.26356	4.63396	41.0477	1.00863e-05	mature cTEC	0.00096434	0.000485713	Sig
Rsad2	2.05331	5.7034	48.1464	5.16311e-06	Early progenitors	0.000591423	0.000502065	Sig
Rspo1	-3.93905	1.15625	17.8422	0.000530537	mature cTEC	0.0160731	0.00882137	Sig
Rspo1	-4.00961	2.12945	33.9311	4.97863e-05	immature cTEC	0.00305734	0.00351231	Sig
Rtl4	-1.70928	4.44206	18.391	0.000613733	PNP	0.0177104	0.00640307	Sig
Rtl8a	1.60316	5.62596	71.3502	3.33268e-07	mature cTEC	7.51517e-05	3.33676e-05	Sig
Rtp4	1.26739	5.94998	30.5494	6.11782e-05	Early progenitors	0.00355128	0.00286977	Sig
Runx3	1.84787	2.35974	18.5564	0.000592695	PNP	0.0173108	0.0062292	Sig
S100a14	1.38945	7.11002	141.468	3.19273e-09	mature cTEC	2.52404e-06	1.13931e-06	Sig
S100a2	2.16042	6.74613	203.95	2.32322e-10	mature cTEC	4.33964e-07	1.83146e-07	Sig
S100a2	1.7344	6.0868	66.8016	2.74302e-06	immature cTEC	0.000364431	0.000478119	Sig
S100a3	2.21543	5.41745	57.1173	1.37531e-06	mature cTEC	0.000219904	0.000106334	Sig
S100a3	1.31601	5.09292	26.7729	0.00022238	immature cTEC	0.00886047	0.00816138	Sig
S100a6	-1.93151	4.57236	19.5774	0.000451854	mature cTEC	0.0144927	0.00784097	Sig
S100a6	-1.49561	8.82037	279.772	2.7587e-11	PNP	1.0084e-07	1.93845e-08	Sig
S100a6	-1.45001	5.77818	27.1146	0.000208799	immature cTEC	0.00843225	0.00789878	Sig
S100a6	-1.80617	6.46705	84.676	1.66057e-07	Early progenitors	4.62157e-05	4.80914e-05	Sig
S100a6	-1.11596	7.44216	54.9012	4.94914e-06	Transient amplifying progenitors	0.000573385	0.000912185	Sig
S100g	1.99805	4.75663	73.188	1.02202e-06	Transient amplifying progenitors	0.000176668	0.000399194	Sig
Samd12	-1.52629	5.83165	41.7014	6.80667e-05	mTEC1	0.00385112	0.00868911	Sig
Samd12	-4.08848	3.8906	21.3218	0.000348041	Early progenitors	0.0120995	0.00982331	Sig
Samd4	1.1965	5.59219	27.3918	9.29661e-05	PNP	0.00481577	0.00143795	Sig
Samd4	1.52293	4.92683	27.5599	0.000153957	Transient amplifying progenitors	0.00683747	0.008705	Sig
Scd1	-1.53699	4.97273	46.034	5.38534e-06	PNP	0.000611602	0.000157984	Sig
Scg5	1.54052	5.76082	134.631	5.16029e-09	PNP	3.58789e-06	7.11637e-07	Sig
Scin	1.22035	3.24017	16.5351	0.000966196	PNP	0.0244088	0.00919226	Sig
Scn1a	-2.83232	3.5815	121.995	9.04558e-09	mature cTEC	5.22584e-06	2.06726e-06	Sig
Scn3b	-1.03423	6.29108	30.871	5.00584e-05	PNP	0.00307103	0.000888883	Sig
Scx	-1.18472	5.89154	81.3866	1.54868e-07	PNP	4.37518e-05	9.56164e-06	Sig
Scx	-2.98868	2.68267	27.7031	9.5567e-05	Early progenitors	0.00490269	0.00397162	Sig
Sdc1	-1.54249	3.10802	22.4928	0.000237485	mature cTEC	0.00924522	0.00493295	Sig
Sdk1	1.59282	8.52154	116.462	1.35912e-07	immature cTEC	3.98352e-05	6.95422e-05	Sig
Sdk1	1.29666	8.83096	107.464	3.56264e-08	Early progenitors	1.46668e-05	1.89846e-05	Sig
Sdsl	-1.53337	3.0093	21.2071	0.000313604	mature cTEC	0.0112523	0.00599292	Sig
Sec11c	-1.25829	5.43963	36.7121	2.32707e-05	Early progenitors	0.0017874	0.00146436	Sig
Sec14l5	1.46572	3.48955	17.6747	0.000728004	PNP	0.0199718	0.00731275	Sig
Sel1l2	1.0027	4.22595	16.3619	0.00100897	PNP	0.0251793	0.00951331	Sig
Sema3a	2.0589	4.16218	27.4562	8.93523e-05	mature cTEC	0.00468677	0.00246729	Sig
Sema4d	-1.09809	4.76467	21.4454	0.000306146	PNP	0.0110545	0.00373038	Sig
Sema5a	-1.34935	5.82191	36.8934	2.26569e-05	Early progenitors	0.00175558	0.00146139	Sig
Septin4	-4.17697	3.6933	98.8323	1.43095e-08	PNP	7.27993e-06	1.48698e-06	Sig
Septin8	1.22733	5.07209	29.1752	0.000152816	immature cTEC	0.00679887	0.00656636	Sig
Serp1	-1.01941	6.78531	56.3913	2.0324e-06	Early progenitors	0.000294738	0.00026287	Sig
Serpina3n	1.46943	3.41739	18.5222	0.000593962	PNP	0.0173317	0.00623365	Sig
Serpina9	2.88571	2.42273	27.2028	9.77475e-05	PNP	0.00498707	0.00149158	Sig
Serpina9	2.27436	2.84843	29.1071	0.000122342	Transient amplifying progenitors	0.00586419	0.0078831	Sig
Serpinb1a	-1.43872	5.41939	30.9353	5.73328e-05	Early progenitors	0.00337662	0.00273759	Sig
Serpine1	2.47214	3.30836	34.8711	2.60864e-05	PNP	0.00194331	0.00053537	Sig
Serpine2	-1.96006	3.85374	46.1973	4.95261e-06	mature cTEC	0.000573385	0.000287939	Sig
Serpine2	-1.80562	5.4304	89.8997	8.0518e-08	PNP	2.74353e-05	5.89574e-06	Sig
Serpine2	-1.72067	4.23355	37.006	3.84731e-05	Transient amplifying progenitors	0.00255031	0.00334975	Sig
Serping1	1.91075	3.52403	40.5462	1.1224e-05	PNP	0.00104336	0.000278962	Sig
Serpini1	-1.09197	7.62264	53.0667	2.30165e-06	PNP	0.000323659	8.09703e-05	Sig
Setbp1	-1.03851	7.22775	57.5476	3.84107e-06	Transient amplifying progenitors	0.000471292	0.000767782	Sig
Sfn	-1.23907	8.81932	223.702	1.18294e-10	mature cTEC	2.76716e-07	1.26638e-07	Sig
Sfrp1	-1.72204	5.78964	120.636	1.11785e-07	immature cTEC	3.41221e-05	6.41364e-05	Sig
Sfrp1	-2.19274	5.08089	58.8672	1.57422e-06	Early progenitors	0.000245269	0.000225503	Sig
Sgcd	1.95512	4.43474	89.3094	8.40374e-08	PNP	2.80187e-05	6.00062e-06	Sig
Sgcd	2.06902	5.78262	86.9005	6.87829e-07	immature cTEC	0.000130035	0.000172207	Sig
Sgcd	1.35888	6.81832	51.3033	3.54874e-06	Early progenitors	0.000443688	0.000387511	Sig
Sgip1	1.8021	4.74596	34.4603	2.67215e-05	mature cTEC	0.00197744	0.00103878	Sig
Sgip1	3.6273	4.28632	59.9562	1.81746e-06	immature cTEC	0.0002695	0.000357519	Sig
Sgip1	3.88113	3.80533	29.5303	3.73461e-05	Early progenitors	0.00249763	0.00202316	Sig
Sgk1	-2.08579	3.06988	21.6181	0.000331697	Early progenitors	0.0116932	0.00950293	Sig
Sgk3	1.01481	6.07323	34.7615	2.52146e-05	mature cTEC	0.00189188	0.000994083	Sig
Sgk3	1.12814	6.17033	40.7142	3.2686e-05	immature cTEC	0.00228277	0.00266324	Sig
Sgpp2	-2.83629	3.39074	37.7175	1.52358e-05	PNP	0.00130692	0.000352383	Sig
Sh2d4a	2.70594	1.81993	28.6475	7.39143e-05	PNP	0.00408062	0.00120715	Sig
Sh3bp4	1.1209	4.08492	21.7113	0.000288967	PNP	0.0105945	0.00355083	Sig
Sh3kbp1	-1.0664	6.65258	74.921	2.42146e-07	mature cTEC	5.87299e-05	2.57248e-05	Sig
Sh3kbp1	-1.10375	6.53823	74.3781	1.55248e-06	immature cTEC	0.00024287	0.000326695	Sig
Sh3kbp1	-1.27934	6.72823	64.3891	9.14588e-07	Early progenitors	0.000163752	0.000162455	Sig
Sh3rf2	-2.31908	2.61825	19.5786	0.000453555	mature cTEC	0.0145154	0.00785089	Sig
Sh3tc2	1.19027	5.78476	94.3544	5.82732e-08	PNP	2.19009e-05	4.6254e-06	Sig
Shank1	2.29713	4.28963	25.5427	0.000145688	Early progenitors	0.00659189	0.00528844	Sig
Shank2	1.73015	5.34378	69.1948	4.07218e-07	mature cTEC	8.78693e-05	3.90845e-05	Sig
Shank2	3.40098	4.58726	39.9391	2.44695e-05	immature cTEC	0.00185488	0.00215404	Sig
Shisa4	1.44084	4.61443	32.1841	3.86244e-05	mature cTEC	0.00255662	0.00132725	Sig
Shisa4	1.19268	5.23289	44.1549	6.86168e-06	PNP	0.000725458	0.00019104	Sig
Shisa6	-2.56909	4.96088	77.3146	2.19059e-07	PNP	5.45993e-05	1.21064e-05	Sig
Shisa9	-1.82008	2.54811	18.6107	0.000569246	mature cTEC	0.0168581	0.00922258	Sig
Shisal1	1.58441	6.44477	57.9123	5.71523e-06	immature cTEC	0.000637497	0.000782757	Sig
Shisal1	2.05962	5.05519	55.9569	2.17343e-06	Early progenitors	0.000311076	0.000270784	Sig
Siae	1.78203	2.38389	18.2661	0.000634671	PNP	0.0181126	0.00653328	Sig
Siah3	-2.23041	3.86479	29.7532	6.17517e-05	PNP	0.00357463	0.00104616	Sig
Sidt1	-4.84559	3.08205	70.8026	1.94103e-07	Early progenitors	5.05882e-05	5.27723e-05	Sig
Skint11	2.02207	3.9986	89.864	8.07088e-08	PNP	2.74353e-05	5.89574e-06	Sig
Skint2	3.26688	5.89868	250.466	6.18797e-11	PNP	1.88887e-07	3.38184e-08	Sig
Skint3	1.95634	5.69017	146.46	2.86742e-09	PNP	2.28575e-06	4.40746e-07	Sig
Skint6	-2.60433	3.96404	42.501	8.71377e-06	PNP	0.000871043	0.000231358	Sig
Skint6	-3.52735	3.51428	41.9404	1.14376e-05	Transient amplifying progenitors	0.00105408	0.00156079	Sig
Slc13a2os	-1.4652	4.50697	38.0787	1.60227e-05	PNP	0.00134763	0.0003643	Sig
Slc16a10	-1.75556	5.03789	57.3116	6.02295e-06	immature cTEC	0.000662376	0.000797462	Sig
Slc16a10	-1.65279	5.44486	23.1727	0.000236852	Early progenitors	0.00922866	0.00744183	Sig
Slc16a11	-3.82461	1.10171	22.748	0.000161111	mature cTEC	0.00704567	0.00381323	Sig
Slc1a4	-1.01524	4.85626	34.0229	2.83702e-05	mature cTEC	0.0020607	0.00107841	Sig
Slc22a22	-2.47699	3.92949	55.2606	1.67501e-06	mature cTEC	0.000255787	0.000123407	Sig
Slc22a22	-2.86873	3.19225	26.4019	9.86114e-05	PNP	0.00502296	0.00150166	Sig
Slc22a22	-1.56014	4.20301	30.4753	0.000125104	immature cTEC	0.00596081	0.00585433	Sig
Slc22a7	1.558	5.00532	22.7185	0.000261284	Early progenitors	0.00985839	0.00791098	Sig
Slc24a3	-1.65089	7.79366	121.896	9.06104e-09	mature cTEC	5.22584e-06	2.06726e-06	Sig
Slc24a4	-1.05214	8.45104	125.87	8.22342e-09	PNP	4.95948e-06	1.0197e-06	Sig
Slc2a13	1.20228	9.13373	81.9252	2.04716e-07	Early progenitors	5.22868e-05	5.45444e-05	Sig
Slc2a8	-1.42623	4.02956	39.1903	1.2885e-05	mature cTEC	0.00115021	0.000584108	Sig
Slc39a6	-1.11799	4.7399	23.0359	0.00024359	Early progenitors	0.00940628	0.00757452	Sig
Slc39a8	-1.74396	3.73623	25.732	0.000128872	PNP	0.00608886	0.00185707	Sig
Slc41a1	1.04811	5.18876	28.1635	0.00013939	Transient amplifying progenitors	0.00642332	0.00845899	Sig
Slc43a3	1.47191	3.2565	28.1875	8.04372e-05	PNP	0.00434666	0.00128874	Sig
Slc4a10	-3.75204	2.12849	16.3592	0.00075813	PNP	0.0205594	0.00756388	Sig
Slc4a4	-1.20125	8.57614	306.331	1.16537e-11	mature cTEC	5.60957e-08	2.53642e-08	Sig
Slc5a9	-1.13429	3.84748	21.9022	0.000269122	mature cTEC	0.0100601	0.00534291	Sig
Slc6a2	-2.36577	4.16627	55.6682	1.76664e-06	PNP	0.000264552	6.51713e-05	Sig
Slco2a1	1.21743	6.15748	44.5108	1.49149e-05	Transient amplifying progenitors	0.00128733	0.00185678	Sig
Slco3a1	-2.23321	5.06312	32.4674	9.39119e-05	immature cTEC	0.0048467	0.00510321	Sig
Slco3a1	-1.75478	6.31573	50.0721	4.08676e-06	Early progenitors	0.000495128	0.000426884	Sig
Slfn2	1.71448	5.59471	158.747	1.62769e-09	PNP	1.58408e-06	3.08889e-07	Sig
Slfn2	2.22044	3.74164	20.9724	0.000341976	Early progenitors	0.0119588	0.00970142	Sig
Slfn5	1.92659	4.34476	29.2575	0.000146623	immature cTEC	0.00662222	0.00634905	Sig
Slfn5	2.35195	4.70899	34.7983	3.11734e-05	Early progenitors	0.00220976	0.00180609	Sig
Slfn9	1.19865	5.20139	33.7043	3.13054e-05	PNP	0.00221602	0.000619225	Sig
Slit2	1.73187	6.39589	48.3538	5.00618e-06	Early progenitors	0.000577983	0.00050126	Sig
Slit3	-3.00746	5.37107	96.656	1.70804e-06	mTEC1	0.000258464	0.00120914	Sig
Smoc2	4.0642	2.8411	23.3465	0.000136123	mature cTEC	0.00631669	0.00341753	Sig
Smoc2	-1.76109	7.25521	127.353	7.58488e-09	PNP	4.74631e-06	9.64849e-07	Sig
Smox	-1.35802	4.5381	30.3858	5.45001e-05	PNP	0.00326667	0.000949474	Sig
Smtnl2	-1.37067	4.61621	29.252	6.64456e-05	PNP	0.00377648	0.00111291	Sig
Snap91	1.06289	6.02508	26.454	0.000125724	Early progenitors	0.00597645	0.00480866	Sig
Sncaip	1.1612	6.05871	90.8106	7.51927e-08	PNP	2.60679e-05	5.60375e-06	Sig
Snhg11	-1.74314	6.04587	21.545	0.000299491	PNP	0.0108641	0.00366343	Sig
Snhg18	-2.78894	1.43596	18.8058	0.000536615	mature cTEC	0.0161934	0.00886392	Sig
Snta1	2.02729	4.2413	41.5211	9.427e-06	mature cTEC	0.000916712	0.000470235	Sig
Sntb1	1.27814	5.32143	30.8213	5.04854e-05	PNP	0.00308785	0.000894313	Sig
Sntg1	1.37448	3.9721	29.6384	6.20025e-05	PNP	0.00358583	0.00104921	Sig
Sntg2	4.00478	1.52965	33.5991	1.99627e-05	PNP	0.00159132	0.000435754	Sig
Sntg2	2.31598	4.28967	44.0738	1.57261e-05	Transient amplifying progenitors	0.00133073	0.00189139	Sig
Snx24	-2.07432	4.60252	107.644	2.13994e-08	mature cTEC	9.88256e-06	4.07966e-06	Sig
Snx24	-1.34441	5.20629	50.3558	1.15629e-05	immature cTEC	0.00106327	0.00122477	Sig
Snx29	1.10428	7.89686	180.599	6.5221e-10	PNP	8.16254e-07	1.57771e-07	Sig
Snx8	2.0814	4.50183	135.317	4.98473e-09	PNP	3.50477e-06	6.93912e-07	Sig
Sorcs2	2.81605	5.18991	58.7997	5.18601e-06	immature cTEC	0.00059219	0.000759696	Sig
Sorcs2	2.10536	6.55926	93.8089	8.63668e-08	Early progenitors	2.85952e-05	3.60389e-05	Sig
Sorcs3	2.05264	4.24988	82.1873	1.45334e-07	PNP	4.18133e-05	9.12571e-06	Sig
Sort1	-1.27791	4.36195	19.1348	0.000514756	PNP	0.0157797	0.00562647	Sig
Sostdc1	2.35436	4.36607	44.0249	6.98347e-06	PNP	0.000733833	0.000193699	Sig
Sox11	-1.72539	5.03037	36.2091	2.11759e-05	PNP	0.00166366	0.000454835	Sig
Sox2ot	2.3853	4.15507	31.5877	8.17292e-05	Transient amplifying progenitors	0.00439371	0.00600985	Sig
Spaca6	-1.18088	5.70975	37.0592	2.21154e-05	Early progenitors	0.00172233	0.00143718	Sig
Sphk1	1.06656	4.90516	23.7574	0.000182362	mature cTEC	0.00770788	0.00417424	Sig
Spire1	2.49849	2.54636	41.4473	1.00495e-05	PNP	0.000963487	0.000257449	Sig
Spire1	4.29034	3.25783	23.227	0.00029323	immature cTEC	0.0106868	0.00977672	Sig
Spire1	3.4019	3.41748	26.4544	6.93391e-05	Early progenitors	0.00389788	0.00312073	Sig
Spock3	-1.51395	6.02533	92.5609	6.62496e-08	PNP	2.38255e-05	5.03907e-06	Sig
Spock3	-1.29798	9.51792	63.4235	2.26099e-06	Transient amplifying progenitors	0.000319017	0.000562948	Sig
Spon1	2.96423	1.20822	17.0199	0.000749135	PNP	0.0203773	0.00748932	Sig
Spon2	-1.47523	5.96546	89.729	7.34819e-08	mature cTEC	2.57602e-05	1.05351e-05	Sig
Spon2	-2.2688	6.46795	237.028	9.23962e-11	PNP	2.46033e-07	4.54466e-08	Sig
Sprr1a	-6.03672	3.66763	69.5388	1.33556e-07	Early progenitors	3.9329e-05	4.40486e-05	Sig
Sprr2b	-5.77193	3.83694	28.5095	4.45126e-05	PNP	0.00283359	0.000814922	Sig
Sptlc3	-3.96686	1.39708	21.307	0.000253828	mature cTEC	0.00966094	0.0051122	Sig
Sptssb	-3.26379	4.34366	161.406	1.25438e-09	mature cTEC	1.30824e-06	5.81908e-07	Sig
Sptssb	-1.80532	4.91491	37.7388	4.68386e-05	immature cTEC	0.00292658	0.00337953	Sig
Ssbp4	2.27698	4.11126	34.9192	2.45636e-05	mature cTEC	0.00185743	0.000973936	Sig
St18	-3.123	2.2803	29.0829	0.000147992	immature cTEC	0.00665763	0.00638825	Sig
Stac	-3.60766	2.64477	62.7403	7.81318e-07	mature cTEC	0.000143788	6.6802e-05	Sig
Stc1	-2.40049	3.66953	41.9451	9.33035e-06	PNP	0.000910852	0.000241949	Sig
Steap2	2.6148	1.5236	23.4542	0.000194672	PNP	0.00803021	0.00259259	Sig
Stk33	-1.2912	7.33836	153.826	2.03159e-09	PNP	1.86954e-06	3.52685e-07	Sig
Stmn1	-1.38691	6.10611	65.8117	2.95169e-06	immature cTEC	0.000386412	0.00050806	Sig
Stmn2	1.37881	4.72389	28.0146	8.29096e-05	PNP	0.00444798	0.00131844	Sig
Sult5a1	2.42916	5.37174	168.569	1.06493e-09	PNP	1.14895e-06	2.21326e-07	Sig
Sv2b	-1.69864	4.50746	77.5809	1.92853e-07	mature cTEC	5.05882e-05	2.22696e-05	Sig
Syk	1.53025	3.74728	39.7181	1.26124e-05	PNP	0.00112948	0.0003041	Sig
Syne1	1.09871	5.70471	32.5603	3.60409e-05	mature cTEC	0.00243684	0.00126343	Sig
Synpo2	-1.03651	7.94495	58.3648	1.65521e-06	Early progenitors	0.000253575	0.000229695	Sig
Synpr	2.59326	3.92191	34.736	2.35354e-05	mature cTEC	0.00180377	0.000946654	Sig
Syt11	2.50163	8.89568	315.564	1.14048e-11	PNP	5.60957e-08	1.05181e-08	Sig
Syt12	-1.47658	3.83976	33.1114	3.29177e-05	mature cTEC	0.00229383	0.00118683	Sig
Syt12	-2.10618	3.72328	55.136	7.37964e-06	immature cTEC	0.000769647	0.000915474	Sig
Syt7	-1.59408	5.64705	69.7628	7.33689e-06	mTEC1	0.000767106	0.00259692	Sig
Syt7	-1.78111	4.68284	31.4773	8.34676e-05	Transient amplifying progenitors	0.00446035	0.00601978	Sig
Sytl1	-1.32559	4.27548	21.1249	0.00032875	PNP	0.0116277	0.0039472	Sig
Sytl2	-3.34919	1.09971	22.525	0.000191984	mature cTEC	0.00794286	0.00426512	Sig
Tacr1	4.72669	4.23603	53.7737	6.21411e-07	mature cTEC	0.000120621	5.58162e-05	Sig
Tacr1	7.22827	3.38686	44.218	5.24298e-05	immature cTEC	0.00316074	0.00359007	Sig
Tafa1	3.87174	4.26613	40.1641	7.4831e-06	Early progenitors	0.000776909	0.000664599	Sig
Tafa4	-3.63981	2.58522	57.7249	1.31722e-06	mature cTEC	0.000211621	0.000102988	Sig
Tafa4	-1.55427	7.60375	180.116	6.64818e-10	PNP	8.23795e-07	1.58227e-07	Sig
Tagln	-1.2572	6.99973	43.1976	9.49907e-06	Early progenitors	0.000923002	0.000786003	Sig
Tagln2	-1.32837	5.05771	38.5695	4.22639e-05	immature cTEC	0.00273496	0.00330667	Sig
Tagln2	-1.35638	6.233	58.507	1.63155e-06	Early progenitors	0.000251158	0.000228795	Sig
Tamalin	-1.1753	4.42845	29.3872	6.48823e-05	PNP	0.00370276	0.00109417	Sig
Tamalin	-1.52284	3.90456	31.8561	0.000102693	immature cTEC	0.00516152	0.00536415	Sig
Tbc1d32	1.50176	3.98418	22.2465	0.000252711	mature cTEC	0.00963954	0.00510448	Sig
Tcaf2	1.36211	5.40617	35.4274	2.38504e-05	PNP	0.0018178	0.000498495	Sig
Tcerg1l	2.84215	4.20826	67.1658	5.34351e-07	PNP	0.000108076	2.44201e-05	Sig
Tec	-1.19163	5.41723	37.5273	1.646e-05	mature cTEC	0.00137609	0.000707018	Sig
Tec	-1.53002	4.29768	21.8211	0.000313044	Early progenitors	0.0112355	0.00914554	Sig
Tenm1	1.69405	5.25213	28.2854	0.000136651	Transient amplifying progenitors	0.00633257	0.00843197	Sig
Tenm2	-2.64612	6.71411	574.991	1.02365e-13	mature cTEC	2.1352e-09	6.19416e-10	Sig
Tenm2	-1.43236	5.56793	68.0666	4.90572e-07	PNP	0.000100815	2.27638e-05	Sig
Tenm2	-1.63875	7.11791	141.135	4.63476e-08	immature cTEC	1.82981e-05	3.89288e-05	Sig
Tenm2	-1.14811	7.37068	83.2246	1.853e-07	Early progenitors	4.95528e-05	5.14286e-05	Sig
Tenm3	-1.57355	8.50215	74.5425	2.50257e-07	mature cTEC	6.00003e-05	2.6385e-05	Sig
Tent5a	1.22453	4.97241	50.6739	3.04073e-06	PNP	0.000395585	9.86131e-05	Sig
Tex11	-2.08093	3.85748	41.1421	7.3359e-05	mTEC1	0.00406061	0.00899601	Sig
Tgm7	-3.59968	1.39676	27.835	7.11789e-05	mature cTEC	0.00397509	0.00209428	Sig
Thbs2	-3.11564	5.24861	302.653	1.27577e-11	mature cTEC	5.6631e-08	2.53642e-08	Sig
Thbs2	-1.98879	5.57681	117.444	1.32696e-08	PNP	6.89092e-06	1.41888e-06	Sig
Thbs2	-1.83194	5.66419	124.972	9.1804e-08	immature cTEC	2.99986e-05	5.7461e-05	Sig
Thbs2	-1.33797	5.93319	50.1459	4.05229e-06	Early progenitors	0.000492381	0.000426884	Sig
Thbs4	1.15559	4.16257	17.2078	0.00081609	PNP	0.0217078	0.00804197	Sig
Thrb	1.10277	4.37407	24.9295	0.000148889	PNP	0.00669316	0.00208247	Sig
Thsd4	-1.2339	7.46423	52.6898	9.20982e-06	immature cTEC	0.000906621	0.00106571	Sig
Thsd4	-1.7013	7.00019	85.7576	1.53154e-07	Early progenitors	4.34637e-05	4.63708e-05	Sig
Tifa	1.60036	4.69104	28.6625	0.000165988	immature cTEC	0.0071692	0.0068034	Sig
Timp1	1.21021	4.40729	34.6033	2.71364e-05	PNP	0.00199912	0.00055079	Sig
Timp1	1.57782	3.96282	26.5602	0.00018229	Transient amplifying progenitors	0.00770741	0.00961732	Sig
Timp2	-1.72303	5.96077	112.303	1.79984e-08	PNP	8.6636e-06	1.77056e-06	Sig
Timp3	1.05115	9.1363	127.13	6.7595e-09	mature cTEC	4.30619e-06	1.7104e-06	Sig
Timp3	1.21199	9.60237	45.3368	1.94054e-05	immature cTEC	0.00156097	0.00179337	Sig
Tmc3	-3.26874	3.25801	37.3665	1.31125e-05	PNP	0.0011647	0.000312762	Sig
Tmeff2	8.99558	5.27686	150.389	1.92815e-08	Early progenitors	9.17537e-06	1.22318e-05	Sig
Tmem132d	3.18387	6.40002	181.305	1.08784e-09	Early progenitors	1.16363e-06	1.81152e-06	Sig
Tmem169	-1.71895	4.50111	39.939	1.22652e-05	PNP	0.00110956	0.000297674	Sig
Tmem30b	-1.39078	4.82958	30.2067	6.47992e-05	Early progenitors	0.00370139	0.00295635	Sig
Tmem41b	1.07351	5.94939	30.7277	0.000120471	immature cTEC	0.00579667	0.00580028	Sig
Tmprss4	-2.17369	6.25935	154.864	1.93935e-09	PNP	1.79788e-06	3.4068e-07	Sig
Tmprss4	-1.00703	6.39564	43.4973	1.67897e-05	Transient amplifying progenitors	0.00139341	0.00195311	Sig
Tmsb4x	-1.00291	11.6855	242.817	2.05973e-09	immature cTEC	1.8816e-06	5.67249e-06	Sig
Tmsb4x	-1.01846	11.796	120.21	1.70169e-08	Early progenitors	8.28677e-06	1.18619e-05	Sig
Tmtc1	-2.48649	3.01868	21.8247	0.000274079	mature cTEC	0.0101845	0.00541812	Sig
Tmtc1	-1.95292	5.10622	32.6497	4.33704e-05	Early progenitors	0.00277926	0.00224817	Sig
Tnfaip2	-1.86036	5.19367	33.12	4.0241e-05	Early progenitors	0.00263127	0.00211059	Sig
Tnfrsf12a	-2.28903	3.5119	34.87	6.82448e-05	immature cTEC	0.00385285	0.00423302	Sig
Tnfrsf12a	-2.51847	3.99544	32.0166	4.83087e-05	Early progenitors	0.0029886	0.00240526	Sig
Tnfrsf1b	2.61464	1.52347	22.1541	0.000255834	PNP	0.00972605	0.00324579	Sig
Tnfrsf8	-1.30941	4.31643	27.755	0.000149941	Transient amplifying progenitors	0.00672837	0.00868557	Sig
Tnfsf10	1.01743	6.42576	79.5549	1.79631e-07	PNP	4.83467e-05	1.05184e-05	Sig
Tnni1	-1.41593	5.01409	48.8357	3.50574e-05	mTEC1	0.00239742	0.00645674	Sig
Tnnt2	3.37384	3.04131	24.5034	9.06569e-05	mature cTEC	0.00473019	0.00248401	Sig
Tnnt2	-2.02964	3.59611	30.1645	5.74374e-05	PNP	0.00338119	0.000984374	Sig
Tns1	1.01117	4.67374	28.8027	7.18948e-05	PNP	0.00400435	0.00118402	Sig
Tox3	-1.35693	3.7831	19.0035	0.00053282	PNP	0.0161071	0.00575149	Sig
Tpm1	-1.20318	8.71242	260.24	4.67986e-11	PNP	1.5413e-07	2.86736e-08	Sig
Tpm2	-1.56331	4.8705	54.6681	1.78863e-06	mature cTEC	0.000266807	0.000128086	Sig
Tpm2	-1.73027	5.98739	67.1582	2.656e-06	immature cTEC	0.000355893	0.000468887	Sig
Tpm2	-2.0486	6.86951	195.659	6.27025e-10	Early progenitors	7.92661e-07	1.3922e-06	Sig
Trabd2b	2.00067	5.45067	169.097	1.04141e-09	PNP	1.13335e-06	2.1953e-07	Sig
Traf4	-1.47371	4.20749	32.8023	3.63995e-05	PNP	0.00245468	0.000692153	Sig
Trappc2l	-1.15352	5.92569	73.7044	2.94733e-07	PNP	6.80561e-05	1.55324e-05	Sig
Trf	-1.93296	7.22723	120.64	2.60096e-06	mTEC3	0.000351149	0.00982703	Sig
Trhde	2.6261	1.88357	23.555	0.000197655	PNP	0.00811045	0.00262684	Sig
Trim12a	1.18595	5.88946	86.7521	1.01781e-07	PNP	3.19251e-05	6.88936e-06	Sig
Trim12a	1.40442	4.7547	52.82	6.0884e-06	Transient amplifying progenitors	0.000666555	0.00104104	Sig
Trim30a	2.645	3.77053	18.5616	0.000537161	mature cTEC	0.0161989	0.00886392	Sig
Trim30a	1.83112	6.0034	111.708	1.86513e-08	PNP	8.90933e-06	1.82264e-06	Sig
Trim30a	2.8627	4.34058	36.4318	4.30458e-05	immature cTEC	0.00276838	0.00334573	Sig
Trim30a	2.79197	4.38402	36.8417	2.06627e-05	Early progenitors	0.00163463	0.001356	Sig
Trim30d	2.42995	4.24385	44.0708	6.52556e-06	mature cTEC	0.000701019	0.000357544	Sig
Trim30d	1.50897	4.46331	59.1128	1.18858e-06	PNP	0.000196764	4.67699e-05	Sig
Trim30d	2.52677	4.50616	42.9437	2.27943e-05	immature cTEC	0.00176313	0.00206416	Sig
Trim63	-1.90285	4.65142	42.4145	8.69904e-06	PNP	0.000870962	0.000231358	Sig
Trnp1	-1.46626	4.20232	19.5812	0.000464961	PNP	0.0147422	0.00521097	Sig
Trpm2	1.3488	7.45587	138.145	3.77478e-09	mature cTEC	2.86316e-06	1.22171e-06	Sig
Trpm2	1.50462	7.3099	88.6686	6.06358e-07	immature cTEC	0.000118637	0.000163804	Sig
Trpm2	2.3661	5.94553	78.2751	2.75812e-07	Early progenitors	6.42801e-05	6.56137e-05	Sig
Trpm3	-1.21035	5.88484	54.9122	1.73988e-06	mature cTEC	0.000262033	0.000126114	Sig
Trpv3	1.98528	2.43244	18.6878	0.000574346	PNP	0.016985	0.00609277	Sig
Tshz1	1.10668	5.18521	37.2398	3.67175e-05	Transient amplifying progenitors	0.00246395	0.00327733	Sig
Tshz2	-2.48632	5.7548	134.706	4.50731e-09	mature cTEC	3.23466e-06	1.36366e-06	Sig
Tshz2	-3.12844	4.7112	113.3	8.18557e-07	mTEC1	0.000149553	0.000880226	Sig
Tshz2	-3.4611	6.82015	163.902	1.30147e-09	PNP	1.32471e-06	2.56059e-07	Sig
Tshz2	-2.53454	6.88031	191.091	8.24255e-09	immature cTEC	4.95948e-06	1.62143e-05	Sig
Tshz2	-2.37463	7.88545	92.043	9.73878e-08	Early progenitors	3.09347e-05	3.60389e-05	Sig
Tshz2	-1.86737	5.38618	38.3244	3.18968e-05	Transient amplifying progenitors	0.00224015	0.00299788	Sig
Tshz3	1.45943	5.24931	50.5028	3.02792e-05	mTEC1	0.00216419	0.00633775	Sig
Tspan18	1.19686	7.21602	125.871	7.24704e-09	mature cTEC	4.55769e-06	1.80102e-06	Sig
Tspan18	1.88125	6.52673	63.071	3.68858e-06	immature cTEC	0.000457063	0.000594606	Sig
Tspan18	2.79218	4.83272	55.302	2.23791e-06	Early progenitors	0.000317549	0.000273919	Sig
Tspan5	1.15658	6.68368	52.5955	9.29856e-06	immature cTEC	0.000910462	0.00106701	Sig
Tspoap1	2.22047	4.40682	42.2036	8.57973e-06	mature cTEC	0.000863854	0.000442238	Sig
Tspoap1	-1.80063	3.5151	18.9399	0.00054357	PNP	0.0163335	0.0058334	Sig
Tspoap1	2.40355	4.72355	53.6334	8.12689e-06	immature cTEC	0.000828929	0.000981642	Sig
Tuba1a	-1.415	6.76803	83.4443	1.82239e-07	Early progenitors	4.89434e-05	5.14286e-05	Sig
Tubb3	3.1699	1.92578	26.3008	0.000140692	Transient amplifying progenitors	0.00645094	0.00846729	Sig
Tubb6	1.0543	6.6087	52.7389	2.2293e-06	mature cTEC	0.000317047	0.000153895	Sig
Tuft1	-1.11537	4.57968	22.2719	0.000256487	PNP	0.00974198	0.00324868	Sig
Txnip	1.40261	5.84176	115.735	1.46448e-08	PNP	7.36074e-06	1.50068e-06	Sig
Uap1l1	2.3411	3.27803	18.5246	0.00051972	mature cTEC	0.0158834	0.00870705	Sig
Ubd	1.0385	8.39896	58.4479	3.53124e-06	Transient amplifying progenitors	0.000442385	0.000736991	Sig
Ube2c	-1.76332	3.7525	18.3853	0.000618556	PNP	0.0178085	0.00642775	Sig
Ube2c	-2.20196	3.021	35.8736	6.07343e-05	immature cTEC	0.00353536	0.00392634	Sig
Uchl1	-2.34851	2.49778	28.0143	8.03584e-05	mature cTEC	0.00434616	0.00226386	Sig
Uchl1	-3.00795	2.36782	25.0498	0.00014272	Early progenitors	0.00651173	0.00524823	Sig
Ucp2	-1.76713	6.24698	209.806	1.88875e-10	mature cTEC	3.69345e-07	1.64286e-07	Sig
Ulbp1	-2.27745	1.90697	22.177	0.000258782	mature cTEC	0.00980537	0.00517453	Sig
Ulbp1	-1.98216	3.64524	32.256	4.65476e-05	Early progenitors	0.00291276	0.00234747	Sig
Umps	-2.10902	3.73357	52.8908	2.19284e-06	mature cTEC	0.000313286	0.000153356	Sig
Unc13b	-2.04041	3.37444	26.0819	0.000248803	immature cTEC	0.00954279	0.00876218	Sig
Unc13b	-2.97956	3.61923	63.4592	1.03225e-06	Early progenitors	0.0001777	0.000176303	Sig
Unc13c	-3.44934	1.48219	31.4674	3.94353e-05	mature cTEC	0.00259213	0.00134846	Sig
Unc5c	2.02455	6.39254	107.258	2.1949e-08	mature cTEC	1.00991e-05	4.12789e-06	Sig
Unc5c	1.9825	5.92019	47.2926	1.58991e-05	immature cTEC	0.00134239	0.00153906	Sig
Utf1	-2.76691	2.06265	19.2003	0.000500244	mature cTEC	0.015489	0.00850048	Sig
Vamp5	1.06793	5.05627	52.116	2.56805e-06	PNP	0.000348869	8.73633e-05	Sig
Vcan	-1.53007	6.30955	46.6352	4.25378e-05	mTEC1	0.00274842	0.00680508	Sig
Vcan	-2.30777	7.1792	347.06	5.65832e-12	PNP	3.23862e-08	6.45203e-09	Sig
Vcan	-1.88674	6.83712	78.7685	6.74654e-07	Transient amplifying progenitors	0.000127931	0.000317834	Sig
Vegfb	1.14966	5.10235	28.2517	7.64063e-05	mature cTEC	0.00418342	0.00219267	Sig
Vegfc	2.81539	3.29178	66.4682	5.74587e-07	PNP	0.000114632	2.6008e-05	Sig
Vldlr	1.55012	4.18972	21.8096	0.000277258	mature cTEC	0.0102862	0.00546543	Sig
Vldlr	2.99072	4.02404	45.1492	1.11909e-05	immature cTEC	0.00104131	0.0012039	Sig
Vmac	-1.0263	4.60105	22.1289	0.000264363	PNP	0.00993958	0.00332561	Sig
Vstm2a	-6.61703	2.34077	31.4093	7.67782e-05	PNP	0.00420155	0.00124636	Sig
Wasf3	1.4996	4.2241	20.584	0.000362615	mature cTEC	0.0124374	0.00666647	Sig
Wasf3	1.63167	3.46208	26.9138	0.000101726	PNP	0.00512529	0.00153798	Sig
Wdr72	1.49646	3.67563	32.1245	4.05545e-05	PNP	0.00264624	0.000753681	Sig
Wfdc18	-1.74997	10.8866	177.46	7.3893e-10	PNP	8.89217e-07	1.70369e-07	Sig
Wfdc18	-1.62382	9.68357	26.1639	0.000194789	Transient amplifying progenitors	0.00803239	0.00990843	Sig
Wfdc2	1.89798	6.31406	148.985	2.21671e-09	mature cTEC	1.98162e-06	8.81429e-07	Sig
Wfdc2	1.46	4.88461	33.3211	3.33034e-05	PNP	0.0023117	0.000650034	Sig
Wipf1	1.2673	4.47187	18.8062	0.000543155	mature cTEC	0.0163249	0.00891392	Sig
Wipf1	1.88117	4.62537	48.0548	4.17421e-06	PNP	0.000502812	0.000128517	Sig
Wipf3	3.21889	4.03843	33.8011	2.40299e-05	mature cTEC	0.00182675	0.000955496	Sig
Wwtr1	1.20969	5.80797	31.2016	4.53089e-05	mature cTEC	0.00285524	0.00146985	Sig
Xist	-8.32951	7.8455	58.5685	1.19479e-06	mature cTEC	0.00019753	9.50164e-05	Sig
Xist	-9.67819	8.17986	27.6854	4.81244e-05	PNP	0.00298161	0.000862847	Sig
Xist	-6.96739	7.46838	32.7411	9.15186e-05	immature cTEC	0.00476049	0.00502076	Sig
Xist	-7.14099	7.62469	39.6594	1.56071e-05	Early progenitors	0.00132785	0.00109431	Sig
Xkr4	-2.54427	5.57774	38.1281	1.50493e-05	mature cTEC	0.00129625	0.000662787	Sig
Xkr4	-1.89179	5.42918	26.3029	0.000238058	immature cTEC	0.00926414	0.00852058	Sig
Xkr4	1.58288	5.87707	36.9009	3.84084e-05	Transient amplifying progenitors	0.00254786	0.00334975	Sig
Yrdc	-1.16182	5.26399	46.0346	5.38008e-06	PNP	0.00061156	0.000157984	Sig
Yrdc	-1.26291	5.10428	33.4143	3.84158e-05	Early progenitors	0.00254786	0.00206361	Sig
Zbtb16	3.16481	3.17627	78.9418	1.9242e-07	PNP	5.05882e-05	1.10481e-05	Sig
Zbtb46	1.16027	4.40678	35.0104	2.54562e-05	PNP	0.00190544	0.000525359	Sig
Zbtb8b	-3.06619	1.30121	24.3254	0.000151013	mature cTEC	0.0067595	0.0036614	Sig
Zc3h12b	1.82594	4.16594	21.0316	0.000328803	mature cTEC	0.0116277	0.00618372	Sig
Zc3h12b	2.65588	2.5057	48.3346	4.12174e-06	PNP	0.000497919	0.000127239	Sig
Zcchc24	3.83246	2.64709	19.6328	0.000327264	mature cTEC	0.0115962	0.00616311	Sig
Zcchc24	7.12658	3.30135	34.7966	0.000140851	immature cTEC	0.00645472	0.00615722	Sig
Zcwpw1	1.93959	1.97106	19.2689	0.000505366	PNP	0.0155888	0.00554437	Sig
Zdbf2	2.58228	2.14617	34.8649	2.65775e-05	PNP	0.00197051	0.000543935	Sig
Zfp36l2	1.17037	5.05415	24.004	0.000173376	mature cTEC	0.00743859	0.00402817	Sig
Zfp503	-1.14911	5.23277	35.9729	2.19348e-05	PNP	0.00171376	0.000469088	Sig
Zfp521	2.8958	3.98927	43.2124	6.29373e-06	mature cTEC	0.000684933	0.000348275	Sig
Zfp703	1.14516	6.47917	32.1891	4.66899e-05	Early progenitors	0.00291911	0.00234747	Sig
Zfpm2	2.14721	5.30625	130.69	6.34306e-09	PNP	4.15802e-06	8.40429e-07	Sig
Zmat4	2.63129	4.88758	203.898	2.73976e-10	PNP	4.59493e-07	8.83309e-08	Sig
Zmynd15	1.11968	3.36599	17.0224	0.000854913	PNP	0.022379	0.00833229	Sig

## Sheet: Ordered by frequency
Gene ID	logFC	logCPM	F	PValue	cluster	p.adj.global	p.adj.local	sig
Gm36660	-5.82103	7.88606	1110.42	2.70041e-10	mTEC3	4.59493e-07	4.98738e-06	Sig
Gm36660	-3.93368	6.13725	255.466	2.75757e-07	mTEC2	6.42801e-05	0.00583282	Sig
Gm36660	-8.30458	9.4447	4792.15	8.30278e-21	mature cTEC	5.19555e-16	1.1555e-16	Sig
Gm36660	-5.21946	6.71591	456.662	9.81119e-10	mTEC1	1.09633e-06	1.52799e-05	Sig
Gm36660	-8.63842	10.5525	6481.57	1.33255e-21	PNP	1.66771e-16	1.96631e-17	Sig
Gm36660	-8.22933	9.82409	1687.21	1.97047e-14	immature cTEC	4.93216e-10	2.71334e-10	Sig
Gm36660	-8.52772	10.285	4118.61	1.72258e-19	Early progenitors	7.18614e-15	2.29482e-15	Sig
Gm36660	-4.67223	8.39511	114.183	7.85574e-08	Transient amplifying progenitors	2.70907e-05	7.96348e-05	Sig
Tshz2	-2.48632	5.7548	134.706	4.50731e-09	mature cTEC	3.23466e-06	1.36366e-06	Sig
Tshz2	-3.12844	4.7112	113.3	8.18557e-07	mTEC1	0.000149553	0.000880226	Sig
Tshz2	-3.4611	6.82015	163.902	1.30147e-09	PNP	1.32471e-06	2.56059e-07	Sig
Tshz2	-2.53454	6.88031	191.091	8.24255e-09	immature cTEC	4.95948e-06	1.62143e-05	Sig
Tshz2	-2.37463	7.88545	92.043	9.73878e-08	Early progenitors	3.09347e-05	3.60389e-05	Sig
Tshz2	-1.86737	5.38618	38.3244	3.18968e-05	Transient amplifying progenitors	0.00224015	0.00299788	Sig
Acta2	-3.28484	2.3543	32.3722	3.79219e-05	mature cTEC	0.00252313	0.00130633	Sig
Acta2	-2.14714	8.32142	191.436	4.30251e-10	PNP	6.11895e-07	1.1757e-07	Sig
Acta2	-3.74481	5.22209	107.093	2.1701e-07	immature cTEC	5.45993e-05	9.28127e-05	Sig
Acta2	-3.53924	7.04253	330.495	1.59322e-11	Early progenitors	6.43209e-08	7.07496e-08	Sig
Acta2	-2.33603	5.08567	39.4014	2.79652e-05	Transient amplifying progenitors	0.00204553	0.00275612	Sig
Angpt1	1.19965	7.01376	76.0996	2.18707e-07	mature cTEC	5.45993e-05	2.39775e-05	Sig
Angpt1	1.23365	7.083	97.5809	4.65286e-08	PNP	1.83118e-05	3.87896e-06	Sig
Angpt1	1.23272	6.98973	85.2525	7.49574e-07	immature cTEC	0.000139185	0.000181081	Sig
Angpt1	1.02431	7.21516	44.9677	7.57343e-06	Early progenitors	0.000783331	0.000668167	Sig
Angpt1	1.15616	5.23446	39.8283	2.62623e-05	Transient amplifying progenitors	0.00195177	0.00264336	Sig
Antxr1	3.49129	3.63475	40.8933	5.42695e-06	mature cTEC	0.000613544	0.000312094	Sig
Antxr1	1.56559	6.86182	150.42	2.37791e-09	PNP	2.05269e-06	3.9079e-07	Sig
Antxr1	3.78985	4.92932	79.706	5.76128e-07	immature cTEC	0.000114632	0.000163804	Sig
Antxr1	2.32961	6.65314	73.4129	4.08567e-07	Early progenitors	8.79767e-05	9.2253e-05	Sig
Antxr1	1.98458	4.16529	41.7068	2.08424e-05	Transient amplifying progenitors	0.00164343	0.00224871	Sig
Chsy3	2.06376	7.05029	121.161	9.45537e-09	mature cTEC	5.3789e-06	2.12243e-06	Sig
Chsy3	1.2781	5.75135	108.268	2.30756e-08	PNP	1.05016e-05	2.16881e-06	Sig
Chsy3	2.14532	6.88307	154.96	2.73887e-08	immature cTEC	1.18198e-05	2.90109e-05	Sig
Chsy3	1.8107	6.08518	61.9555	1.15865e-06	Early progenitors	0.000193085	0.000185769	Sig
Chsy3	1.44947	5.35043	51.5001	6.96172e-06	Transient amplifying progenitors	0.000732778	0.00111012	Sig
Ctnnal1	-1.44365	5.76272	91.4886	6.45077e-08	mature cTEC	2.32659e-05	9.75819e-06	Sig
Ctnnal1	-1.74935	5.66108	121.856	5.62125e-07	mTEC1	0.000112742	0.000729545	Sig
Ctnnal1	-1.05872	5.82196	48.0417	4.18055e-06	PNP	0.000503081	0.000128517	Sig
Ctnnal1	-1.44473	5.51094	68.6602	2.36663e-06	immature cTEC	0.000330199	0.000434513	Sig
Ctnnal1	-1.18772	5.69809	31.5751	8.1725e-05	Transient amplifying progenitors	0.00439371	0.00600985	Sig
Dpp6	1.5432	7.17309	49.8606	3.13445e-06	mature cTEC	0.00040525	0.000204799	Sig
Dpp6	-1.63325	8.93329	164.07	1.28918e-09	PNP	1.32471e-06	2.56059e-07	Sig
Dpp6	1.62115	8.0701	71.1489	1.96226e-06	immature cTEC	0.000286559	0.000380569	Sig
Dpp6	1.13472	8.52214	76.7242	3.09447e-07	Early progenitors	7.07999e-05	7.23237e-05	Sig
Dpp6	-1.45762	5.77947	38.318	3.18774e-05	Transient amplifying progenitors	0.00224005	0.00299788	Sig
H2bc4	-1.18816	6.71497	90.4074	2.25537e-06	mTEC1	0.000318748	0.00140501	Sig
H2bc4	-1.72471	6.63541	86.5736	1.03187e-07	PNP	3.21244e-05	6.95262e-06	Sig
H2bc4	-1.77949	6.69174	128.394	7.88891e-08	immature cTEC	2.70907e-05	5.17287e-05	Sig
H2bc4	-1.98691	6.89407	140.705	5.94434e-09	Early progenitors	3.95716e-06	6.09158e-06	Sig
H2bc4	-1.22849	6.13944	53.0763	5.93132e-06	Transient amplifying progenitors	0.000655178	0.00102655	Sig
Irx3	-5.19065	2.83567	151.601	1.61294e-09	mature cTEC	1.58408e-06	6.80219e-07	Sig
Irx3	-3.60893	4.83725	94.7433	5.85772e-08	PNP	2.19212e-05	4.6254e-06	Sig
Irx3	-6.39374	3.29031	183.933	4.8133e-10	immature cTEC	6.40845e-07	2.20931e-06	Sig
Irx3	-4.68192	4.79135	191.538	7.70174e-10	Early progenitors	9.0083e-07	1.46575e-06	Sig
Irx3	-3.67932	2.85243	24.4753	0.000137317	Transient amplifying progenitors	0.00635323	0.00843637	Sig
Kirrel3	3.14155	6.53853	77.2822	1.98698e-07	mature cTEC	5.09578e-05	2.23006e-05	Sig
Kirrel3	1.83441	6.93057	186.601	5.16584e-10	PNP	6.80542e-07	1.31426e-07	Sig
Kirrel3	3.13359	7.45849	121.99	1.05427e-07	immature cTEC	3.26595e-05	6.31188e-05	Sig
Kirrel3	1.84761	8.12834	156.96	2.83778e-09	Early progenitors	2.28419e-06	3.43681e-06	Sig
Kirrel3	1.324	6.73655	46.7639	1.15508e-05	Transient amplifying progenitors	0.00106295	0.00156123	Sig
Nlgn1	1.18126	8.37582	127.852	4.468e-07	mTEC1	9.36649e-05	0.000695847	Sig
Nlgn1	1.21847	9.47129	196.75	3.53622e-10	PNP	5.34318e-07	1.01767e-07	Sig
Nlgn1	1.15674	11.0969	102.357	2.7721e-07	immature cTEC	6.44858e-05	0.000102904	Sig
Nlgn1	1.28563	10.6426	137.883	6.81066e-09	Early progenitors	4.30619e-06	6.48083e-06	Sig
Nlgn1	1.65325	8.85404	108.455	1.06234e-07	Transient amplifying progenitors	3.28283e-05	9.423e-05	Sig
Npas3	2.67534	5.47235	42.5753	6.24281e-05	mTEC1	0.00359549	0.00838151	Sig
Npas3	2.34911	6.12125	280.949	2.6758e-11	PNP	1.0084e-07	1.93845e-08	Sig
Npas3	4.11236	3.10806	28.1012	0.000122534	immature cTEC	0.00586664	0.00585433	Sig
Npas3	2.36153	5.149	27.0235	0.000114546	Early progenitors	0.00558457	0.004475	Sig
Npas3	2.23292	5.4195	127.113	4.15046e-08	Transient amplifying progenitors	1.67575e-05	5.89033e-05	Sig
Psph	-1.3281	4.8991	46.2409	4.92151e-06	mature cTEC	0.000571901	0.000287939	Sig
Psph	-1.00246	5.65023	44.7235	6.36973e-06	PNP	0.000687961	0.000180061	Sig
Psph	-1.49923	5.52262	68.8119	2.3394e-06	immature cTEC	0.000327495	0.000434513	Sig
Psph	-1.4764	6.00371	79.5814	2.45988e-07	Early progenitors	5.92037e-05	6.30203e-05	Sig
Psph	-1.0326	5.47395	30.1444	0.000101706	Transient amplifying progenitors	0.00512529	0.00690629	Sig
S100a6	-1.93151	4.57236	19.5774	0.000451854	mature cTEC	0.0144927	0.00784097	Sig
S100a6	-1.49561	8.82037	279.772	2.7587e-11	PNP	1.0084e-07	1.93845e-08	Sig
S100a6	-1.45001	5.77818	27.1146	0.000208799	immature cTEC	0.00843225	0.00789878	Sig
S100a6	-1.80617	6.46705	84.676	1.66057e-07	Early progenitors	4.62157e-05	4.80914e-05	Sig
S100a6	-1.11596	7.44216	54.9012	4.94914e-06	Transient amplifying progenitors	0.000573385	0.000912185	Sig
A230057D06Rik	4.8652	4.36168	73.9378	5.96522e-08	mature cTEC	2.20876e-05	9.32787e-06	Sig
A230057D06Rik	4.28539	2.21437	46.777	3.88452e-06	PNP	0.000476156	0.000120928	Sig
A230057D06Rik	8.60431	4.58897	126.804	4.51026e-07	immature cTEC	9.43926e-05	0.000146006	Sig
A230057D06Rik	8.40955	4.75484	114.885	9.35174e-08	Early progenitors	3.02426e-05	3.60389e-05	Sig
A330076H08Rik	4.33953	3.07755	28.1601	4.90634e-05	mature cTEC	0.00302418	0.0015625	Sig
A330076H08Rik	3.50445	1.4873	38.5757	1.0833e-05	PNP	0.00101708	0.000272319	Sig
A330076H08Rik	7.60799	3.71275	62.4394	1.17698e-05	immature cTEC	0.00107676	0.00123717	Sig
A330076H08Rik	6.97025	3.51371	39.0537	3.20778e-05	Early progenitors	0.00224987	0.00181719	Sig
Adamts19	-1.69731	3.88715	32.6244	3.56656e-05	mature cTEC	0.00242193	0.0012553	Sig
Adamts19	-1.27163	7.34899	100.948	3.70456e-08	PNP	1.51514e-05	3.17817e-06	Sig
Adamts19	-1.00267	7.21408	29.0549	7.88673e-05	Early progenitors	0.00429148	0.00346618	Sig
Adamts19	-1.28298	5.88094	28.0355	0.000142354	Transient amplifying progenitors	0.00649979	0.00846729	Sig
Calml4	-1.2125	6.2093	106.31	1.06434e-06	mTEC1	0.000181724	0.00103421	Sig
Calml4	-2.27347	6.82054	340.198	6.55872e-12	PNP	3.42015e-08	6.45203e-09	Sig
Calml4	1.5632	4.60512	33.3205	8.45642e-05	immature cTEC	0.00449942	0.00479966	Sig
Calml4	-1.932	5.93673	97.5547	1.97727e-07	Transient amplifying progenitors	5.09479e-05	0.00014778	Sig
Ccser1	1.5888	7.35186	200.927	3.0416e-10	PNP	4.94367e-07	9.54579e-08	Sig
Ccser1	1.05307	8.21193	92.6702	4.77143e-07	immature cTEC	9.87031e-05	0.000146006	Sig
Ccser1	1.57132	6.46066	33.9791	3.51712e-05	Early progenitors	0.00240139	0.00195229	Sig
Ccser1	1.01906	7.80874	103.303	1.41347e-07	Transient amplifying progenitors	4.09488e-05	0.000118	Sig
Cdkn1a	-1.60577	6.80672	105.405	2.46989e-08	mature cTEC	1.10292e-05	4.41837e-06	Sig
Cdkn1a	-1.94101	6.21156	118.316	1.25971e-08	PNP	6.62418e-06	1.36679e-06	Sig
Cdkn1a	-1.96272	6.96782	57.8423	5.74136e-06	immature cTEC	0.000638818	0.000782757	Sig
Cdkn1a	-2.31253	6.05821	51.8154	3.34853e-06	Early progenitors	0.000424706	0.000368671	Sig
Col4a5	1.34959	5.23696	35.0829	2.40026e-05	mature cTEC	0.00182612	0.000955496	Sig
Col4a5	1.9516	2.99732	22.0542	0.000268994	PNP	0.0100583	0.00336951	Sig
Col4a5	1.51039	5.62676	38.4233	4.32491e-05	immature cTEC	0.00277575	0.00334573	Sig
Col4a5	1.49838	6.00745	48.2683	5.05989e-06	Early progenitors	0.000582945	0.00050126	Sig
Ctnna3	-1.46789	8.96739	179.952	5.73834e-10	mature cTEC	7.32821e-07	3.07156e-07	Sig
Ctnna3	-2.50597	6.00532	64.7653	6.72348e-07	PNP	0.000127687	2.96154e-05	Sig
Ctnna3	-1.8916	8.10451	213.444	4.35319e-09	immature cTEC	3.22373e-06	9.99056e-06	Sig
Ctnna3	-1.6001	6.32755	61.2938	1.23326e-06	Early progenitors	0.000201232	0.000186699	Sig
Dclk1	4.82656	4.32743	63.4045	1.88669e-07	mature cTEC	4.99968e-05	2.21687e-05	Sig
Dclk1	3.01042	7.04784	372.346	3.36241e-12	PNP	2.2148e-08	4.51053e-09	Sig
Dclk1	8.20634	4.23627	86.9126	2.63822e-06	immature cTEC	0.00035465	0.000468887	Sig
Dclk1	2.61003	5.47853	177.815	5.45302e-09	Transient amplifying progenitors	3.74976e-06	1.28982e-05	Sig
Dync1i1	1.09245	7.14141	68.468	4.33806e-07	mature cTEC	9.15543e-05	4.10699e-05	Sig
Dync1i1	-1.8192	8.86547	226.026	1.30243e-10	PNP	2.81071e-07	5.05815e-08	Sig
Dync1i1	1.35631	5.64111	47.3896	1.56932e-05	immature cTEC	0.00133041	0.00153906	Sig
Dync1i1	-1.1206	6.63204	27.3777	0.000158648	Transient amplifying progenitors	0.00697172	0.00889936	Sig
Ebf1	-2.64145	7.06458	134.829	4.47784e-09	mature cTEC	3.23466e-06	1.36366e-06	Sig
Ebf1	-1.46041	7.93835	132.184	5.86052e-09	PNP	3.95716e-06	7.93375e-07	Sig
Ebf1	-2.09327	7.32314	31.8188	0.000102842	immature cTEC	0.00516696	0.00536415	Sig
Ebf1	-2.42838	8.06234	60.2398	1.36902e-06	Early progenitors	0.00021938	0.000199977	Sig
Gm47752	-8.38544	2.30973	156.751	7.75308e-09	mature cTEC	4.77987e-06	1.86034e-06	Sig
Gm47752	-7.12418	5.06089	266.113	3.04094e-12	PNP	2.11433e-08	4.48721e-09	Sig
Gm47752	-6.51598	2.74714	101.371	7.06242e-08	immature cTEC	2.51101e-05	4.86248e-05	Sig
Gm47752	-6.2703	3.87837	172.434	1.14392e-10	Early progenitors	2.75316e-07	3.04787e-07	Sig
Gpc6	3.74171	3.35938	20.3403	0.000243511	mature cTEC	0.00940613	0.00499844	Sig
Gpc6	2.39623	3.30407	43.1678	6.02268e-05	mTEC1	0.00351378	0.00822783	Sig
Gpc6	1.96242	5.64971	51.4247	1.05444e-05	immature cTEC	0.000993844	0.00114328	Sig
Gpc6	1.03972	6.84545	111.469	9.04078e-08	Transient amplifying progenitors	2.97564e-05	8.55378e-05	Sig
H1f2	-1.19959	5.99247	78.8851	1.72774e-07	mature cTEC	4.72379e-05	2.1092e-05	Sig
H1f2	-1.59479	5.52358	78.6644	1.93465e-07	PNP	5.05882e-05	1.1065e-05	Sig
H1f2	-1.86994	5.36225	41.0447	3.14234e-05	immature cTEC	0.00222061	0.00259102	Sig
H1f2	-1.722	6.06126	86.2785	1.47393e-07	Early progenitors	4.21314e-05	4.56644e-05	Sig
Lgals1	-1.3974	4.86285	48.335	3.77919e-06	mature cTEC	0.000465983	0.000236432	Sig
Lgals1	-1.41611	8.5273	209.505	2.2522e-10	PNP	4.27072e-07	7.91273e-08	Sig
Lgals1	-1.26958	6.46708	51.7747	1.00573e-05	immature cTEC	0.000963487	0.00113516	Sig
Lgals1	-1.22956	7.74923	40.6585	1.33156e-05	Early progenitors	0.00117855	0.000995293	Sig
Lingo2	2.64148	3.25547	18.9499	0.00043812	mature cTEC	0.0141867	0.00765994	Sig
Lingo2	2.40058	6.40258	164.896	1.32826e-07	mTEC1	3.92061e-05	0.000413725	Sig
Lingo2	3.97154	8.4794	967.221	2.59732e-15	PNP	8.1265e-11	1.9163e-11	Sig
Lingo2	3.03954	7.95039	792.449	4.34015e-13	Transient amplifying progenitors	4.52649e-09	6.15954e-09	Sig
Mgll	-1.12273	6.87379	61.1134	8.9351e-07	mature cTEC	0.000160207	7.4461e-05	Sig
Mgll	-1.16781	7.12928	52.5758	2.54531e-05	mTEC1	0.00190544	0.00569836	Sig
Mgll	-1.18005	7.20976	49.1679	1.30122e-05	immature cTEC	0.00115826	0.00132725	Sig
Mgll	-1.77	6.50178	69.3382	1.3814e-06	Transient amplifying progenitors	0.000220133	0.000426191	Sig
Ogfrl1	1.31298	5.03732	25.9714	0.000117398	mature cTEC	0.00567939	0.00305388	Sig
Ogfrl1	1.01964	6.0216	63.564	7.55483e-07	PNP	0.000139899	3.26918e-05	Sig
Ogfrl1	1.7723	5.66975	57.2507	6.11621e-06	immature cTEC	0.00066852	0.000802097	Sig
Ogfrl1	1.29222	5.80875	28.4078	8.84102e-05	Early progenitors	0.00464513	0.00377975	Sig
Pdzrn4	2.89964	6.60052	144.307	2.78606e-09	mature cTEC	2.27896e-06	1.02036e-06	Sig
Pdzrn4	2.09101	6.24574	49.2462	1.29738e-05	immature cTEC	0.00115566	0.00132725	Sig
Pdzrn4	1.64387	6.14133	42.1905	1.08554e-05	Early progenitors	0.00101842	0.000865959	Sig
Pdzrn4	-1.16598	7.80911	51.0142	7.31791e-06	Transient amplifying progenitors	0.000765762	0.00115395	Sig
Prkca	1.10388	7.99518	173.825	7.36214e-10	mature cTEC	8.89217e-07	3.74598e-07	Sig
Prkca	1.51545	7.11212	232.202	1.07156e-10	PNP	2.67316e-07	4.79149e-08	Sig
Prkca	1.15385	7.64801	116.396	1.36357e-07	immature cTEC	3.98724e-05	6.95422e-05	Sig
Prkca	1.19667	6.90462	65.1142	8.54412e-07	Early progenitors	0.000154973	0.000153817	Sig
Robo2	1.52186	9.53822	203.729	2.75361e-10	PNP	4.59493e-07	8.83309e-08	Sig
Robo2	2.82559	4.97775	89.6631	5.26437e-07	immature cTEC	0.000106956	0.000157588	Sig
Robo2	3.73023	5.49801	57.3539	1.75397e-06	Early progenitors	0.000263521	0.000238432	Sig
Robo2	1.56394	7.53075	120.644	5.66046e-08	Transient amplifying progenitors	2.14672e-05	6.69443e-05	Sig
Tenm2	-2.64612	6.71411	574.991	1.02365e-13	mature cTEC	2.1352e-09	6.19416e-10	Sig
Tenm2	-1.43236	5.56793	68.0666	4.90572e-07	PNP	0.000100815	2.27638e-05	Sig
Tenm2	-1.63875	7.11791	141.135	4.63476e-08	immature cTEC	1.82981e-05	3.89288e-05	Sig
Tenm2	-1.14811	7.37068	83.2246	1.853e-07	Early progenitors	4.95528e-05	5.14286e-05	Sig
Thbs2	-3.11564	5.24861	302.653	1.27577e-11	mature cTEC	5.6631e-08	2.53642e-08	Sig
Thbs2	-1.98879	5.57681	117.444	1.32696e-08	PNP	6.89092e-06	1.41888e-06	Sig
Thbs2	-1.83194	5.66419	124.972	9.1804e-08	immature cTEC	2.99986e-05	5.7461e-05	Sig
Thbs2	-1.33797	5.93319	50.1459	4.05229e-06	Early progenitors	0.000492381	0.000426884	Sig
Trim30a	2.645	3.77053	18.5616	0.000537161	mature cTEC	0.0161989	0.00886392	Sig
Trim30a	1.83112	6.0034	111.708	1.86513e-08	PNP	8.90933e-06	1.82264e-06	Sig
Trim30a	2.8627	4.34058	36.4318	4.30458e-05	immature cTEC	0.00276838	0.00334573	Sig
Trim30a	2.79197	4.38402	36.8417	2.06627e-05	Early progenitors	0.00163463	0.001356	Sig
Xist	-8.32951	7.8455	58.5685	1.19479e-06	mature cTEC	0.00019753	9.50164e-05	Sig
Xist	-9.67819	8.17986	27.6854	4.81244e-05	PNP	0.00298161	0.000862847	Sig
Xist	-6.96739	7.46838	32.7411	9.15186e-05	immature cTEC	0.00476049	0.00502076	Sig
Xist	-7.14099	7.62469	39.6594	1.56071e-05	Early progenitors	0.00132785	0.00109431	Sig
1500009L16Rik	-1.8781	4.62461	90.6858	6.84678e-08	mature cTEC	2.44825e-05	1.02459e-05	Sig
1500009L16Rik	-1.13323	6.20602	77.6783	2.09842e-07	PNP	5.31483e-05	1.17052e-05	Sig
1500009L16Rik	-1.85112	4.90462	48.5185	1.39121e-05	immature cTEC	0.00121624	0.00139832	Sig
9430078K24Rik	-6.66619	2.38032	33.0328	6.01236e-05	PNP	0.0035096	0.00102446	Sig
9430078K24Rik	-6.63429	1.73364	44.7686	5.02237e-05	immature cTEC	0.00307816	0.00351231	Sig
9430078K24Rik	-4.28264	2.33007	22.3623	0.00016806	Early progenitors	0.00725029	0.00583047	Sig
Acaa1b	-1.88528	4.57631	112.617	1.56871e-08	mature cTEC	7.82182e-06	3.16403e-06	Sig
Acaa1b	-2.73415	4.55828	136.832	5.54088e-08	immature cTEC	2.12065e-05	4.23877e-05	Sig
Acaa1b	-1.65781	4.93403	35.7957	2.66675e-05	Early progenitors	0.00197485	0.00161484	Sig
Adamts18	2.13418	5.85798	128.33	6.36169e-09	mature cTEC	4.15802e-06	1.67048e-06	Sig
Adamts18	-1.01849	6.06974	39.0673	1.38371e-05	PNP	0.00121152	0.000325785	Sig
Adamts18	1.72079	6.23447	57.4313	5.97207e-06	immature cTEC	0.000657937	0.000797462	Sig
Anxa6	-1.52132	5.298	48.3671	3.64908e-05	mTEC1	0.00245664	0.00645674	Sig
Anxa6	-1.28485	6.33058	88.6559	6.06682e-07	immature cTEC	0.000118637	0.000163804	Sig
Anxa6	-1.66718	6.30799	81.374	2.13698e-07	Early progenitors	5.39208e-05	5.58213e-05	Sig
Aox2	-2.9756	4.39432	55.3848	1.65142e-06	mature cTEC	0.000253575	0.000123195	Sig
Aox2	-3.37511	3.17289	51.7933	1.04362e-05	immature cTEC	0.00098873	0.00114328	Sig
Aox2	-3.30936	2.71776	31.8144	4.47374e-05	Early progenitors	0.00283951	0.00229227	Sig
Arnt2	-1.63727	6.40809	88.1624	2.53277e-06	mTEC1	0.000345296	0.00151713	Sig
Arnt2	-1.14112	6.31464	91.8581	6.96816e-08	PNP	2.48456e-05	5.24603e-06	Sig
Arnt2	-1.74448	6.01546	123.7	4.88425e-08	Transient amplifying progenitors	1.90117e-05	6.30157e-05	Sig
Bcas1	-3.61344	2.02353	16.7292	0.00068519	PNP	0.0191079	0.00694414	Sig
Bcas1	-3.5578	1.87052	23.1694	0.000297559	immature cTEC	0.0108068	0.00987324	Sig
Bcas1	-2.61821	2.60708	21.8814	0.000304635	Early progenitors	0.0110158	0.00899854	Sig
Cacnb2	4.08284	4.52608	73.0299	1.53684e-07	mature cTEC	4.35154e-05	1.94438e-05	Sig
Cacnb2	4.27422	5.56526	85.6283	4.6229e-07	immature cTEC	9.65885e-05	0.000146006	Sig
Cacnb2	2.65653	6.26755	69.246	5.90382e-07	Early progenitors	0.000116726	0.000118766	Sig
Capg	-2.55611	4.68046	199.416	2.73393e-10	mature cTEC	4.59493e-07	2.00253e-07	Sig
Capg	-2.14342	5.15298	107.734	2.09428e-07	immature cTEC	5.31483e-05	9.28127e-05	Sig
Capg	-1.23447	5.21454	30.4964	6.16972e-05	Early progenitors	0.00357313	0.00288314	Sig
Car14	-2.0343	3.28259	52.828	2.21198e-06	mature cTEC	0.000314941	0.000153895	Sig
Car14	-2.57306	4.18634	94.7343	4.25581e-07	immature cTEC	9.05822e-05	0.000142933	Sig
Car14	-2.54097	4.74239	69.1895	5.90248e-07	Early progenitors	0.000116726	0.000118766	Sig
Ccnd2	-1.30654	6.4001	144.751	2.71457e-09	mature cTEC	2.24989e-06	1.02036e-06	Sig
Ccnd2	-1.13009	7.96374	74.0444	1.58958e-06	immature cTEC	0.000246212	0.000326695	Sig
Ccnd2	-1.02905	9.19476	94.4505	8.24615e-08	Early progenitors	2.78925e-05	3.60389e-05	Sig
Cdkn1c	-1.33483	8.51651	61.874	1.24941e-05	mTEC1	0.00112252	0.00381536	Sig
Cdkn1c	-2.404	7.01875	25.4154	0.000135344	PNP	0.00628751	0.0019296	Sig
Cdkn1c	-1.29632	5.63234	29.3993	0.000114315	Transient amplifying progenitors	0.005578	0.00747629	Sig
Ciao2b	-1.05013	6.23012	79.6195	1.78706e-07	PNP	4.83053e-05	1.05059e-05	Sig
Ciao2b	-1.11702	5.74071	33.185	8.49827e-05	immature cTEC	0.00450381	0.00479966	Sig
Ciao2b	-1.1065	5.86972	40.6995	1.32443e-05	Early progenitors	0.00117307	0.000995293	Sig
Col18a1	-1.47258	6.48043	160.522	1.30193e-09	mature cTEC	1.32471e-06	5.84483e-07	Sig
Col18a1	-1.62222	7.32318	226.025	1.30259e-10	PNP	2.81071e-07	5.05815e-08	Sig
Col18a1	-1.11891	5.0728	32.8	6.82078e-05	Transient amplifying progenitors	0.00385285	0.00519006	Sig
Crip1	-2.94918	6.34181	534.542	1.78031e-13	mature cTEC	2.78512e-09	6.19416e-10	Sig
Crip1	-2.4807	6.87137	183.504	1.04027e-08	immature cTEC	5.83821e-06	1.79057e-05	Sig
Crip1	-2.07739	6.59328	87.4152	1.35565e-07	Early progenitors	3.98268e-05	4.40486e-05	Sig
Csrp2	-1.67192	5.32368	55.2474	1.67592e-06	mature cTEC	0.000255787	0.000123407	Sig
Csrp2	-1.83174	7.25231	267.175	3.86365e-11	PNP	1.34318e-07	2.59146e-08	Sig
Csrp2	-1.73445	5.83319	51.8905	9.94697e-06	immature cTEC	0.000956132	0.00113198	Sig
Dapk1	-2.66956	4.50023	185.415	4.63079e-10	mature cTEC	6.29948e-07	2.57787e-07	Sig
Dapk1	-1.92676	4.43755	75.2755	1.46055e-06	immature cTEC	0.000230215	0.000314247	Sig
Dapk1	-2.00278	5.66658	60.6949	1.30896e-06	Early progenitors	0.000211379	0.000195932	Sig
Dmd	1.99879	4.52512	62.4028	1.20572e-05	mTEC1	0.00109426	0.00381536	Sig
Dmd	1.77446	6.35333	95.8018	5.26339e-08	PNP	2.03939e-05	4.31481e-06	Sig
Dmd	1.4076	5.86893	55.273	4.77365e-06	Transient amplifying progenitors	0.000558348	0.000891417	Sig
E130114P18Rik	-1.70278	4.85989	58.6399	1.59515e-05	mTEC1	0.00134522	0.00442705	Sig
E130114P18Rik	-1.4627	7.15867	125.648	8.32477e-09	PNP	4.98499e-06	1.02367e-06	Sig
E130114P18Rik	-2.02076	5.49252	67.3273	1.63142e-06	Transient amplifying progenitors	0.000251158	0.000472116	Sig
Enho	1.16839	5.47184	22.6585	0.000228993	mature cTEC	0.00902645	0.00481405	Sig
Enho	1.29909	6.23504	62.9813	3.71359e-06	immature cTEC	0.000459252	0.000594606	Sig
Enho	1.12106	6.59896	36.5948	2.36744e-05	Early progenitors	0.00180893	0.00147747	Sig
Fabp4	-4.2882	8.65516	77.4852	1.94312e-07	mature cTEC	5.05882e-05	2.22696e-05	Sig
Fabp4	-3.20383	8.77183	106.539	2.22427e-07	immature cTEC	5.49057e-05	9.28127e-05	Sig
Fabp4	-2.5411	6.78864	61.2953	1.23307e-06	Early progenitors	0.000201232	0.000186699	Sig
Fhod3	-3.60084	1.39637	24.6729	0.000132956	mature cTEC	0.0062158	0.00336427	Sig
Fhod3	-1.14455	6.18537	78.7333	1.92226e-07	PNP	5.05882e-05	1.10481e-05	Sig
Fhod3	-1.26721	5.64573	25.2621	0.000157215	Early progenitors	0.00693296	0.00554684	Sig
Fxyd2	1.64129	9.1989	93.2192	5.68626e-08	mature cTEC	2.14999e-05	9.03769e-06	Sig
Fxyd2	-1.15276	6.65854	16.5817	0.000954146	PNP	0.0241972	0.00911287	Sig
Fxyd2	-1.81437	5.83306	61.6436	2.64611e-06	Transient amplifying progenitors	0.000355135	0.000596089	Sig
Gfra4	-1.20042	4.94814	35.7609	2.26685e-05	PNP	0.00175558	0.000480599	Sig
Gfra4	3.01726	4.46787	58.3725	3.82274e-06	immature cTEC	0.000469503	0.000598171	Sig
Gfra4	2.88177	5.03104	50.3244	3.95987e-06	Early progenitors	0.000484444	0.000425431	Sig
Ghr	1.34999	7.11312	147.233	2.7631e-09	PNP	2.27505e-06	4.33748e-07	Sig
Ghr	1.16594	6.7574	54.6921	2.43732e-06	Early progenitors	0.000337367	0.00028991	Sig
Ghr	2.28037	3.73311	57.2002	3.99964e-06	Transient amplifying progenitors	0.000487878	0.000788373	Sig
Gk5	-2.22321	7.79213	212.749	1.70629e-10	mature cTEC	3.38962e-07	1.5831e-07	Sig
Gk5	-2.40916	7.12777	277.802	9.39031e-10	immature cTEC	1.05875e-06	3.23261e-06	Sig
Gk5	-1.57238	6.38611	35.1141	2.95319e-05	Early progenitors	0.00212169	0.00175636	Sig
Gm14372	2.64616	5.83431	149.352	2.20634e-09	mature cTEC	1.98162e-06	8.81429e-07	Sig
Gm14372	3.16178	5.38001	103.028	2.54061e-07	immature cTEC	6.07958e-05	9.86936e-05	Sig
Gm14372	3.58815	3.56657	25.35	8.7523e-05	Early progenitors	0.00460819	0.00376123	Sig
Gm2788	-2.5719	3.58094	55.5221	1.62833e-06	mature cTEC	0.000251158	0.000122495	Sig
Gm2788	-2.0235	4.01879	35.2733	6.43574e-05	immature cTEC	0.0036812	0.00408388	Sig
Gm2788	-1.66718	4.81742	21.8362	0.000311853	Early progenitors	0.0112042	0.00913703	Sig
Gm6999	3.6662	5.94501	193.922	3.54376e-10	mature cTEC	5.34318e-07	2.3485e-07	Sig
Gm6999	2.45746	6.53998	32.2584	9.70056e-05	immature cTEC	0.00495592	0.0052383	Sig
Gm6999	2.50723	5.66327	39.0075	1.69341e-05	Early progenitors	0.00140261	0.00117351	Sig
Gnai1	1.78569	2.83019	18.6629	0.000575451	PNP	0.0170097	0.00609573	Sig
Gnai1	1.92267	4.61009	37.7482	4.68765e-05	immature cTEC	0.00292749	0.00337953	Sig
Gnai1	1.40808	5.52708	35.9166	2.62441e-05	Early progenitors	0.00195157	0.00159645	Sig
H2ac25	-1.48203	5.39364	90.176	7.88563e-08	PNP	2.70907e-05	5.82927e-06	Sig
H2ac25	-1.65434	5.05589	48.5741	4.87528e-06	Early progenitors	0.000567583	0.000492034	Sig
H2ac25	-1.07434	5.22647	26.3962	0.000187317	Transient amplifying progenitors	0.0078325	0.00973775	Sig
Hdac9	1.72239	8.88973	240.368	2.13676e-08	mTEC1	9.88256e-06	0.000110926	Sig
Hdac9	4.5756	7.11102	525.089	2.59916e-13	PNP	3.18224e-09	8.25441e-10	Sig
Hdac9	2.2267	8.6565	283.992	2.98825e-10	Transient amplifying progenitors	4.92086e-07	1.41364e-06	Sig
Hecw2	1.10114	5.54124	32.5324	3.62138e-05	mature cTEC	0.00244721	0.0012663	Sig
Hecw2	2.04289	2.41308	16.3309	0.0010227	PNP	0.0253703	0.00961823	Sig
Hecw2	2.45431	5.67427	119.417	1.22515e-07	immature cTEC	3.65943e-05	6.74813e-05	Sig
Hs3st5	1.32013	9.23451	171.876	1.08769e-07	mTEC1	3.34463e-05	0.000413725	Sig
Hs3st5	1.65225	7.57743	198.89	3.27227e-10	PNP	5.11914e-07	9.65712e-08	Sig
Hs3st5	1.22234	8.52814	206.299	2.18476e-09	Transient amplifying progenitors	1.98135e-06	6.20122e-06	Sig
Ifi211	1.73234	5.43727	97.7131	1.57566e-06	mTEC1	0.000245269	0.00120914	Sig
Ifi211	2.46342	5.68904	175.535	7.98793e-10	PNP	9.25654e-07	1.78591e-07	Sig
Ifi211	1.95866	5.41216	95.4636	2.24002e-07	Transient amplifying progenitors	5.51505e-05	0.000150833	Sig
Ifi44	1.29757	6.80784	121.327	1.05943e-08	PNP	5.86016e-06	1.2032e-06	Sig
Ifi44	1.19923	6.60801	35.8895	5.92381e-05	immature cTEC	0.00346599	0.00386591	Sig
Ifi44	1.83311	6.52229	91.3514	1.02389e-07	Early progenitors	3.19692e-05	3.68656e-05	Sig
Ifit3b	1.57649	5.00872	52.0808	2.57857e-06	PNP	0.000349633	8.73633e-05	Sig
Ifit3b	1.62206	4.18924	27.7438	0.000187003	immature cTEC	0.0078325	0.00739447	Sig
Ifit3b	2.37358	4.61003	38.3296	1.83828e-05	Early progenitors	0.00149489	0.0012403	Sig
Il1rap	1.80486	3.94643	28.0089	8.06788e-05	mature cTEC	0.00435784	0.0022683	Sig
Il1rap	1.8381	4.44316	29.9157	0.000135035	immature cTEC	0.00628015	0.00601757	Sig
Il1rap	1.52189	5.03317	25.4572	0.000152423	Early progenitors	0.00679103	0.0054439	Sig
Inmt	-1.31026	6.42388	19.0402	0.000511981	mature cTEC	0.0157302	0.00864243	Sig
Inmt	-1.99818	5.12566	74.101	1.58478e-06	immature cTEC	0.000245773	0.000326695	Sig
Inmt	-2.8265	2.84602	24.649	0.000176358	Early progenitors	0.00752525	0.00605526	Sig
Kazn	1.00862	9.86225	203.368	2.36878e-10	mature cTEC	4.35966e-07	1.83146e-07	Sig
Kazn	1.18709	9.97641	142.798	4.33764e-08	immature cTEC	1.72887e-05	3.89288e-05	Sig
Kazn	1.1099	9.70978	92.9667	9.13216e-08	Early progenitors	2.99191e-05	3.60389e-05	Sig
Kcnq3	-3.28484	6.64362	218.129	1.42247e-10	mature cTEC	3.01736e-07	1.41403e-07	Sig
Kcnq3	-1.93302	6.36633	113.24	1.58824e-07	immature cTEC	4.46678e-05	7.81075e-05	Sig
Kcnq3	-2.64058	6.39233	37.8278	1.97858e-05	Early progenitors	0.00158631	0.00131434	Sig
Klf12	1.00983	7.69673	84.0823	3.14515e-06	mTEC1	0.000405796	0.00163942	Sig
Klf12	3.20276	7.07661	519.927	2.79697e-13	PNP	3.18224e-09	8.25441e-10	Sig
Klf12	1.36461	7.28921	159.021	1.07634e-08	Transient amplifying progenitors	5.86016e-06	1.69727e-05	Sig
Map1b	-1.96557	5.99535	101.3	3.23887e-08	mature cTEC	1.35569e-05	5.56486e-06	Sig
Map1b	-2.64332	7.32222	383.437	2.70618e-12	PNP	2.08322e-08	4.48721e-09	Sig
Map1b	-1.56599	6.18036	38.3979	1.82369e-05	Early progenitors	0.00148496	0.0012403	Sig
Mapk13	-1.23054	6.51765	111.604	8.47784e-07	mTEC1	0.000153994	0.000880226	Sig
Mapk13	-1.04778	7.26275	85.4465	1.12478e-07	PNP	3.42503e-05	7.4333e-06	Sig
Mapk13	-1.02062	6.83832	71.6866	1.14666e-06	Transient amplifying progenitors	0.00019211	0.000399194	Sig
Mdga1	-1.74727	6.07566	129.107	6.06932e-09	mature cTEC	4.01898e-06	1.62436e-06	Sig
Mdga1	-1.5996	5.67109	109.964	1.86905e-07	immature cTEC	4.96635e-05	8.87476e-05	Sig
Mdga1	-1.99513	6.09685	144.565	4.95487e-09	Early progenitors	3.50345e-06	5.50073e-06	Sig
Megf10	-1.86831	3.35535	22.8598	0.000228763	PNP	0.00902304	0.00296889	Sig
Megf10	5.11129	3.95557	47.345	8.68504e-06	immature cTEC	0.000870962	0.00101359	Sig
Megf10	3.51696	4.58196	44.0471	6.35041e-06	Early progenitors	0.00068731	0.000585343	Sig
Mei4	1.56297	4.66111	33.7697	2.97909e-05	mature cTEC	0.00213661	0.00110266	Sig
Mei4	2.20414	2.98703	28.6597	7.40166e-05	PNP	0.00408337	0.00120715	Sig
Mei4	2.27112	4.61541	36.9234	5.05038e-05	immature cTEC	0.00308785	0.00351231	Sig
Mkx	2.73013	3.33183	26.9644	7.47672e-05	mature cTEC	0.00411128	0.00215879	Sig
Mkx	2.93441	4.38815	36.3093	4.35951e-05	immature cTEC	0.00278795	0.00334727	Sig
Mkx	2.45868	5.93042	63.7672	9.80781e-07	Early progenitors	0.000172155	0.000169688	Sig
Mme	-2.14304	2.57715	26.3278	0.000110068	mature cTEC	0.00543403	0.00290118	Sig
Mme	-2.87169	3.20005	32.2165	9.93826e-05	immature cTEC	0.00505196	0.0053457	Sig
Mme	-2.15027	3.79534	43.4325	9.29447e-06	Early progenitors	0.000910462	0.000778748	Sig
Msmo1	1.21074	5.38506	37.6055	1.62853e-05	mature cTEC	0.00136394	0.000701681	Sig
Msmo1	1.21774	4.21825	26.8791	0.000102323	PNP	0.00514914	0.00154542	Sig
Msmo1	1.32315	5.80102	26.1461	0.000244684	immature cTEC	0.00943664	0.0087062	Sig
Nav1	1.12504	7.88952	129.601	5.9088e-09	mature cTEC	3.95716e-06	1.61241e-06	Sig
Nav1	-1.01376	6.20994	33.4056	3.28495e-05	PNP	0.00229035	0.000645443	Sig
Nav1	1.2455	7.10859	45.1166	1.9879e-05	immature cTEC	0.00158801	0.00182489	Sig
Neto2	-1.70047	4.62784	41.9519	8.7103e-06	mature cTEC	0.000871043	0.000445666	Sig
Neto2	-1.10147	5.7678	45.7024	1.86641e-05	immature cTEC	0.00151482	0.00174833	Sig
Neto2	-1.16435	6.21176	34.7937	3.10087e-05	Early progenitors	0.00220318	0.00180609	Sig
Nxnl2	-1.63941	3.59481	33.98	2.85933e-05	mature cTEC	0.00207089	0.00107841	Sig
Nxnl2	-2.68056	3.41079	58.3762	5.59011e-06	immature cTEC	0.000626332	0.000777533	Sig
Nxnl2	-2.4467	2.74627	23.5568	0.000221277	Early progenitors	0.00882233	0.00720747	Sig
Pam	1.08892	7.22646	93.7168	5.48644e-08	mature cTEC	2.11274e-05	8.87847e-06	Sig
Pam	1.31074	7.52544	65.0385	3.13869e-06	immature cTEC	0.00040538	0.000530087	Sig
Pam	1.37949	7.50109	99.437	5.91228e-08	Early progenitors	2.19565e-05	2.91716e-05	Sig
Pcdh9	2.12813	5.249	61.6035	8.59082e-07	mature cTEC	0.000155465	7.2331e-05	Sig
Pcdh9	3.18414	6.30439	128.036	1.14772e-08	Early progenitors	6.19134e-06	9.09199e-06	Sig
Pcdh9	2.97824	2.97031	48.5368	9.7517e-06	Transient amplifying progenitors	0.000938804	0.00135682	Sig
Pdlim2	-4.17503	3.7896	238.417	7.58118e-11	mature cTEC	2.10844e-07	8.79228e-08	Sig
Pdlim2	-4.05383	3.9383	69.5388	2.57668e-07	PNP	6.11592e-05	1.3826e-05	Sig
Pdlim2	-3.75789	3.91998	98.5364	3.54201e-07	immature cTEC	7.8737e-05	0.00012506	Sig
Plau	-1.26581	3.91141	27.6332	8.5574e-05	mature cTEC	0.0045227	0.00237238	Sig
Plau	-1.71168	4.37965	38.1014	4.48204e-05	immature cTEC	0.00284306	0.00334727	Sig
Plau	-1.41575	5.39748	43.4252	9.22653e-06	Early progenitors	0.000907084	0.000777948	Sig
Prkd1	1.32174	5.92109	43.9682	6.62748e-06	mature cTEC	0.000707112	0.000359997	Sig
Prkd1	1.38189	6.45233	157.303	1.73584e-09	PNP	1.65835e-06	3.20175e-07	Sig
Prkd1	1.07128	6.35254	21.577	0.000329227	Early progenitors	0.0116361	0.00947292	Sig
Ptprn2	-1.50192	6.62714	53.9012	1.95044e-06	mature cTEC	0.000285833	0.000137788	Sig
Ptprn2	-1.04732	6.41894	30.9759	0.000116069	immature cTEC	0.00563749	0.00570812	Sig
Ptprn2	-1.42319	5.3955	26.115	0.000133866	Early progenitors	0.00624433	0.00501408	Sig
Rad51b	-2.68905	4.90091	139.54	3.51846e-09	mature cTEC	2.73052e-06	1.18423e-06	Sig
Rad51b	-3.22368	6.08954	140.248	4.80602e-08	immature cTEC	1.88553e-05	3.89288e-05	Sig
Rad51b	-2.07289	7.14643	251.622	1.08933e-10	Early progenitors	2.67316e-07	3.04787e-07	Sig
Rbfox1	1.43513	10.8809	342.385	6.25164e-12	PNP	3.40176e-08	6.45203e-09	Sig
Rbfox1	2.74636	7.77671	380.125	1.48582e-10	immature cTEC	3.09923e-07	1.02299e-06	Sig
Rbfox1	1.34796	9.11131	74.4353	9.28309e-07	Transient amplifying progenitors	0.000165263	0.000392841	Sig
Rflnb	-1.69966	4.71418	75.7662	2.25136e-07	mature cTEC	5.52475e-05	2.41017e-05	Sig
Rflnb	-1.58654	5.79915	103.713	2.58022e-07	immature cTEC	6.11592e-05	9.86936e-05	Sig
Rflnb	-1.20464	6.9392	38.1664	1.88463e-05	Early progenitors	0.00152565	0.00126166	Sig
Rhox5	-4.86742	3.46412	159.397	1.44954e-09	mature cTEC	1.4513e-06	6.30414e-07	Sig
Rhox5	-4.89596	3.42685	164.296	1.4642e-08	immature cTEC	7.36074e-06	2.24023e-05	Sig
Rhox5	-5.61061	4.34085	110.903	1.7808e-08	Early progenitors	8.60504e-06	1.18619e-05	Sig
Rora	1.02485	10.0883	200.348	3.10516e-10	PNP	4.98227e-07	9.54579e-08	Sig
Rora	1.20441	9.30961	134.673	6.03369e-08	immature cTEC	2.20936e-05	4.37284e-05	Sig
Rora	1.21391	7.8025	163.613	9.05226e-09	Transient amplifying progenitors	5.22584e-06	1.60587e-05	Sig
Serpine2	-1.96006	3.85374	46.1973	4.95261e-06	mature cTEC	0.000573385	0.000287939	Sig
Serpine2	-1.80562	5.4304	89.8997	8.0518e-08	PNP	2.74353e-05	5.89574e-06	Sig
Serpine2	-1.72067	4.23355	37.006	3.84731e-05	Transient amplifying progenitors	0.00255031	0.00334975	Sig
Sgcd	1.95512	4.43474	89.3094	8.40374e-08	PNP	2.80187e-05	6.00062e-06	Sig
Sgcd	2.06902	5.78262	86.9005	6.87829e-07	immature cTEC	0.000130035	0.000172207	Sig
Sgcd	1.35888	6.81832	51.3033	3.54874e-06	Early progenitors	0.000443688	0.000387511	Sig
Sgip1	1.8021	4.74596	34.4603	2.67215e-05	mature cTEC	0.00197744	0.00103878	Sig
Sgip1	3.6273	4.28632	59.9562	1.81746e-06	immature cTEC	0.0002695	0.000357519	Sig
Sgip1	3.88113	3.80533	29.5303	3.73461e-05	Early progenitors	0.00249763	0.00202316	Sig
Sh3kbp1	-1.0664	6.65258	74.921	2.42146e-07	mature cTEC	5.87299e-05	2.57248e-05	Sig
Sh3kbp1	-1.10375	6.53823	74.3781	1.55248e-06	immature cTEC	0.00024287	0.000326695	Sig
Sh3kbp1	-1.27934	6.72823	64.3891	9.14588e-07	Early progenitors	0.000163752	0.000162455	Sig
Slc22a22	-2.47699	3.92949	55.2606	1.67501e-06	mature cTEC	0.000255787	0.000123407	Sig
Slc22a22	-2.86873	3.19225	26.4019	9.86114e-05	PNP	0.00502296	0.00150166	Sig
Slc22a22	-1.56014	4.20301	30.4753	0.000125104	immature cTEC	0.00596081	0.00585433	Sig
Spire1	2.49849	2.54636	41.4473	1.00495e-05	PNP	0.000963487	0.000257449	Sig
Spire1	4.29034	3.25783	23.227	0.00029323	immature cTEC	0.0106868	0.00977672	Sig
Spire1	3.4019	3.41748	26.4544	6.93391e-05	Early progenitors	0.00389788	0.00312073	Sig
Tpm2	-1.56331	4.8705	54.6681	1.78863e-06	mature cTEC	0.000266807	0.000128086	Sig
Tpm2	-1.73027	5.98739	67.1582	2.656e-06	immature cTEC	0.000355893	0.000468887	Sig
Tpm2	-2.0486	6.86951	195.659	6.27025e-10	Early progenitors	7.92661e-07	1.3922e-06	Sig
Trim30d	2.42995	4.24385	44.0708	6.52556e-06	mature cTEC	0.000701019	0.000357544	Sig
Trim30d	1.50897	4.46331	59.1128	1.18858e-06	PNP	0.000196764	4.67699e-05	Sig
Trim30d	2.52677	4.50616	42.9437	2.27943e-05	immature cTEC	0.00176313	0.00206416	Sig
Trpm2	1.3488	7.45587	138.145	3.77478e-09	mature cTEC	2.86316e-06	1.22171e-06	Sig
Trpm2	1.50462	7.3099	88.6686	6.06358e-07	immature cTEC	0.000118637	0.000163804	Sig
Trpm2	2.3661	5.94553	78.2751	2.75812e-07	Early progenitors	6.42801e-05	6.56137e-05	Sig
Tspan18	1.19686	7.21602	125.871	7.24704e-09	mature cTEC	4.55769e-06	1.80102e-06	Sig
Tspan18	1.88125	6.52673	63.071	3.68858e-06	immature cTEC	0.000457063	0.000594606	Sig
Tspan18	2.79218	4.83272	55.302	2.23791e-06	Early progenitors	0.000317549	0.000273919	Sig
Tspoap1	2.22047	4.40682	42.2036	8.57973e-06	mature cTEC	0.000863854	0.000442238	Sig
Tspoap1	-1.80063	3.5151	18.9399	0.00054357	PNP	0.0163335	0.0058334	Sig
Tspoap1	2.40355	4.72355	53.6334	8.12689e-06	immature cTEC	0.000828929	0.000981642	Sig
Vcan	-1.53007	6.30955	46.6352	4.25378e-05	mTEC1	0.00274842	0.00680508	Sig
Vcan	-2.30777	7.1792	347.06	5.65832e-12	PNP	3.23862e-08	6.45203e-09	Sig
Vcan	-1.88674	6.83712	78.7685	6.74654e-07	Transient amplifying progenitors	0.000127931	0.000317834	Sig
Xkr4	-2.54427	5.57774	38.1281	1.50493e-05	mature cTEC	0.00129625	0.000662787	Sig
Xkr4	-1.89179	5.42918	26.3029	0.000238058	immature cTEC	0.00926414	0.00852058	Sig
Xkr4	1.58288	5.87707	36.9009	3.84084e-05	Transient amplifying progenitors	0.00254786	0.00334975	Sig
1110002E22Rik	-3.03888	2.72527	26.638	7.42142e-05	PNP	0.00408477	0.00120873	Sig
1110002E22Rik	-3.44459	2.00337	23.9105	0.000292403	immature cTEC	0.0106744	0.0097728	Sig
2310040G24Rik	1.26278	4.46406	22.2686	0.000249832	mature cTEC	0.00957056	0.00509061	Sig
2310040G24Rik	-1.40043	3.87824	19.5696	0.00046719	PNP	0.0147725	0.00521471	Sig
6720407P12Rik	1.77154	5.45328	49.0791	3.45774e-06	mature cTEC	0.000436233	0.00022074	Sig
6720407P12Rik	2.04901	4.53742	41.2135	3.0352e-05	immature cTEC	0.00216692	0.00251775	Sig
9930012K11Rik	-1.69564	2.60554	18.4486	0.000591439	mature cTEC	0.0172943	0.00947187	Sig
9930012K11Rik	-3.23244	3.72904	68.7483	3.90149e-07	PNP	8.49181e-05	1.91901e-05	Sig
A330008L17Rik	-4.1223	6.7383	549.403	1.44652e-13	mature cTEC	2.58622e-09	6.19416e-10	Sig
A330008L17Rik	-1.98136	7.48514	96.412	3.84638e-07	immature cTEC	8.38644e-05	0.000132412	Sig
A830018L16Rik	1.81052	6.16044	40.9583	3.18291e-05	immature cTEC	0.00223839	0.00260885	Sig
A830018L16Rik	1.51042	5.87422	39.6477	1.53271e-05	Early progenitors	0.00131151	0.0010864	Sig
Abcg2	1.50304	3.14106	28.0226	8.29162e-05	PNP	0.00444798	0.00131844	Sig
Abcg2	2.31483	3.84342	58.2231	3.62953e-06	Transient amplifying progenitors	0.000450638	0.000746526	Sig
Adam12	2.46444	2.70168	26.0682	0.000120224	PNP	0.0057915	0.00175126	Sig
Adam12	1.05349	5.83579	27.8302	0.000147199	Transient amplifying progenitors	0.00664021	0.00858808	Sig
Adamts10	1.34582	4.6867	29.2729	6.37376e-05	mature cTEC	0.0036541	0.00190761	Sig
Adamts10	1.14794	5.39077	26.4506	0.000125974	Early progenitors	0.00597645	0.00480866	Sig
Adgra3	-1.74509	6.71148	190.399	4.47416e-10	PNP	6.1533e-07	1.17894e-07	Sig
Adgra3	-1.15278	5.07539	28.165	0.000139473	Transient amplifying progenitors	0.00642332	0.00845899	Sig
Adra1a	-1.31838	5.90822	50.1033	3.13347e-05	mTEC1	0.00221684	0.00633775	Sig
Adra1a	3.51209	3.84365	26.4861	0.000123703	immature cTEC	0.00590904	0.00585433	Sig
Aebp1	2.66221	5.29087	72.4775	1.80048e-06	immature cTEC	0.000267808	0.000357519	Sig
Aebp1	2.32748	5.77498	78.3457	2.75128e-07	Early progenitors	6.42801e-05	6.56137e-05	Sig
Ajap1	-2.4435	4.67611	79.3469	1.86157e-07	PNP	4.96328e-05	1.08147e-05	Sig
Ajap1	1.82998	5.29187	56.5853	6.55153e-06	immature cTEC	0.000702001	0.000835321	Sig
Akap6	-1.68933	4.5681	24.2789	0.000190237	Early progenitors	0.00790677	0.0063677	Sig
Akap6	1.575	5.29501	48.352	9.70607e-06	Transient amplifying progenitors	0.000935395	0.00135682	Sig
Alad	-1.07766	5.91728	54.592	1.80369e-06	mature cTEC	0.000267808	0.000128086	Sig
Alad	-1.04871	5.6321	43.1417	2.47159e-05	immature cTEC	0.00186346	0.00215404	Sig
Ampd3	-1.72438	3.74614	34.0433	7.59713e-05	immature cTEC	0.00416361	0.00448981	Sig
Ampd3	-2.44049	3.54358	39.6578	1.55467e-05	Early progenitors	0.00132564	0.00109431	Sig
Anxa3	-3.56259	1.82308	44.8353	5.72293e-06	mature cTEC	0.000637788	0.000322454	Sig
Anxa3	-2.07108	3.7945	39.6874	1.53313e-05	Early progenitors	0.00131151	0.0010864	Sig
Apoc1	1.117	4.92435	17.8513	0.000697111	PNP	0.0193662	0.00705042	Sig
Apoc1	-2.21613	3.43494	31.8374	0.000103502	immature cTEC	0.00519387	0.00537821	Sig
Apoe	1.10128	9.21736	115.776	1.46073e-08	PNP	7.36074e-06	1.50068e-06	Sig
Apoe	1.1576	6.89477	36.2452	4.19517e-05	Transient amplifying progenitors	0.0027218	0.00360836	Sig
Aqp5	-4.04014	2.87469	61.7641	8.62754e-07	mature cTEC	0.000155584	7.2331e-05	Sig
Aqp5	-1.76524	4.82525	44.6037	6.48553e-06	PNP	0.000697317	0.000182634	Sig
Ar	1.42118	5.72586	48.7666	3.58585e-06	mature cTEC	0.000446223	0.000226838	Sig
Ar	1.29285	5.72527	28.651	0.000164555	immature cTEC	0.00713688	0.0068034	Sig
Arhgap24	-1.0177	5.91732	65.0094	6.043e-07	mature cTEC	0.000118637	5.49676e-05	Sig
Arhgap24	-1.13735	6.7499	50.5902	1.12908e-05	immature cTEC	0.00104583	0.00120523	Sig
AW112010	1.17189	4.71187	41.8568	9.34608e-06	PNP	0.000911676	0.000241949	Sig
AW112010	1.95892	4.57981	55.8177	4.5337e-06	Transient amplifying progenitors	0.00053579	0.000857896	Sig
B4galt1	-1.55378	3.79949	24.2241	0.000165683	mature cTEC	0.00716749	0.0038717	Sig
B4galt1	-1.61147	4.60383	42.0373	1.10784e-05	Early progenitors	0.00103274	0.000873601	Sig
Bach2	-1.17498	6.41663	49.9467	3.17455e-05	mTEC1	0.00223832	0.00633851	Sig
Bach2	1.05646	5.68081	26.8012	0.000219915	immature cTEC	0.00878482	0.00814042	Sig
Bcam	-1.32942	3.22006	18.9764	0.000520456	mature cTEC	0.0158853	0.00870705	Sig
Bcam	-1.53481	4.29889	36.818	5.26647e-05	immature cTEC	0.00317032	0.00359007	Sig
Bend4	-2.04951	2.40586	25.524	0.000128962	mature cTEC	0.00609049	0.00329313	Sig
Bend4	-1.88398	3.50132	31.1598	0.000113861	immature cTEC	0.0055664	0.00568527	Sig
Bmp6	1.50918	4.5941	52.0222	2.59655e-06	PNP	0.000350933	8.76767e-05	Sig
Bmp6	-3.21015	3.7886	67.263	7.23792e-07	Early progenitors	0.000135402	0.000135808	Sig
C3	3.79459	5.19521	185.297	5.44233e-10	PNP	7.09499e-07	1.36114e-07	Sig
C3	2.75487	3.9482	46.3141	1.22461e-05	Transient amplifying progenitors	0.00110956	0.00159878	Sig
Cables1	1.28765	4.79887	51.6565	2.70917e-06	PNP	0.000361084	9.06142e-05	Sig
Cables1	2.35855	4.47544	33.6197	3.67136e-05	Early progenitors	0.00246395	0.0020077	Sig
Cacna1b	1.32504	3.7308	30.3274	5.49955e-05	PNP	0.00328692	0.000956974	Sig
Cacna1b	1.04249	6.201	50.7569	7.51673e-06	Transient amplifying progenitors	0.000779398	0.00115893	Sig
Cacna1c	1.75076	5.59301	87.9243	9.31479e-08	PNP	3.02012e-05	6.48344e-06	Sig
Cacna1c	1.74133	5.64321	56.4739	2.02585e-06	Early progenitors	0.000294129	0.00026287	Sig
Catsperz	-1.65123	5.09617	74.0869	2.6052e-07	mature cTEC	6.16344e-05	2.72606e-05	Sig
Catsperz	-2.11016	3.99873	28.6848	0.00016372	immature cTEC	0.00711205	0.00679042	Sig
Cbr2	1.97401	7.39727	59.5944	1.04662e-06	mature cTEC	0.000179434	8.51801e-05	Sig
Cbr2	1.05472	6.98904	26.6579	0.000224694	immature cTEC	0.00890748	0.00816138	Sig
Ccdc60	2.36284	3.33263	43.8936	5.60691e-05	mTEC1	0.0033304	0.0078329	Sig
Ccdc60	1.80553	2.76571	21.0213	0.000336677	PNP	0.0118198	0.00400319	Sig
Cck	-3.38821	7.44109	121.822	1.03077e-08	PNP	5.81093e-06	1.19764e-06	Sig
Cck	-3.195	2.67516	41.5913	3.01314e-05	immature cTEC	0.00215515	0.0025146	Sig
Ccl5	-1.19666	4.89525	19.4527	0.000465056	mature cTEC	0.0147422	0.00801014	Sig
Ccl5	2.84901	6.0509	52.3212	6.40125e-06	Transient amplifying progenitors	0.000690629	0.00108151	Sig
Cdh4	1.54404	6.79482	46.0439	4.48835e-05	mTEC1	0.00284562	0.0069862	Sig
Cdh4	-1.00947	8.1814	29.9224	5.89671e-05	PNP	0.0034566	0.00100825	Sig
Cdh8	-2.58742	10.168	173.257	7.53663e-10	mature cTEC	8.95389e-07	3.74598e-07	Sig
Cdh8	-1.51167	10.0596	55.848	6.86319e-06	immature cTEC	0.000725458	0.000862074	Sig
Cdk14	1.30909	5.74315	82.9275	1.36933e-07	PNP	3.99475e-05	8.74714e-06	Sig
Cdk14	1.14243	6.22974	33.3352	3.8896e-05	Early progenitors	0.00256882	0.00207269	Sig
Cdon	1.65016	4.01802	25.137	0.000139767	mature cTEC	0.00642621	0.00347346	Sig
Cdon	2.40494	3.95094	34.3926	5.67883e-05	immature cTEC	0.00335703	0.00377766	Sig
Cenpv	-2.70655	2.79026	20.483	0.000320682	PNP	0.0114147	0.0038755	Sig
Cenpv	-2.12034	2.81399	31.8871	0.000104823	immature cTEC	0.00524333	0.00542637	Sig
Cep112	1.08034	6.27245	24.0468	0.000198992	Early progenitors	0.0081493	0.00659446	Sig
Cep112	1.19092	5.83423	26.5664	0.000181853	Transient amplifying progenitors	0.00770039	0.00961732	Sig
Cisd1	-1.46478	4.79241	54.593	1.8039e-06	mature cTEC	0.000267808	0.000128086	Sig
Cisd1	-1.4429	5.05652	59.9366	4.78999e-06	immature cTEC	0.000559736	0.000709228	Sig
Clec11a	1.48564	4.35358	18.9124	0.000531226	mature cTEC	0.01609	0.00882229	Sig
Clec11a	1.55544	4.71773	21.8736	0.00031191	Early progenitors	0.0112042	0.00913703	Sig
Clmp	2.01736	4.96396	133.623	5.43836e-09	PNP	3.74976e-06	7.43041e-07	Sig
Clmp	1.37087	5.08959	37.4888	3.5528e-05	Transient amplifying progenitors	0.00241915	0.00319122	Sig
Clu	-1.48294	5.14526	30.7307	0.00012033	immature cTEC	0.00579434	0.00580028	Sig
Clu	-1.70706	4.8516	41.2709	1.22684e-05	Early progenitors	0.00110956	0.000933362	Sig
Cnmd	2.09429	3.66439	22.3315	0.000239395	mature cTEC	0.00929616	0.00495047	Sig
Cnmd	-1.51021	5.00831	39.1415	1.37039e-05	PNP	0.0012044	0.000324062	Sig
Cntnap4	-3.61997	6.28379	256.443	5.26076e-11	PNP	1.64599e-07	2.98569e-08	Sig
Cntnap4	2.54178	4.39163	27.4102	0.0001805	immature cTEC	0.00765762	0.00724633	Sig
Colgalt2	-1.5981	3.54599	22.2602	0.00024927	mature cTEC	0.00955487	0.00508664	Sig
Colgalt2	-1.68209	5.08711	55.9467	2.13203e-06	Early progenitors	0.000306346	0.000270784	Sig
Cox17	-1.68667	6.76697	242.081	7.92355e-11	PNP	2.15576e-07	4.03172e-08	Sig
Cox17	-1.3398	6.09413	62.979	1.04656e-06	Early progenitors	0.000179434	0.000176484	Sig
Csf2rb	1.91891	4.27765	69.5334	4.2832e-07	PNP	9.08648e-05	2.04906e-05	Sig
Csf2rb	1.19335	4.95143	49.5378	8.54827e-06	Transient amplifying progenitors	0.000862167	0.00123749	Sig
Csta2	-4.61217	1.20918	29.686	3.04753e-05	mature cTEC	0.00217324	0.00112202	Sig
Csta2	-3.92667	1.82864	25.4035	0.00016247	immature cTEC	0.00708482	0.00675894	Sig
Ctnna2	1.39341	8.2617	39.7373	1.18973e-05	mature cTEC	0.00108525	0.00054826	Sig
Ctnna2	1.96297	7.22661	155.643	2.66683e-08	immature cTEC	1.16677e-05	2.90109e-05	Sig
Dcn	-2.47376	3.44401	57.0015	1.38428e-06	mature cTEC	0.000220133	0.000106436	Sig
Dcn	-1.69043	7.27289	121.349	1.59872e-08	Early progenitors	7.93982e-06	1.18323e-05	Sig
Ddr2	-2.62396	3.45246	48.3204	3.7935e-06	mature cTEC	0.000467287	0.000236432	Sig
Ddr2	-3.77778	2.87218	22.5241	0.000149765	PNP	0.00672288	0.00208878	Sig
Dlgap2	-2.33013	2.57928	29.9336	5.68345e-05	mature cTEC	0.00335703	0.00174992	Sig
Dlgap2	-3.35462	5.18343	144.037	3.36233e-09	PNP	2.63002e-06	5.06271e-07	Sig
Dsg1a	3.92438	5.63994	543.529	2.00976e-13	PNP	2.79472e-09	8.25441e-10	Sig
Dsg1a	1.11978	6.90974	66.8437	1.69244e-06	Transient amplifying progenitors	0.000257361	0.000472116	Sig
Ednrb	1.77752	5.41367	36.9619	5.22256e-05	immature cTEC	0.00315298	0.00359007	Sig
Ednrb	2.47852	4.56995	36.6856	2.30309e-05	Early progenitors	0.00177704	0.00146436	Sig
Efna5	1.19357	9.03678	189.819	3.90412e-10	mature cTEC	5.74504e-07	2.38875e-07	Sig
Efna5	1.17238	8.86921	156.283	2.60191e-08	immature cTEC	1.14258e-05	2.90109e-05	Sig
Elmo1	1.12511	5.48938	20.6185	0.000356748	mature cTEC	0.0123064	0.00658469	Sig
Elmo1	1.17305	6.06301	81.7778	1.50043e-07	PNP	4.2775e-05	9.34195e-06	Sig
Epb41l4b	1.70827	5.28538	42.3656	8.25442e-06	mature cTEC	0.000840338	0.000428644	Sig
Epb41l4b	1.82564	5.33815	51.4861	1.05274e-05	immature cTEC	0.000993613	0.00114328	Sig
Epha5	7.21087	3.37193	37.7284	0.000101393	immature cTEC	0.00512529	0.00536415	Sig
Epha5	4.67051	5.80894	147.382	2.83336e-09	Early progenitors	2.28419e-06	3.43681e-06	Sig
Epyc	-2.71761	3.65304	36.4096	2.00958e-05	PNP	0.00160091	0.00043801	Sig
Epyc	-2.92687	3.28173	29.1486	9.02736e-05	Transient amplifying progenitors	0.00471927	0.00634239	Sig
Erich3	1.45594	5.63084	54.8097	7.6006e-06	immature cTEC	0.000784843	0.000934466	Sig
Erich3	1.6825	5.70797	24.5354	0.000181169	Early progenitors	0.00767817	0.00615697	Sig
Esrrg	2.0467	7.62679	383.086	2.72329e-12	PNP	2.08322e-08	4.48721e-09	Sig
Esrrg	1.11208	8.28757	168.107	7.67471e-09	Transient amplifying progenitors	4.75498e-06	1.55599e-05	Sig
Ets2	-1.56398	7.18607	118.902	1.07696e-08	mature cTEC	5.86016e-06	2.37905e-06	Sig
Ets2	-1.06512	6.88791	78.8363	1.13941e-06	immature cTEC	0.000191409	0.00025306	Sig
Etv1	6.82839	3.05254	36.1142	0.000121239	immature cTEC	0.00582694	0.00581696	Sig
Etv1	3.22424	3.72874	31.3657	3.20286e-05	Early progenitors	0.00224815	0.00181719	Sig
Fam13c	3.50029	3.82249	26.8595	0.0001152	immature cTEC	0.00561213	0.0056857	Sig
Fam13c	2.40375	3.66572	22.4882	0.000233398	Early progenitors	0.00913389	0.00740315	Sig
Far2	-1.94624	5.93883	66.5208	9.07495e-06	mTEC1	0.000897379	0.00304203	Sig
Far2	-1.98981	4.90236	28.5263	0.000132121	Transient amplifying progenitors	0.00620225	0.00826018	Sig
Fgf11	-1.24357	3.78461	26.0222	0.000116126	mature cTEC	0.00563749	0.00303214	Sig
Fgf11	-1.01712	5.0534	34.3771	2.81303e-05	PNP	0.00205041	0.000564748	Sig
Fgf14	-1.36124	8.49114	25.7968	0.000125689	PNP	0.00597645	0.00181652	Sig
Fgf14	1.12482	10.5244	134.316	8.12029e-09	Early progenitors	4.93335e-06	7.2119e-06	Sig
Fgf21	-2.23789	5.70482	158.729	1.63278e-09	PNP	1.58408e-06	3.08889e-07	Sig
Fgf21	-1.23409	6.04965	56.7612	4.13891e-06	Transient amplifying progenitors	0.000499511	0.000804649	Sig
Fjx1	-3.44988	1.48262	37.8449	1.40511e-05	mature cTEC	0.00122346	0.000627009	Sig
Fjx1	-3.34686	2.27657	26.6459	0.000209384	immature cTEC	0.00845315	0.00789921	Sig
Fmo5	-1.67577	4.41163	45.3734	5.50641e-06	mature cTEC	0.000620286	0.000314068	Sig
Fmo5	-1.63442	3.64547	25.5455	0.000271004	immature cTEC	0.0101093	0.00935595	Sig
Fn1	-1.40973	8.87029	189.526	3.94779e-10	mature cTEC	5.74504e-07	2.38875e-07	Sig
Fn1	-1.87236	7.63441	161.384	1.44883e-09	PNP	1.4513e-06	2.81303e-07	Sig
Fxyd3	-1.69775	6.0484	127.264	6.71091e-09	mature cTEC	4.30619e-06	1.7104e-06	Sig
Fxyd3	-1.52582	6.59202	105.952	2.29349e-07	immature cTEC	5.61711e-05	9.28862e-05	Sig
Fyb	-1.05114	5.68152	21.145	0.00031724	mature cTEC	0.0113568	0.00603147	Sig
Fyb	-1.82779	3.97802	30.4342	0.000125963	immature cTEC	0.00597645	0.00585433	Sig
Galnt13	3.75747	4.68319	55.1581	3.76397e-06	immature cTEC	0.000465023	0.000595745	Sig
Galnt13	3.60376	6.37925	92.8934	9.45636e-08	Early progenitors	3.04005e-05	3.60389e-05	Sig
Gck	-2.24257	3.09163	21.0138	0.000326657	PNP	0.0115812	0.0039316	Sig
Gck	4.5067	3.58753	29.2364	4.66957e-05	Early progenitors	0.00291911	0.00234747	Sig
Gfra1	-1.016	5.64905	29.6679	5.91407e-05	mature cTEC	0.00346192	0.00180101	Sig
Gfra1	-3.84179	3.4001	39.4326	7.67072e-06	PNP	0.000790327	0.000208836	Sig
Gm10851	-1.90517	2.8267	22.221	0.000251885	mature cTEC	0.00962008	0.00510277	Sig
Gm10851	1.19011	5.27803	31.3338	8.47334e-05	Transient amplifying progenitors	0.00450159	0.00604845	Sig
Gm11588	1.5188	2.87463	17.6117	0.000740153	PNP	0.0201768	0.00740454	Sig
Gm11588	1.58833	4.76694	50.8917	7.41675e-06	Transient amplifying progenitors	0.00077223	0.00115669	Sig
Gm13580	-1.48231	3.17284	19.0264	0.000514373	mature cTEC	0.0157743	0.0086665	Sig
Gm13580	-2.48872	2.89416	30.1733	0.00013416	immature cTEC	0.00625109	0.00599801	Sig
Gm15680	-2.8814	3.76366	76.1834	2.17596e-07	mature cTEC	5.45993e-05	2.39775e-05	Sig
Gm15680	-1.65463	5.03019	42.1105	2.77892e-05	immature cTEC	0.00203385	0.00237676	Sig
Gm15943	-1.66475	7.30235	155.316	1.89843e-09	PNP	1.77307e-06	3.37508e-07	Sig
Gm15943	-1.65773	5.89333	92.3505	2.71598e-07	Transient amplifying progenitors	6.3773e-05	0.000154181	Sig
Gm1604a	1.60475	6.2202	64.2621	3.3494e-06	immature cTEC	0.000424706	0.000549063	Sig
Gm1604a	1.38297	5.48714	23.5424	0.000220284	Early progenitors	0.00879674	0.00720747	Sig
Gm19696	-7.91959	3.4554	65.746	1.58357e-06	PNP	0.000245773	5.93075e-05	Sig
Gm19696	-6.7312	2.38285	50.5937	8.81414e-06	Early progenitors	0.00087827	0.000757561	Sig
Gm20275	-1.44801	6.10635	45.0747	4.91256e-05	mTEC1	0.00302418	0.00728649	Sig
Gm20275	-1.42252	8.22864	184.577	5.58402e-10	PNP	7.20465e-07	1.3733e-07	Sig
Gm24474	2.95966	6.45727	240.491	7.02156e-11	mature cTEC	2.04363e-07	8.79228e-08	Sig
Gm24474	2.22412	5.89049	70.4447	2.1011e-06	immature cTEC	0.000303	0.000396402	Sig
Gm34933	-3.45672	2.3821	68.6771	4.41595e-07	mature cTEC	9.2729e-05	4.15248e-05	Sig
Gm34933	-4.14377	3.18283	51.3682	9.52835e-07	PNP	0.000168431	3.95186e-05	Sig
Gm42209	1.2381	6.09161	25.3119	0.000155785	Early progenitors	0.0068942	0.00553431	Sig
Gm42209	2.0954	3.3908	27.6171	0.000153547	Transient amplifying progenitors	0.00682412	0.008705	Sig
Gm43016	-3.37781	6.11016	117.374	1.33799e-08	PNP	6.89103e-06	1.42039e-06	Sig
Gm43016	-4.36256	4.23194	52.3962	3.21656e-06	Transient amplifying progenitors	0.0004119	0.000691659	Sig
Gm47782	-3.56044	1.82101	31.9329	3.90885e-05	mature cTEC	0.00257609	0.00133989	Sig
Gm47782	-7.02899	2.59258	49.7	9.60558e-06	Early progenitors	0.000931843	0.000789911	Sig
Gm4951	1.00289	7.5179	78.093	2.02666e-07	PNP	5.18692e-05	1.1458e-05	Sig
Gm4951	1.16029	8.21014	22.6948	0.000260935	Early progenitors	0.00984818	0.00791098	Sig
Gm49542	3.30217	3.46932	45.6368	2.68513e-06	mature cTEC	0.000359027	0.000179658	Sig
Gm49542	3.66367	3.97201	28.3196	8.87349e-05	immature cTEC	0.00465633	0.00494688	Sig
Gm49853	-1.29816	7.39055	82.4232	3.44512e-06	mTEC1	0.000435519	0.00163942	Sig
Gm49853	-1.78535	5.71881	33.9391	5.78551e-05	Transient amplifying progenitors	0.00340098	0.00456156	Sig
Gm7967	-3.58427	2.07268	24.6785	0.000151841	mature cTEC	0.00678199	0.00366233	Sig
Gm7967	-4.11952	3.46406	46.8132	5.52112e-06	Early progenitors	0.000620826	0.000521648	Sig
Gm9801	6.80382	3.03161	29.0904	0.000286042	immature cTEC	0.0105074	0.0096539	Sig
Gm9801	4.20068	3.34006	28.8776	5.00189e-05	Early progenitors	0.00307011	0.00247714	Sig
Gng11	2.18458	3.37406	22.8624	0.000201956	mature cTEC	0.0082437	0.00440775	Sig
Gng11	3.36205	3.70992	42.3035	1.04933e-05	immature cTEC	0.000991888	0.00114328	Sig
Gpc3	-3.1707	1.34819	24.5894	0.000143209	mature cTEC	0.00652693	0.00353377	Sig
Gpc3	1.59674	4.85275	37.8934	3.36906e-05	Transient amplifying progenitors	0.0023321	0.00309656	Sig
Gpr15lg	-1.76628	5.73881	105.014	1.1289e-06	mTEC1	0.000189899	0.00103421	Sig
Gpr15lg	-2.12324	5.28271	29.2987	0.000116454	Transient amplifying progenitors	0.00564899	0.00758124	Sig
Grb10	1.42726	5.6383	32.7786	3.47742e-05	mature cTEC	0.00238208	0.00122831	Sig
Grb10	1.15192	6.23789	58.0682	1.65209e-05	mTEC1	0.00137841	0.00442705	Sig
Gsn	-1.83822	2.85814	23.4378	0.000195045	mature cTEC	0.00803984	0.00430672	Sig
Gsn	-2.48861	4.64172	89.791	1.14628e-07	Early progenitors	3.4652e-05	3.91558e-05	Sig
Gulp1	1.04699	5.50542	51.3288	2.81462e-06	PNP	0.000371577	9.29138e-05	Sig
Gulp1	1.10604	6.07359	36.1506	5.73099e-05	immature cTEC	0.00337662	0.00379403	Sig
H2bc27	-3.39464	3.36437	40.5231	8.10997e-06	PNP	0.000827878	0.000219177	Sig
H2bc27	-3.86168	3.42211	69.9394	5.20015e-07	Early progenitors	0.000105823	0.000111736	Sig
H2-M2	1.08995	5.75508	26.388	0.000108191	mature cTEC	0.00537953	0.00286693	Sig
H2-M2	1.3976	6.39414	146.606	2.84721e-09	PNP	2.28419e-06	4.40746e-07	Sig
H2-Q6	2.29621	4.90372	78.7929	1.79378e-07	mature cTEC	4.83467e-05	2.15207e-05	Sig
H2-Q6	1.78376	4.7091	33.8114	7.89649e-05	immature cTEC	0.00429306	0.00464678	Sig
Hgf	-2.43259	5.16843	97.2189	1.64323e-06	mTEC1	0.000252646	0.00120914	Sig
Hgf	-1.89311	4.62813	38.6933	3.0674e-05	Transient amplifying progenitors	0.00218244	0.0029614	Sig
Hhip	1.28174	5.78674	39.3679	1.2557e-05	mature cTEC	0.00112574	0.000572967	Sig
Hhip	1.19948	5.948	39.8115	3.64038e-05	immature cTEC	0.00245468	0.00293146	Sig
Hmcn1	-2.96073	2.44535	31.8374	4.12799e-05	mature cTEC	0.00268516	0.0013944	Sig
Hmcn1	-2.25642	4.22426	32.0877	4.75874e-05	Early progenitors	0.00295713	0.00238331	Sig
Hs3st6	-3.2321	2.06675	33.7753	3.01355e-05	mature cTEC	0.00215515	0.00111246	Sig
Hs3st6	-4.20437	1.67581	31.1222	4.52136e-05	immature cTEC	0.00285115	0.00334727	Sig
Hspa4l	-1.26201	5.15909	37.0795	5.08716e-05	immature cTEC	0.00310419	0.00352011	Sig
Hspa4l	-1.89913	4.94784	57.0117	1.90638e-06	Early progenitors	0.000281022	0.000253968	Sig
Htr4	2.57973	5.78262	57.8748	1.67713e-05	mTEC1	0.00139281	0.00442705	Sig
Htr4	3.57949	1.92191	24.2353	0.000159332	PNP	0.00699676	0.00220348	Sig
Ifi202b	-1.79652	4.56448	46.2244	4.93244e-06	mature cTEC	0.000572639	0.000287939	Sig
Ifi202b	1.15148	7.18073	84.7751	1.18471e-07	PNP	3.57273e-05	7.73519e-06	Sig
Ifi204	3.23009	4.94327	169.799	1.01247e-09	PNP	1.11151e-06	2.16521e-07	Sig
Ifi204	2.79648	3.41532	66.6954	1.76718e-06	Transient amplifying progenitors	0.000264552	0.000481818	Sig
Ifit3	1.6591	7.18894	199.528	3.19802e-10	PNP	5.06631e-07	9.63061e-08	Sig
Ifit3	1.85444	6.62228	58.2302	1.67995e-06	Early progenitors	0.000255967	0.000230725	Sig
Igfbp5	-2.83117	2.37187	27.4135	9.033e-05	mature cTEC	0.00471955	0.00248401	Sig
Igfbp5	-4.58181	6.15064	30.6139	6.06262e-05	Early progenitors	0.00353235	0.00286405	Sig
Igkc	-2.25363	6.52871	116.108	7.0469e-07	mTEC1	0.000132622	0.000844219	Sig
Igkc	-3.97223	5.3777	53.5136	5.74238e-06	Transient amplifying progenitors	0.000638818	0.00100612	Sig
Il23r	1.15312	6.96973	119.957	2.66041e-06	mTEC3	0.000356102	0.00982703	Sig
Il23r	1.6231	3.89415	50.2177	3.21231e-06	PNP	0.0004119	0.000103045	Sig
Inpp5k	-1.00008	4.97814	24.9653	0.000147868	PNP	0.00665443	0.00207212	Sig
Inpp5k	-1.2426	5.36812	37.9604	4.55503e-05	immature cTEC	0.00286326	0.00335416	Sig
Isl2	-1.26008	3.86905	23.1338	0.000207268	mature cTEC	0.00839211	0.00449307	Sig
Isl2	-1.79388	3.40705	21.4169	0.000311343	PNP	0.0111969	0.00378231	Sig
Klhl29	-1.14954	8.40675	166.278	1.01202e-09	mature cTEC	1.11151e-06	4.85664e-07	Sig
Klhl29	-1.13242	9.21849	160.602	2.42744e-09	Early progenitors	2.05269e-06	3.43681e-06	Sig
Krt12	-3.01295	1.94677	38.4329	1.47709e-05	mature cTEC	0.00127938	0.00065259	Sig
Krt12	-2.94632	3.48327	33.2887	3.05914e-05	PNP	0.00217792	0.000606729	Sig
Krt19	-3.15753	3.16402	30.035	4.52029e-05	PNP	0.00285115	0.000821446	Sig
Krt19	-4.05666	3.56965	40.1565	1.37268e-05	Early progenitors	0.00120557	0.00101032	Sig
Krt5	-1.62981	5.84932	46.5599	1.70363e-05	immature cTEC	0.0014092	0.00161786	Sig
Krt5	-2.12485	6.47493	107.848	3.48129e-08	Early progenitors	1.44268e-05	1.89846e-05	Sig
Kynu	2.10583	3.10885	16.3987	0.00100077	PNP	0.0250247	0.00945416	Sig
Kynu	1.23641	7.30437	71.612	1.15325e-06	Transient amplifying progenitors	0.000192678	0.000399194	Sig
Lgals7	-5.01792	3.7779	90.9448	2.41453e-07	mTEC1	5.87058e-05	0.000537199	Sig
Lgals7	-2.67458	5.91106	78.4778	1.96714e-07	PNP	5.09479e-05	1.12074e-05	Sig
Lifr	-1.02818	9.31526	134.802	4.48378e-09	mature cTEC	3.23466e-06	1.36366e-06	Sig
Lifr	-1.02747	11.1231	258.91	4.85795e-11	PNP	1.55893e-07	2.86736e-08	Sig
Lrrc3b	-1.1183	5.1348	24.9978	0.000146918	PNP	0.00663314	0.00206665	Sig
Lrrc3b	-5.50333	2.62198	38.3127	9.40642e-06	Early progenitors	0.000915524	0.000783202	Sig
Lum	-2.8636	2.58396	20.7615	0.000268641	PNP	0.0100541	0.00336951	Sig
Lum	-5.28256	3.02636	58.3086	4.69871e-07	Early progenitors	9.74889e-05	0.000104327	Sig
Macrod1	1.82621	3.84909	20.1384	0.000399223	mature cTEC	0.0132917	0.00714137	Sig
Macrod1	3.72102	4.13794	34.526	1.84326e-05	Early progenitors	0.00149712	0.0012403	Sig
Mafa	-1.39161	6.84776	103.019	2.88787e-08	mature cTEC	1.23353e-05	5.02382e-06	Sig
Mafa	-1.31317	5.8601	95.2429	5.47556e-08	PNP	2.11274e-05	4.46394e-06	Sig
Map3k7cl	-1.87213	4.53028	69.1721	4.06352e-07	mature cTEC	8.78339e-05	3.90845e-05	Sig
Map3k7cl	-1.74426	5.77671	87.4486	9.6615e-08	PNP	3.08903e-05	6.63094e-06	Sig
Mc5r	-3.34885	1.10008	21.8313	0.000224269	mature cTEC	0.00889948	0.0047364	Sig
Mc5r	-3.09007	2.41368	25.4687	0.00013146	Early progenitors	0.00618748	0.00497532	Sig
Megf6	2.45927	4.96987	79.2844	1.72611e-07	mature cTEC	4.72379e-05	2.1092e-05	Sig
Megf6	1.29257	5.74282	26.9343	0.000215375	immature cTEC	0.00863931	0.00803717	Sig
Mep1a	-2.58326	4.89081	81.4232	3.76889e-06	mTEC1	0.000465171	0.00172637	Sig
Mep1a	-4.19576	4.08662	96.8596	7.29075e-08	Transient amplifying progenitors	2.56307e-05	7.95925e-05	Sig
Mgst3	1.67507	4.75283	34.0288	2.85738e-05	mature cTEC	0.00207068	0.00107841	Sig
Mgst3	-1.2912	5.88096	72.0815	3.40109e-07	PNP	7.65563e-05	1.74434e-05	Sig
Minar2	2.98146	3.548	29.0807	4.95924e-05	mature cTEC	0.00304692	0.00157216	Sig
Minar2	2.25753	3.99342	35.1169	5.4961e-05	immature cTEC	0.00328642	0.00372814	Sig
Mpp2	-2.30413	4.27117	83.5019	1.18769e-07	mature cTEC	3.57312e-05	1.55935e-05	Sig
Mpp2	-1.8834	4.71763	39.3663	3.83742e-05	immature cTEC	0.00254786	0.00305441	Sig
Msi2	-1.76595	7.37021	348.924	4.41724e-12	mature cTEC	2.76413e-08	1.2295e-08	Sig
Msi2	-1.11151	7.88084	79.9738	1.05542e-06	immature cTEC	0.000180447	0.000238247	Sig
Msrb3	1.34298	6.84256	40.5517	1.0593e-05	mature cTEC	0.000996791	0.000504871	Sig
Msrb3	1.20372	6.88375	53.4796	8.5492e-06	immature cTEC	0.000862167	0.00101359	Sig
Mx2	1.2272	4.91226	48.2617	4.06858e-06	PNP	0.000493403	0.000125862	Sig
Mx2	2.03871	5.97479	47.7372	5.40512e-06	Early progenitors	0.000612183	0.000518036	Sig
Mybpc1	-1.19349	6.22502	26.5623	0.000108595	PNP	0.00539322	0.00162354	Sig
Mybpc1	-3.62601	3.24994	36.6525	2.27074e-05	Early progenitors	0.0017575	0.00146139	Sig
Myo5c	1.27139	5.54066	28.1383	7.79609e-05	mature cTEC	0.0042503	0.00222789	Sig
Myo5c	-3.52265	2.66139	18.6265	0.000392021	PNP	0.0131253	0.00454769	Sig
Ncam1	1.02228	6.98573	109.949	2.07796e-08	PNP	9.70378e-06	1.99107e-06	Sig
Ncam1	1.29902	7.0088	70.0296	1.30656e-06	Transient amplifying progenitors	0.000211265	0.000414246	Sig
Nedd4l	-1.26611	6.49479	56.7287	6.33975e-06	immature cTEC	0.00068731	0.000823569	Sig
Nedd4l	-1.1945	7.7505	68.6171	6.19421e-07	Early progenitors	0.000120621	0.000119593	Sig
Nkx6-2	-3.05285	5.31822	75.1229	2.64257e-07	PNP	6.24005e-05	1.41282e-05	Sig
Nkx6-2	-2.35242	4.93962	64.2851	2.13644e-06	Transient amplifying progenitors	0.000306629	0.000541436	Sig
Nlrp1b	1.00261	4.11265	21.8791	0.000278735	PNP	0.0103211	0.00345474	Sig
Nlrp1b	1.0657	6.0201	32.5535	4.4045e-05	Early progenitors	0.00280954	0.00226551	Sig
Npas2	1.0692	8.0049	75.3666	5.17278e-06	mTEC1	0.000591759	0.00206566	Sig
Npas2	1.4389	6.42952	130.579	6.37897e-09	PNP	4.15802e-06	8.40429e-07	Sig
Npsr1	1.67274	7.89648	280.752	9.98515e-09	mTEC1	5.65458e-06	7.77544e-05	Sig
Npsr1	2.28215	7.11316	74.2551	9.41135e-07	Transient amplifying progenitors	0.000167071	0.000392841	Sig
Nptxr	-2.16785	3.27575	56.6118	1.44519e-06	mature cTEC	0.000228368	0.000110509	Sig
Nptxr	-1.27411	4.16901	27.2212	0.000205721	immature cTEC	0.00836108	0.00784878	Sig
P3h2	-1.16962	4.64254	37.4119	1.67511e-05	mature cTEC	0.00139281	0.000713336	Sig
P3h2	-1.3397	6.06532	45.299	5.91083e-06	PNP	0.000654069	0.000170352	Sig
Palm3	-1.81703	5.58422	132.417	5.08329e-09	mature cTEC	3.5541e-06	1.47384e-06	Sig
Palm3	-1.73897	5.30757	80.9537	9.89716e-07	immature cTEC	0.00017348	0.000232182	Sig
Pappa	4.08728	2.99872	87.2121	1.00719e-07	PNP	3.16712e-05	6.84887e-06	Sig
Pappa	1.67366	6.33876	78.3686	6.94255e-07	Transient amplifying progenitors	0.000131052	0.000317834	Sig
Pcbp4	-1.27544	5.07858	29.2329	6.66129e-05	PNP	0.00378426	0.00111444	Sig
Pcbp4	-1.6979	4.20614	25.6866	0.000263841	immature cTEC	0.00993089	0.00922104	Sig
Pcdh18	-1.12891	4.70787	20.6849	0.000361758	PNP	0.0124211	0.00425347	Sig
Pcdh18	1.56628	4.79462	25.3112	0.000157176	Early progenitors	0.00693296	0.00554684	Sig
Pcdh7	-1.38211	4.26562	19.5182	0.000458123	mature cTEC	0.0145816	0.00790993	Sig
Pcdh7	-1.63467	7.30614	127.339	1.16021e-08	Early progenitors	6.20527e-06	9.09199e-06	Sig
Pdcd1lg2	1.23911	5.14959	57.8915	1.675e-05	mTEC1	0.00139281	0.00442705	Sig
Pdcd1lg2	1.40213	4.59907	26.7563	0.000176161	Transient amplifying progenitors	0.00752198	0.00947	Sig
Pdpn	1.24604	4.39752	20.481	0.000369568	mature cTEC	0.0125991	0.0067603	Sig
Pdpn	1.44039	5.89656	45.5891	1.89484e-05	immature cTEC	0.00153292	0.00176297	Sig
Phf11d	1.32789	5.68063	83.61	1.29763e-07	PNP	3.85751e-05	8.36151e-06	Sig
Phf11d	2.43228	4.97058	46.3675	6.47001e-06	Early progenitors	0.000696247	0.00058635	Sig
Pkp1	-1.30655	4.61482	26.3792	0.000108357	mature cTEC	0.00538567	0.00286693	Sig
Pkp1	-1.7151	3.57277	30.1044	0.000132721	immature cTEC	0.00621178	0.00598279	Sig
Pld1	-1.32262	6.27139	72.0062	3.13406e-07	mature cTEC	7.13152e-05	3.20711e-05	Sig
Pld1	-1.02167	6.36684	55.813	6.88658e-06	immature cTEC	0.000726702	0.000862074	Sig
Plppr1	2.92546	4.67451	69.4492	4.31712e-07	PNP	9.12662e-05	2.05495e-05	Sig
Plppr1	1.38616	6.87437	39.1151	2.87464e-05	Transient amplifying progenitors	0.00207958	0.00279837	Sig
Pmaip1	-1.13611	5.72904	48.3195	3.65901e-05	mTEC1	0.00246064	0.00645674	Sig
Pmaip1	-1.39137	3.98621	17.6757	0.000729874	PNP	0.0200011	0.00731863	Sig
Pnma8b	3.43389	4.66581	95.22	4.19752e-08	mature cTEC	1.68916e-05	6.95439e-06	Sig
Pnma8b	2.07823	4.3617	35.4463	6.02513e-05	immature cTEC	0.00351378	0.00391349	Sig
Pou2af1	-3.22871	3.7268	56.0745	1.42817e-06	PNP	0.000225965	5.43146e-05	Sig
Pou2af1	-2.73856	3.69856	36.3936	3.75017e-05	Transient amplifying progenitors	0.00250182	0.00330574	Sig
Prkch	-1.02578	5.09621	27.7793	8.32432e-05	mature cTEC	0.00445292	0.00233098	Sig
Prkch	-1.19982	5.05854	34.976	6.67752e-05	immature cTEC	0.00379004	0.0041986	Sig
Prokr2	-1.53185	5.24262	41.3296	7.07486e-05	mTEC1	0.0039599	0.00895544	Sig
Prokr2	-2.07534	4.12952	33.5252	6.24916e-05	Transient amplifying progenitors	0.00359749	0.00487297	Sig
Ptgs2os	4.58153	3.29299	177.172	7.58368e-10	PNP	8.95389e-07	1.72161e-07	Sig
Ptgs2os	1.58101	4.34299	36.7793	3.90752e-05	Transient amplifying progenitors	0.00257609	0.00338144	Sig
Ptprk	1.51794	7.04922	113.616	1.47545e-08	mature cTEC	7.38624e-06	3.01969e-06	Sig
Ptprk	1.13782	7.70712	106.876	2.18638e-07	immature cTEC	5.45993e-05	9.28127e-05	Sig
Rab11fip3	1.34062	4.63276	28.042	7.96919e-05	mature cTEC	0.00432132	0.002263	Sig
Rab11fip3	1.89718	4.49231	34.7824	6.81447e-05	immature cTEC	0.00385285	0.00423302	Sig
Rab30	1.1378	6.25255	47.641	1.52282e-05	immature cTEC	0.00130692	0.00151951	Sig
Rab30	1.17962	6.07307	33.201	3.97349e-05	Early progenitors	0.00260634	0.00209229	Sig
Racgap1	-2.06922	5.42014	99.9726	3.54328e-08	mature cTEC	1.46353e-05	6.01364e-06	Sig
Racgap1	-1.39553	5.59639	53.3735	8.63485e-06	immature cTEC	0.000868007	0.00101359	Sig
Ramp3	1.42383	5.41865	31.9446	0.000101685	immature cTEC	0.00512529	0.00536415	Sig
Ramp3	2.32386	5.7969	54.9909	2.38353e-06	Early progenitors	0.000331448	0.000286066	Sig
Rbp1	-1.26682	7.47692	115.876	1.28744e-08	mature cTEC	6.74167e-06	2.71475e-06	Sig
Rbp1	-1.13523	8.26673	101.909	2.83975e-07	immature cTEC	6.56932e-05	0.000102904	Sig
Rgs17	1.46689	6.25933	150.679	2.34937e-09	PNP	2.05269e-06	3.9079e-07	Sig
Rgs17	1.15241	6.54884	67.0954	1.65759e-06	Transient amplifying progenitors	0.000253608	0.000472116	Sig
Rgs4	-1.3251	7.68074	116.496	1.40014e-08	PNP	7.15224e-06	1.46528e-06	Sig
Rgs4	-1.23291	5.53626	53.864	5.48596e-06	Transient amplifying progenitors	0.000618539	0.000973209	Sig
Rgs9	-1.91485	4.18918	85.3842	1.02433e-07	mature cTEC	3.19692e-05	1.35767e-05	Sig
Rgs9	-1.49825	4.60697	38.0526	4.50709e-05	immature cTEC	0.00284947	0.00334727	Sig
Rnase4	-1.45899	4.96241	64.411	6.41029e-07	mature cTEC	0.000123806	5.71872e-05	Sig
Rnase4	-1.40832	5.62062	49.2385	1.29244e-05	immature cTEC	0.00115289	0.00132725	Sig
Rnd3	-1.16643	7.53225	139.438	3.53446e-09	mature cTEC	2.73052e-06	1.18423e-06	Sig
Rnd3	-1.11764	7.31487	46.6809	1.68163e-05	immature cTEC	0.0013947	0.00160806	Sig
Rnf180	1.23489	6.33453	61.4707	8.61605e-07	mature cTEC	0.000155584	7.2331e-05	Sig
Rnf180	1.16893	6.87448	116.982	1.36077e-08	PNP	6.97961e-06	1.43425e-06	Sig
Rsad2	2.26356	4.63396	41.0477	1.00863e-05	mature cTEC	0.00096434	0.000485713	Sig
Rsad2	2.05331	5.7034	48.1464	5.16311e-06	Early progenitors	0.000591423	0.000502065	Sig
Rspo1	-3.93905	1.15625	17.8422	0.000530537	mature cTEC	0.0160731	0.00882137	Sig
Rspo1	-4.00961	2.12945	33.9311	4.97863e-05	immature cTEC	0.00305734	0.00351231	Sig
S100a2	2.16042	6.74613	203.95	2.32322e-10	mature cTEC	4.33964e-07	1.83146e-07	Sig
S100a2	1.7344	6.0868	66.8016	2.74302e-06	immature cTEC	0.000364431	0.000478119	Sig
S100a3	2.21543	5.41745	57.1173	1.37531e-06	mature cTEC	0.000219904	0.000106334	Sig
S100a3	1.31601	5.09292	26.7729	0.00022238	immature cTEC	0.00886047	0.00816138	Sig
Samd12	-1.52629	5.83165	41.7014	6.80667e-05	mTEC1	0.00385112	0.00868911	Sig
Samd12	-4.08848	3.8906	21.3218	0.000348041	Early progenitors	0.0120995	0.00982331	Sig
Samd4	1.1965	5.59219	27.3918	9.29661e-05	PNP	0.00481577	0.00143795	Sig
Samd4	1.52293	4.92683	27.5599	0.000153957	Transient amplifying progenitors	0.00683747	0.008705	Sig
Scx	-1.18472	5.89154	81.3866	1.54868e-07	PNP	4.37518e-05	9.56164e-06	Sig
Scx	-2.98868	2.68267	27.7031	9.5567e-05	Early progenitors	0.00490269	0.00397162	Sig
Sdk1	1.59282	8.52154	116.462	1.35912e-07	immature cTEC	3.98352e-05	6.95422e-05	Sig
Sdk1	1.29666	8.83096	107.464	3.56264e-08	Early progenitors	1.46668e-05	1.89846e-05	Sig
Serpina9	2.88571	2.42273	27.2028	9.77475e-05	PNP	0.00498707	0.00149158	Sig
Serpina9	2.27436	2.84843	29.1071	0.000122342	Transient amplifying progenitors	0.00586419	0.0078831	Sig
Sfrp1	-1.72204	5.78964	120.636	1.11785e-07	immature cTEC	3.41221e-05	6.41364e-05	Sig
Sfrp1	-2.19274	5.08089	58.8672	1.57422e-06	Early progenitors	0.000245269	0.000225503	Sig
Sgk3	1.01481	6.07323	34.7615	2.52146e-05	mature cTEC	0.00189188	0.000994083	Sig
Sgk3	1.12814	6.17033	40.7142	3.2686e-05	immature cTEC	0.00228277	0.00266324	Sig
Shank2	1.73015	5.34378	69.1948	4.07218e-07	mature cTEC	8.78693e-05	3.90845e-05	Sig
Shank2	3.40098	4.58726	39.9391	2.44695e-05	immature cTEC	0.00185488	0.00215404	Sig
Shisa4	1.44084	4.61443	32.1841	3.86244e-05	mature cTEC	0.00255662	0.00132725	Sig
Shisa4	1.19268	5.23289	44.1549	6.86168e-06	PNP	0.000725458	0.00019104	Sig
Shisal1	1.58441	6.44477	57.9123	5.71523e-06	immature cTEC	0.000637497	0.000782757	Sig
Shisal1	2.05962	5.05519	55.9569	2.17343e-06	Early progenitors	0.000311076	0.000270784	Sig
Skint6	-2.60433	3.96404	42.501	8.71377e-06	PNP	0.000871043	0.000231358	Sig
Skint6	-3.52735	3.51428	41.9404	1.14376e-05	Transient amplifying progenitors	0.00105408	0.00156079	Sig
Slc16a10	-1.75556	5.03789	57.3116	6.02295e-06	immature cTEC	0.000662376	0.000797462	Sig
Slc16a10	-1.65279	5.44486	23.1727	0.000236852	Early progenitors	0.00922866	0.00744183	Sig
Slco3a1	-2.23321	5.06312	32.4674	9.39119e-05	immature cTEC	0.0048467	0.00510321	Sig
Slco3a1	-1.75478	6.31573	50.0721	4.08676e-06	Early progenitors	0.000495128	0.000426884	Sig
Slfn2	1.71448	5.59471	158.747	1.62769e-09	PNP	1.58408e-06	3.08889e-07	Sig
Slfn2	2.22044	3.74164	20.9724	0.000341976	Early progenitors	0.0119588	0.00970142	Sig
Slfn5	1.92659	4.34476	29.2575	0.000146623	immature cTEC	0.00662222	0.00634905	Sig
Slfn5	2.35195	4.70899	34.7983	3.11734e-05	Early progenitors	0.00220976	0.00180609	Sig
Smoc2	4.0642	2.8411	23.3465	0.000136123	mature cTEC	0.00631669	0.00341753	Sig
Smoc2	-1.76109	7.25521	127.353	7.58488e-09	PNP	4.74631e-06	9.64849e-07	Sig
Sntg2	4.00478	1.52965	33.5991	1.99627e-05	PNP	0.00159132	0.000435754	Sig
Sntg2	2.31598	4.28967	44.0738	1.57261e-05	Transient amplifying progenitors	0.00133073	0.00189139	Sig
Snx24	-2.07432	4.60252	107.644	2.13994e-08	mature cTEC	9.88256e-06	4.07966e-06	Sig
Snx24	-1.34441	5.20629	50.3558	1.15629e-05	immature cTEC	0.00106327	0.00122477	Sig
Sorcs2	2.81605	5.18991	58.7997	5.18601e-06	immature cTEC	0.00059219	0.000759696	Sig
Sorcs2	2.10536	6.55926	93.8089	8.63668e-08	Early progenitors	2.85952e-05	3.60389e-05	Sig
Spock3	-1.51395	6.02533	92.5609	6.62496e-08	PNP	2.38255e-05	5.03907e-06	Sig
Spock3	-1.29798	9.51792	63.4235	2.26099e-06	Transient amplifying progenitors	0.000319017	0.000562948	Sig
Spon2	-1.47523	5.96546	89.729	7.34819e-08	mature cTEC	2.57602e-05	1.05351e-05	Sig
Spon2	-2.2688	6.46795	237.028	9.23962e-11	PNP	2.46033e-07	4.54466e-08	Sig
Sptssb	-3.26379	4.34366	161.406	1.25438e-09	mature cTEC	1.30824e-06	5.81908e-07	Sig
Sptssb	-1.80532	4.91491	37.7388	4.68386e-05	immature cTEC	0.00292658	0.00337953	Sig
Syt12	-1.47658	3.83976	33.1114	3.29177e-05	mature cTEC	0.00229383	0.00118683	Sig
Syt12	-2.10618	3.72328	55.136	7.37964e-06	immature cTEC	0.000769647	0.000915474	Sig
Syt7	-1.59408	5.64705	69.7628	7.33689e-06	mTEC1	0.000767106	0.00259692	Sig
Syt7	-1.78111	4.68284	31.4773	8.34676e-05	Transient amplifying progenitors	0.00446035	0.00601978	Sig
Tacr1	4.72669	4.23603	53.7737	6.21411e-07	mature cTEC	0.000120621	5.58162e-05	Sig
Tacr1	7.22827	3.38686	44.218	5.24298e-05	immature cTEC	0.00316074	0.00359007	Sig
Tafa4	-3.63981	2.58522	57.7249	1.31722e-06	mature cTEC	0.000211621	0.000102988	Sig
Tafa4	-1.55427	7.60375	180.116	6.64818e-10	PNP	8.23795e-07	1.58227e-07	Sig
Tagln2	-1.32837	5.05771	38.5695	4.22639e-05	immature cTEC	0.00273496	0.00330667	Sig
Tagln2	-1.35638	6.233	58.507	1.63155e-06	Early progenitors	0.000251158	0.000228795	Sig
Tamalin	-1.1753	4.42845	29.3872	6.48823e-05	PNP	0.00370276	0.00109417	Sig
Tamalin	-1.52284	3.90456	31.8561	0.000102693	immature cTEC	0.00516152	0.00536415	Sig
Tec	-1.19163	5.41723	37.5273	1.646e-05	mature cTEC	0.00137609	0.000707018	Sig
Tec	-1.53002	4.29768	21.8211	0.000313044	Early progenitors	0.0112355	0.00914554	Sig
Thsd4	-1.2339	7.46423	52.6898	9.20982e-06	immature cTEC	0.000906621	0.00106571	Sig
Thsd4	-1.7013	7.00019	85.7576	1.53154e-07	Early progenitors	4.34637e-05	4.63708e-05	Sig
Timp1	1.21021	4.40729	34.6033	2.71364e-05	PNP	0.00199912	0.00055079	Sig
Timp1	1.57782	3.96282	26.5602	0.00018229	Transient amplifying progenitors	0.00770741	0.00961732	Sig
Timp3	1.05115	9.1363	127.13	6.7595e-09	mature cTEC	4.30619e-06	1.7104e-06	Sig
Timp3	1.21199	9.60237	45.3368	1.94054e-05	immature cTEC	0.00156097	0.00179337	Sig
Tmprss4	-2.17369	6.25935	154.864	1.93935e-09	PNP	1.79788e-06	3.4068e-07	Sig
Tmprss4	-1.00703	6.39564	43.4973	1.67897e-05	Transient amplifying progenitors	0.00139341	0.00195311	Sig
Tmsb4x	-1.00291	11.6855	242.817	2.05973e-09	immature cTEC	1.8816e-06	5.67249e-06	Sig
Tmsb4x	-1.01846	11.796	120.21	1.70169e-08	Early progenitors	8.28677e-06	1.18619e-05	Sig
Tmtc1	-2.48649	3.01868	21.8247	0.000274079	mature cTEC	0.0101845	0.00541812	Sig
Tmtc1	-1.95292	5.10622	32.6497	4.33704e-05	Early progenitors	0.00277926	0.00224817	Sig
Tnfrsf12a	-2.28903	3.5119	34.87	6.82448e-05	immature cTEC	0.00385285	0.00423302	Sig
Tnfrsf12a	-2.51847	3.99544	32.0166	4.83087e-05	Early progenitors	0.0029886	0.00240526	Sig
Tnnt2	3.37384	3.04131	24.5034	9.06569e-05	mature cTEC	0.00473019	0.00248401	Sig
Tnnt2	-2.02964	3.59611	30.1645	5.74374e-05	PNP	0.00338119	0.000984374	Sig
Trim12a	1.18595	5.88946	86.7521	1.01781e-07	PNP	3.19251e-05	6.88936e-06	Sig
Trim12a	1.40442	4.7547	52.82	6.0884e-06	Transient amplifying progenitors	0.000666555	0.00104104	Sig
Ube2c	-1.76332	3.7525	18.3853	0.000618556	PNP	0.0178085	0.00642775	Sig
Ube2c	-2.20196	3.021	35.8736	6.07343e-05	immature cTEC	0.00353536	0.00392634	Sig
Uchl1	-2.34851	2.49778	28.0143	8.03584e-05	mature cTEC	0.00434616	0.00226386	Sig
Uchl1	-3.00795	2.36782	25.0498	0.00014272	Early progenitors	0.00651173	0.00524823	Sig
Ulbp1	-2.27745	1.90697	22.177	0.000258782	mature cTEC	0.00980537	0.00517453	Sig
Ulbp1	-1.98216	3.64524	32.256	4.65476e-05	Early progenitors	0.00291276	0.00234747	Sig
Unc13b	-2.04041	3.37444	26.0819	0.000248803	immature cTEC	0.00954279	0.00876218	Sig
Unc13b	-2.97956	3.61923	63.4592	1.03225e-06	Early progenitors	0.0001777	0.000176303	Sig
Unc5c	2.02455	6.39254	107.258	2.1949e-08	mature cTEC	1.00991e-05	4.12789e-06	Sig
Unc5c	1.9825	5.92019	47.2926	1.58991e-05	immature cTEC	0.00134239	0.00153906	Sig
Vldlr	1.55012	4.18972	21.8096	0.000277258	mature cTEC	0.0102862	0.00546543	Sig
Vldlr	2.99072	4.02404	45.1492	1.11909e-05	immature cTEC	0.00104131	0.0012039	Sig
Wasf3	1.4996	4.2241	20.584	0.000362615	mature cTEC	0.0124374	0.00666647	Sig
Wasf3	1.63167	3.46208	26.9138	0.000101726	PNP	0.00512529	0.00153798	Sig
Wfdc18	-1.74997	10.8866	177.46	7.3893e-10	PNP	8.89217e-07	1.70369e-07	Sig
Wfdc18	-1.62382	9.68357	26.1639	0.000194789	Transient amplifying progenitors	0.00803239	0.00990843	Sig
Wfdc2	1.89798	6.31406	148.985	2.21671e-09	mature cTEC	1.98162e-06	8.81429e-07	Sig
Wfdc2	1.46	4.88461	33.3211	3.33034e-05	PNP	0.0023117	0.000650034	Sig
Wipf1	1.2673	4.47187	18.8062	0.000543155	mature cTEC	0.0163249	0.00891392	Sig
Wipf1	1.88117	4.62537	48.0548	4.17421e-06	PNP	0.000502812	0.000128517	Sig
Yrdc	-1.16182	5.26399	46.0346	5.38008e-06	PNP	0.00061156	0.000157984	Sig
Yrdc	-1.26291	5.10428	33.4143	3.84158e-05	Early progenitors	0.00254786	0.00206361	Sig
Zc3h12b	1.82594	4.16594	21.0316	0.000328803	mature cTEC	0.0116277	0.00618372	Sig
Zc3h12b	2.65588	2.5057	48.3346	4.12174e-06	PNP	0.000497919	0.000127239	Sig
Zcchc24	3.83246	2.64709	19.6328	0.000327264	mature cTEC	0.0115962	0.00616311	Sig
Zcchc24	7.12658	3.30135	34.7966	0.000140851	immature cTEC	0.00645472	0.00615722	Sig
1700019D03Rik	-3.90547	3.80868	59.439	7.32372e-07	PNP	0.000136396	3.18787e-05	Sig
1700024B18Rik	1.37022	6.21782	48.1685	5.1172e-06	Early progenitors	0.000587549	0.00050126	Sig
1700113H08Rik	-2.36057	2.99618	21.2805	0.000299568	PNP	0.0108641	0.00366343	Sig
2010009K17Rik	-1.9871	2.28637	18.5966	0.000573238	mature cTEC	0.0169563	0.00927646	Sig
2300009A05Rik	-1.01299	5.07376	22.2225	0.000259056	PNP	0.00980978	0.0032756	Sig
2410018L13Rik	-1.75489	3.44171	37.2464	1.71953e-05	mature cTEC	0.00141954	0.000727376	Sig
4831440D22Rik	-1.37952	5.1316	36.428	2.0468e-05	PNP	0.00162134	0.000444173	Sig
4930405N21Rik	-2.58248	2.69163	17.7127	0.000626995	PNP	0.0179565	0.00648349	Sig
4930447K03Rik	-2.36368	3.30482	23.1692	0.000240368	Early progenitors	0.00931061	0.00749926	Sig
4930517O19Rik	3.16863	3.29803	101.368	3.6654e-08	PNP	1.50404e-05	3.16296e-06	Sig
5430403G16Rik	1.84479	2.65264	22.0478	0.000269905	PNP	0.0100803	0.00337518	Sig
5730419F03Rik	1.33508	3.93553	27.2124	9.61558e-05	PNP	0.00491789	0.00147034	Sig
6030407O03Rik	-1.40452	7.8495	80.2969	1.69071e-07	PNP	4.67099e-05	1.01829e-05	Sig
8430419K02Rik	-1.20922	4.83688	27.0911	0.000111872	Early progenitors	0.00549921	0.00442242	Sig
9330159M07Rik	1.48701	6.00168	141.451	3.65717e-09	PNP	2.79087e-06	5.45103e-07	Sig
9530052E02Rik	1.02985	4.52411	28.3666	7.77739e-05	PNP	0.00424305	0.00125561	Sig
9530059O14Rik	2.12829	2.27082	20.1102	0.000415249	PNP	0.0136723	0.00477213	Sig
A330040F15Rik	2.52587	2.19981	38.4109	1.55688e-05	PNP	0.00132639	0.000357839	Sig
A430073D23Rik	1.87857	4.51535	23.3782	0.000229255	Early progenitors	0.00903106	0.00728909	Sig
A630023P12Rik	1.21385	5.967	47.197	4.3588e-06	mature cTEC	0.000521024	0.000265582	Sig
A630076J17Rik	1.2792	5.03627	29.487	0.000145961	immature cTEC	0.00660186	0.00634034	Sig
A830036E02Rik	-4.95881	3.11953	48.7902	1.58187e-06	PNP	0.000245773	5.93075e-05	Sig
A830082K12Rik	3.42645	1.44295	18.8065	0.000477376	PNP	0.0150055	0.00531233	Sig
Abca1	-1.4945	3.80535	33.7469	2.96811e-05	mature cTEC	0.00212996	0.00110153	Sig
Abcc1	1.0062	5.4169	27.3225	9.06716e-05	mature cTEC	0.00473019	0.00248401	Sig
Acyp1	-1.24731	4.02923	19.6245	0.000460374	PNP	0.014631	0.00517386	Sig
Adam23	1.94466	5.56702	126.354	8.00987e-09	PNP	4.89001e-06	1.00164e-06	Sig
Adamts12	1.26593	3.13662	17.2095	0.000816405	PNP	0.021709	0.00804197	Sig
Adamts17	1.40735	6.58932	73.5219	4.04198e-07	Early progenitors	8.75194e-05	9.2253e-05	Sig
Adamts20	-1.05692	4.62485	26.8453	0.000103032	PNP	0.00517236	0.00155454	Sig
Adamts2	-1.1736	4.71583	22.4602	0.000246449	PNP	0.00948449	0.00314585	Sig
Adamts3	1.19648	6.39346	123.49	9.38107e-09	PNP	5.361e-06	1.09863e-06	Sig
Adamtsl1	1.60473	5.95984	57.5513	5.91725e-06	immature cTEC	0.000654201	0.000797462	Sig
Adamtsl2	-2.81366	3.37124	34.1149	2.67341e-05	PNP	0.00197744	0.000545627	Sig
Adcy2	2.22542	5.78483	112.886	1.73654e-08	PNP	8.42369e-06	1.71975e-06	Sig
Adcy3	1.16173	3.58506	19.2158	0.00050476	PNP	0.0155787	0.00554184	Sig
Adcy8	4.02857	3.92946	30.6901	2.99037e-05	Early progenitors	0.00214208	0.00177056	Sig
Adgrf5	-2.35878	1.55593	19.0495	0.000518823	mature cTEC	0.0158641	0.00870705	Sig
Adgrg2	-1.04848	6.18798	34.6821	6.93915e-05	immature cTEC	0.00389788	0.00424083	Sig
Adgrl3	1.5715	7.43082	87.3338	6.58103e-07	immature cTEC	0.000126712	0.000170401	Sig
Adm2	2.84659	1.64136	19.1652	0.000497757	PNP	0.0154416	0.00548946	Sig
Adora1	3.25068	1.72035	32.2062	3.65412e-05	PNP	0.00245871	0.000693954	Sig
Adrb1	-1.70796	3.62358	18.8522	0.000554477	PNP	0.0165578	0.00591175	Sig
Aff3	1.70546	3.63941	41.8843	9.31909e-06	PNP	0.000910462	0.000241949	Sig
Agfg2	-1.50684	5.43485	79.3148	1.83372e-07	PNP	4.91422e-05	1.0695e-05	Sig
Agmo	1.6443	3.36751	29.2694	6.62259e-05	PNP	0.0037657	0.00111049	Sig
Agtpbp1	1.14574	5.33465	37.7041	1.60471e-05	mature cTEC	0.00134787	0.000695723	Sig
Ahsa2	-1.45953	5.18537	80.9266	1.46033e-07	mature cTEC	4.19183e-05	1.86454e-05	Sig
Aif1l	1.45294	3.81384	28.1197	8.13685e-05	PNP	0.00438374	0.00129869	Sig
Aifm2	-1.23184	4.39352	25.5176	0.000128038	mature cTEC	0.00605602	0.00327557	Sig
Aig1	1.1088	6.41017	30.0473	0.00013305	immature cTEC	0.00621786	0.00598279	Sig
Aim2	2.56364	3.86434	94.2915	5.86775e-08	PNP	2.19212e-05	4.6254e-06	Sig
Akap12	-1.69321	7.14525	165.22	1.22722e-09	PNP	1.29066e-06	2.48066e-07	Sig
Alcam	1.0068	9.97824	111.647	2.77246e-08	Early progenitors	1.19237e-05	1.67885e-05	Sig
Aldh3a2	-1.23244	6.1947	105.79	2.70031e-08	PNP	1.17343e-05	2.44452e-06	Sig
Aldh3b2	2.90388	2.64732	16.8769	0.000606219	mature cTEC	0.0175624	0.00963499	Sig
Alk	-1.43339	5.37289	60.3788	1.04249e-06	PNP	0.000179216	4.203e-05	Sig
Alox12e	1.31269	6.41282	150.718	2.3451e-09	PNP	2.05269e-06	3.9079e-07	Sig
Alox15	3.28805	3.9598	174.507	8.38993e-10	PNP	9.5456e-07	1.82061e-07	Sig
Alpk1	1.23537	5.80146	22.7354	0.000258981	Early progenitors	0.00980978	0.00789508	Sig
Amn	1.67971	4.81379	28.5061	7.33e-05	mature cTEC	0.00406061	0.00213978	Sig
Amot	-1.8627	7.57145	232.77	1.05287e-10	PNP	2.67316e-07	4.79149e-08	Sig
Amy1	-2.43512	3.02675	24.1887	0.000196935	Early progenitors	0.0080942	0.00654257	Sig
Angptl2	1.56032	5.81837	64.4876	3.30005e-06	immature cTEC	0.000420578	0.00054749	Sig
Ankfn1	-7.86844	3.40993	44.8669	1.27095e-05	PNP	0.00113697	0.000305939	Sig
Ano4	-5.04306	1.79931	36.0552	1.20128e-05	mature cTEC	0.00109181	0.000551757	Sig
Antxr2	1.35509	4.79327	25.0667	0.000295565	immature cTEC	0.0107499	0.00983074	Sig
Anxa	-1.69406	5.46536	124.021	2.33223e-06	mTEC3	0.000326857	0.00982703	Sig
Anxa8	-1.34768	5.21136	28.9096	8.0916e-05	Early progenitors	0.00436312	0.00353431	Sig
Apba1	1.52597	4.97261	52.9139	2.34261e-06	PNP	0.000327578	8.19135e-05	Sig
Apbb1ip	1.6125	2.44728	19.3279	0.000494099	PNP	0.0153769	0.00545728	Sig
Appl2	1.2463	5.1175	28.0035	7.99809e-05	mature cTEC	0.00433253	0.002263	Sig
Aqp3	-2.32454	3.47295	38.6029	1.47717e-05	PNP	0.00127938	0.00034489	Sig
Arfgef3	-3.99421	2.7592	24.5404	0.000143399	Early progenitors	0.00652802	0.00524823	Sig
Arhgap27	1.07613	3.92405	19.8435	0.000436904	PNP	0.0141547	0.00497317	Sig
Arhgap6	1.1357	5.67021	23.5989	0.000194442	PNP	0.00802336	0.00259186	Sig
Arhgef10l	-1.20968	6.09922	32.4536	3.83777e-05	PNP	0.00254786	0.000723246	Sig
Arhgef6	1.36157	3.40123	20.2954	0.000394662	PNP	0.013196	0.00457473	Sig
Arpp21	-2.1495	4.54668	31.5804	4.46903e-05	PNP	0.00283951	0.000816152	Sig
Arrdc4	1.01863	5.18163	45.462	5.78744e-06	PNP	0.000642688	0.000167779	Sig
Ascl1	1.36543	5.01631	30.4918	0.000125929	immature cTEC	0.00597645	0.00585433	Sig
Astn2	1.35234	7.87205	92.101	9.70013e-08	Early progenitors	3.08903e-05	3.60389e-05	Sig
Atf5	1.04257	5.42494	54.6148	1.93262e-06	PNP	0.00028422	7.04142e-05	Sig
Atmin	-1.17245	4.84896	34.9114	2.58687e-05	PNP	0.00192939	0.000532382	Sig
Atp1b1	-2.14492	6.92891	381.134	2.82974e-12	PNP	2.08322e-08	4.48721e-09	Sig
Atp6v1e1	-1.08575	6.96754	113.779	1.64544e-08	PNP	8.10748e-06	1.66062e-06	Sig
Atp8a2	-1.24841	5.47589	46.3937	4.8255e-06	mature cTEC	0.00056231	0.000284561	Sig
Atxn1	1.00567	6.4137	31.9312	7.7453e-05	Transient amplifying progenitors	0.00422923	0.00578533	Sig
AU020206	1.16163	6.97559	123.621	9.31231e-09	PNP	5.34612e-06	1.09863e-06	Sig
B3galt1	-1.65246	5.07257	33.2248	3.95821e-05	Early progenitors	0.00260041	0.00209229	Sig
B3galt5	-1.92415	4.23971	39.556	1.30381e-05	PNP	0.00115938	0.000311815	Sig
B3gnt4	-5.65462	1.611	17.3912	0.0010371	PNP	0.0256056	0.00972261	Sig
B530045E10Rik	-1.93826	2.81112	26.1905	0.000112727	mature cTEC	0.00552849	0.00295577	Sig
Bace2	1.57134	3.89521	43.3657	7.62362e-06	PNP	0.000786572	0.000207937	Sig
BC028528	-1.09976	4.34789	28.7917	6.91945e-05	mature cTEC	0.00389409	0.00204454	Sig
BC031181	-1.03209	6.45909	70.315	3.98583e-07	PNP	8.66032e-05	1.95398e-05	Sig
Bche	3.26337	4.07955	51.2801	1.97639e-06	mature cTEC	0.000288286	0.000138917	Sig
Bcl11b	-1.67235	4.07137	33.2855	8.40263e-05	immature cTEC	0.00447873	0.00479966	Sig
Bcl2a1b	-1.73317	5.77772	50.6677	7.59443e-06	Transient amplifying progenitors	0.000784843	0.00115893	Sig
Bcl2a1d	-1.16495	7.62489	34.8835	5.05953e-05	Transient amplifying progenitors	0.00309185	0.00419911	Sig
Bglap	5.22673	2.94832	56.6384	4.6091e-06	mTEC1	0.000542651	0.00194006	Sig
Bhlhe40	1.65379	4.47397	34.6855	2.6787e-05	PNP	0.00198018	0.000545951	Sig
Bicd1	-1.403	6.13213	57.6652	3.8005e-06	Transient amplifying progenitors	0.000467689	0.000767782	Sig
Blnk	1.17725	5.03788	63.5255	7.58463e-07	PNP	0.000140212	3.27248e-05	Sig
Bmp2	1.30182	3.20478	18.3837	0.000614011	PNP	0.0177112	0.00640307	Sig
Bnc2	1.59678	6.16049	29.357	7.49183e-05	Early progenitors	0.00411597	0.00331582	Sig
Bpifa	-3.17963	9.58871	158.82	8.5961e-07	mTEC3	0.000155465	0.00793807	Sig
Brca2	1.1574	3.93392	17.6619	0.000730077	PNP	0.0200023	0.00731863	Sig
Brinp1	1.5438	4.41577	24.6795	0.000156439	PNP	0.00691093	0.0021716	Sig
C1ql2	-4.01871	2.336	20.3029	0.000272335	PNP	0.0101454	0.00339222	Sig
C1ra	1.32013	4.54524	47.1418	4.6761e-06	PNP	0.000548475	0.000140453	Sig
Cacna1e	-4.3814	2.09988	26.5382	0.000132896	immature cTEC	0.0062153	0.00598279	Sig
Cacna1i	-2.0451	3.25278	24.4262	0.00018732	Early progenitors	0.0078325	0.00631912	Sig
Cacng4	1.4996	5.06898	24.8833	0.000169981	Early progenitors	0.00732054	0.00588179	Sig
Cadm2	2.07424	8.23525	216.457	1.62314e-09	Transient amplifying progenitors	1.58408e-06	5.75891e-06	Sig
Cadm3	2.8851	2.65133	49.7002	3.49079e-06	PNP	0.000437755	0.000110064	Sig
Calb1	-2.62819	4.03057	44.2021	5.27917e-05	mTEC1	0.00317643	0.00761968	Sig
Calcrl	1.07186	7.70884	98.9182	4.24652e-08	PNP	1.7034e-05	3.60125e-06	Sig
Cald1	-1.60415	5.5175	41.4353	9.35561e-06	mature cTEC	0.000911895	0.000468353	Sig
Calml3	-1.44382	4.83727	23.8619	0.000184457	PNP	0.00775711	0.00248117	Sig
Camk2b	2.01052	4.98016	25.6261	0.000126194	mature cTEC	0.00598236	0.0032403	Sig
Camp	-3.69719	3.55692	57.2637	1.86344e-06	Early progenitors	0.000275992	0.000250755	Sig
Cap2	-1.44526	5.57654	39.6481	1.27336e-05	PNP	0.00113831	0.000306021	Sig
Capsl	1.53058	2.77274	20.1883	0.000404983	PNP	0.0134086	0.00466504	Sig
Car12	-4.32931	3.82753	57.5959	6.64424e-07	PNP	0.000126856	2.93763e-05	Sig
Carmil3	1.33316	4.76066	27.2561	0.00020667	immature cTEC	0.00838264	0.00786147	Sig
Cask	1.00933	7.20226	39.7218	1.5145e-05	Early progenitors	0.00130181	0.0010864	Sig
Casp12	-1.08657	4.40648	19.9453	0.000415295	mature cTEC	0.0136723	0.00736543	Sig
Castor1	-1.47314	5.38939	53.8989	2.09568e-06	PNP	0.000302862	7.50579e-05	Sig
Cbfa2t3	1.98873	4.30641	41.9074	8.95e-06	mature cTEC	0.00088991	0.000456253	Sig
Ccdc69	-3.06995	2.11927	28.3543	0.000158646	immature cTEC	0.00697172	0.00672172	Sig
Ccdc80	1.61686	3.67119	31.6383	8.11508e-05	Transient amplifying progenitors	0.0043739	0.00600985	Sig
Ccl19	1.52726	3.91347	18.9126	0.000532663	mature cTEC	0.0161071	0.00883561	Sig
Ccl21d	-1.39587	4.56612	34.3474	2.83035e-05	PNP	0.00205705	0.000565917	Sig
Ccl3	-3.1213	2.34046	21.3261	0.000199199	PNP	0.00815352	0.00263657	Sig
Ccn1	1.88292	4.62144	21.9435	0.000268952	mature cTEC	0.0100583	0.00534291	Sig
Ccnd1	-2.22294	3.31931	30.9842	0.000117249	immature cTEC	0.00567436	0.00572522	Sig
Cd200	-1.01114	5.66703	36.8862	1.90877e-05	PNP	0.0015412	0.000420385	Sig
Cd28	-3.35716	3.60763	57.6591	1.07197e-06	PNP	0.00018253	4.29549e-05	Sig
Cd300c2	-3.40277	2.56361	20.5645	0.000239862	PNP	0.0093025	0.00307507	Sig
Cd302	-1.96317	3.06281	33.3599	3.16657e-05	mature cTEC	0.00223395	0.00115364	Sig
Cd55	-2.86287	3.09036	29.1142	7.90961e-05	Early progenitors	0.00429712	0.00346618	Sig
Cd72	-1.177	4.7189	23.3278	0.000205704	PNP	0.00836108	0.00270748	Sig
Cdc42ep2	-1.02592	5.09537	19.7871	0.000430543	mature cTEC	0.0140133	0.00754644	Sig
Cdc42ep3	-1.23747	5.26049	21.745	0.000317793	Early progenitors	0.0113571	0.0092218	Sig
Cdca8	-1.56184	4.00741	22.366	0.00025261	PNP	0.00963861	0.0032106	Sig
Cdh111	1.43022	5.76957	93.9361	2.45882e-07	Transient amplifying progenitors	5.92037e-05	0.000150833	Sig
Cdh11	1.76125	6.29822	56.6199	1.54987e-06	PNP	0.000242765	5.84907e-05	Sig
Cdh22	1.20501	4.27064	25.96	0.000121831	PNP	0.00585087	0.00177117	Sig
Cdhr17	-2.69219	4.88785	47.5771	4.0131e-05	mTEC1	0.00262819	0.00659527	Sig
Cdk5r1	-1.74283	4.72784	38.6154	1.48127e-05	PNP	0.00128116	0.000345302	Sig
Cdk6	1.59313	5.73157	144.138	3.20668e-09	PNP	2.52404e-06	4.87813e-07	Sig
Cdkl5	3.83809	1.68465	38.2636	1.1298e-05	PNP	0.00104583	0.00027972	Sig
Cdkn2a	-1.19013	5.29081	51.3481	2.82236e-05	mTEC1	0.00205306	0.00619092	Sig
Cdo1	-2.46946	3.20931	34.7245	3.20891e-05	Early progenitors	0.00224987	0.00181719	Sig
Cdr2l	-1.14806	4.40951	22.9418	0.000222917	PNP	0.00887356	0.00290323	Sig
Cecr2	1.14969	3.94194	18.7788	0.000558858	PNP	0.0166489	0.00594557	Sig
Celf4	-1.55184	4.21	42.5285	8.04883e-06	mature cTEC	0.000823652	0.000420746	Sig
Cenpa	-1.69317	4.64356	28.6166	8.52119e-05	Early progenitors	0.00450737	0.00367377	Sig
Cep126	1.06228	5.9698	27.76	9.91414e-05	Early progenitors	0.0050438	0.00406388	Sig
Cerk	-1.38249	4.6578	35.0404	2.53708e-05	PNP	0.00190132	0.000524331	Sig
Cers3	1.89765	5.37903	53.8258	2.70789e-06	Early progenitors	0.000361084	0.000313691	Sig
Ces2g	1.17529	3.81805	19.6454	0.000457128	PNP	0.0145574	0.00514522	Sig
Cfap206	-3.18785	1.20374	19.6809	0.000397999	mature cTEC	0.0132757	0.00712863	Sig
Cfap58	-2.78011	4.49931	73.2927	6.07373e-06	mTEC1	0.000666555	0.00236481	Sig
Cgas	1.60628	2.80753	20.9012	0.000345494	PNP	0.012036	0.0040883	Sig
Cgn	-1.17211	3.87472	21.5022	0.0002935	mature cTEC	0.0106904	0.00569685	Sig
Chd7	-1.05134	5.64292	26.8669	0.000172874	Transient amplifying progenitors	0.00742697	0.00947	Sig
Chl1	2.822	2.61202	57.8541	1.39145e-06	PNP	0.000220714	5.31924e-05	Sig
Chpt1	-1.10789	5.71646	37.1491	2.18277e-05	Early progenitors	0.0017095	0.00142543	Sig
Chst5	-2.81458	2.54451	20.7311	0.000270565	PNP	0.0100959	0.00337772	Sig
Chst8	-2.27162	4.435	25.1155	0.000161914	Early progenitors	0.00706599	0.00568521	Sig
Clca3a2	-1.19988	7.58645	51.6108	6.881e-06	Transient amplifying progenitors	0.000726702	0.00111012	Sig
Clca3b	-1.387	4.5252	18.9349	0.000539215	PNP	0.0162377	0.00580354	Sig
Clca4a	-2.16504	2.62464	17.7523	0.000657729	PNP	0.0185815	0.00672123	Sig
Cldn9	-1.80833	3.1862	16.4097	0.00100076	PNP	0.0250247	0.00945416	Sig
Clstn2	-2.35847	2.6412	27.1645	9.38781e-05	mature cTEC	0.0048467	0.00255176	Sig
Cmtm7	-1.13077	5.38756	45.001	2.01348e-05	immature cTEC	0.0016024	0.00183613	Sig
Cnksr1	1.35701	4.02804	18.3956	0.000601686	mature cTEC	0.0174715	0.00960283	Sig
Cnr1	-5.01758	3.95143	66.8982	1.44322e-07	PNP	4.16181e-05	9.10095e-06	Sig
Col13a1	3.27063	4.36985	41.8904	8.51068e-06	Early progenitors	0.000860363	0.000736229	Sig
Col19a1	1.69392	7.64408	66.4335	7.55656e-07	Early progenitors	0.000139899	0.000139817	Sig
Col22a1	1.26371	4.00058	24.9743	0.0001476	PNP	0.00664954	0.00207212	Sig
Col27a1	1.04621	5.91327	27.99	0.000182031	immature cTEC	0.00770169	0.00726543	Sig
Col5a2	2.65127	2.56708	22.6081	0.000241099	PNP	0.00933314	0.0030829	Sig
Col6a1	1.46437	5.7782	149.133	2.52581e-09	PNP	2.11763e-06	4.02707e-07	Sig
Col6a2	1.87064	4.7275	70.7371	3.8372e-07	PNP	8.38103e-05	1.8937e-05	Sig
Col6a4	1.39458	5.04885	30.1353	5.68258e-05	PNP	0.00335703	0.000978353	Sig
Col8a1	-3.87702	2.22453	21.0818	0.000225545	PNP	0.00892425	0.0029297	Sig
Colec12	2.10476	4.33037	72.1712	1.10684e-06	Transient amplifying progenitors	0.000187193	0.000399194	Sig
Colq	1.27825	5.14368	24.0555	0.000171567	mature cTEC	0.00737615	0.0039995	Sig
Coro2b	-2.07657	3.40235	28.7513	7.30995e-05	PNP	0.00405296	0.00119984	Sig
Cox6b2	-1.64767	4.03561	31.2916	0.000111198	immature cTEC	0.00547466	0.00565015	Sig
Cpeb1	-1.54026	4.55756	23.4387	0.000224658	Early progenitors	0.00890748	0.00727105	Sig
Cpm	-3.18506	5.59561	121.053	1.09053e-08	PNP	5.90831e-06	1.20991e-06	Sig
Cpq	1.33958	4.94543	23.6488	0.000186597	mature cTEC	0.00781819	0.00422942	Sig
Crabp2	-3.63068	4.73331	125.635	8.52502e-09	PNP	5.03266e-06	1.03111e-06	Sig
Cracr2b	2.16103	4.18517	30.2773	6.23288e-05	Early progenitors	0.00359499	0.00288314	Sig
Crip3	1.16793	7.82057	26.6708	0.000120739	Early progenitors	0.00580653	0.00466226	Sig
Crp	1.46744	5.64741	107.923	2.35804e-08	PNP	1.06539e-05	2.18838e-06	Sig
Cryab	-1.18075	6.35718	60.7182	1.00609e-06	PNP	0.000175123	4.10931e-05	Sig
Crybb3	-1.07811	4.77411	22.4429	0.000247313	PNP	0.00950898	0.00314871	Sig
Csmd1	1.75218	10.8152	311.608	1.25138e-11	PNP	5.6631e-08	1.07575e-08	Sig
Csn2	1.51362	5.01701	33.338	6.30293e-05	Transient amplifying progenitors	0.00362345	0.00488804	Sig
Csnk1e	-1.14277	5.269	51.2062	2.85682e-06	PNP	0.000375958	9.36782e-05	Sig
Ctsc	1.61473	4.53597	53.2432	2.25654e-06	PNP	0.000318748	7.98502e-05	Sig
Ctss	1.03768	5.23779	36.5302	2.01401e-05	PNP	0.0016024	0.000438329	Sig
Cttnbp2	2.56298	3.79148	29.9487	5.50356e-05	Early progenitors	0.00328774	0.00265646	Sig
Cxcl13	-1.13709	4.5902	28.276	7.5985e-05	mature cTEC	0.00416361	0.00218941	Sig
Cxcl14	-2.18559	6.79329	165.989	1.18788e-09	PNP	1.25987e-06	2.43448e-07	Sig
Cxxc4	3.06876	2.78374	19.3198	0.000315629	mature cTEC	0.0113114	0.00601727	Sig
Cyp2f2	-1.09305	5.26844	36.1822	2.12424e-05	PNP	0.00166784	0.000455601	Sig
Cyp4f16	-2.73819	1.97361	34.044	2.9068e-05	mature cTEC	0.00209557	0.00108747	Sig
Cyp51	1.05842	5.36228	24.5332	0.000155681	mature cTEC	0.00689375	0.00372911	Sig
Cyp7b1	1.09878	5.62515	43.0632	7.93344e-06	PNP	0.00081291	0.000214807	Sig
Cyth2	-1.26586	5.43771	63.1693	7.86035e-07	PNP	0.000144032	3.36195e-05	Sig
Cyyr1	2.40635	3.10532	58.8518	1.22902e-06	PNP	0.000201064	4.77246e-05	Sig
D430041D05Rik	-2.34949	3.62793	26.0912	0.000119591	PNP	0.00576542	0.00174376	Sig
D630003M21Rik	-3.49008	5.44691	189.943	4.73417e-10	PNP	6.37087e-07	1.22557e-07	Sig
Dach1	2.07856	6.06967	40.5746	1.35093e-05	Early progenitors	0.0011898	0.000999836	Sig
Dach2	2.06388	5.20069	53.5468	8.6858e-06	immature cTEC	0.000870962	0.00101359	Sig
Dcdc2c	-2.91947	4.80491	130.633	6.6223e-09	PNP	4.28216e-06	8.59192e-07	Sig
Dctn3	-1.13982	6.74631	92.4693	6.66651e-08	PNP	2.39062e-05	5.04467e-06	Sig
Dcun1d3	1.06515	5.34404	20.4464	0.000370822	mature cTEC	0.0126318	0.0067726	Sig
Dcx	-3.65267	4.46525	59.7822	1.07416e-06	PNP	0.000182655	4.29549e-05	Sig
Dda1	-1.00292	5.0443	23.8703	0.000184046	PNP	0.00775026	0.00248017	Sig
Ddx60	1.14215	6.79944	137.405	4.47721e-09	PNP	3.23466e-06	6.35635e-07	Sig
Dkk3	-1.30177	4.16823	17.1923	0.000820606	PNP	0.0217955	0.00806719	Sig
Dlgap1	1.76796	5.82631	36.751	2.31934e-05	Early progenitors	0.00178408	0.00146436	Sig
Dlk2	1.3434	4.74124	22.9726	0.000248382	Early progenitors	0.00954279	0.00768906	Sig
Dmpk	-1.36713	3.96648	26.5552	0.0001093	PNP	0.00541761	0.00163077	Sig
Dnah11	1.19132	4.4586	17.0895	0.00084032	PNP	0.0221219	0.00820633	Sig
Dnajc6	1.39786	6.69497	149.029	2.53807e-09	PNP	2.11763e-06	4.02707e-07	Sig
Doc2b	-3.75048	1.64485	35.0199	2.17277e-05	mature cTEC	0.00170273	0.000884164	Sig
Dock10	1.38638	7.58146	261.186	4.55774e-11	PNP	1.5413e-07	2.86736e-08	Sig
Dock4	1.17729	6.43962	75.0136	8.88844e-07	Transient amplifying progenitors	0.000159599	0.000392841	Sig
Dok5	-1.19462	4.72121	42.5056	8.07208e-06	mature cTEC	0.000825357	0.000420746	Sig
Dpt	3.98193	4.07098	44.4553	3.18167e-06	mature cTEC	0.000408403	0.000206913	Sig
Dpyd	1.05148	7.52355	129.83	6.63784e-09	PNP	4.28216e-06	8.59192e-07	Sig
Dse	1.30601	4.3269	30.2312	5.58971e-05	PNP	0.00332589	0.000967244	Sig
Dsg1b	3.76147	3.04092	90.6527	7.90088e-08	PNP	2.70907e-05	5.82927e-06	Sig
Duoxa1	-3.53239	1.52555	24.9735	0.000132265	mature cTEC	0.00620489	0.00335901	Sig
Dusp28	-1.49832	5.8159	80.8698	9.94826e-07	immature cTEC	0.000173811	0.000232182	Sig
Dync2li1	1.37903	4.98092	21.6437	0.000326135	Early progenitors	0.0115678	0.00942467	Sig
Ece1	-2.70403	3.51412	42.1968	1.10823e-05	Early progenitors	0.00103274	0.000873601	Sig
Ect2l	-1.52161	4.67104	16.8494	0.000892845	PNP	0.0231014	0.00862791	Sig
Eda	1.83504	5.59112	62.2166	2.51307e-06	Transient amplifying progenitors	0.000344864	0.000578972	Sig
Efemp1	-4.78457	2.85024	43.9996	2.96366e-05	mTEC1	0.00212798	0.00633775	Sig
Egflam	1.0257	5.94162	23.3479	0.000228706	Early progenitors	0.00902304	0.00728909	Sig
Ehd3	-2.20491	2.65496	16.615	0.000876867	PNP	0.0228201	0.00850135	Sig
Elf3	-2.18224	2.05342	19.633	0.000452456	mature cTEC	0.0145083	0.00784164	Sig
Elk3	1.04246	5.58272	41.1856	2.21749e-05	Transient amplifying progenitors	0.00172589	0.00233202	Sig
Elovl6	1.15454	6.02418	77.1603	2.19127e-07	PNP	5.45993e-05	1.21064e-05	Sig
Eml2	-1.051	4.99424	34.7213	2.66447e-05	PNP	0.00197432	0.000544555	Sig
Emp3	2.05706	3.79828	22.7989	0.000240225	Early progenitors	0.00930794	0.00749926	Sig
Enthd1	2.15911	2.002	19.1435	0.000519835	PNP	0.0158834	0.00565685	Sig
Entpd2	1.89508	2.38415	24.1318	0.000176016	PNP	0.00752198	0.00238941	Sig
Entpd3	-2.57274	4.72041	44.57	6.58579e-06	PNP	0.000703864	0.000184753	Sig
Epb41l3	1.18928	8.67912	85.2231	1.59359e-07	Early progenitors	4.47178e-05	4.71774e-05	Sig
Epha3	1.57214	6.07467	31.4575	8.31539e-05	Transient amplifying progenitors	0.00445119	0.00601978	Sig
Ephx3	2.67617	1.25803	16.6802	0.000864442	PNP	0.0225671	0.00839743	Sig
Espn	-1.29536	6.00261	69.6898	4.2205e-07	PNP	8.99837e-05	2.03522e-05	Sig
Exoc7	-1.00616	5.81984	46.5096	5.06313e-06	PNP	0.000582945	0.000150628	Sig
Exosc8	1.21949	4.31711	18.9923	0.000520389	mature cTEC	0.0158853	0.00870705	Sig
Ezr	-1.06297	7.31189	139.494	4.03042e-09	PNP	3.00247e-06	5.83067e-07	Sig
Fam181b	2.1043	3.67443	21.5122	0.000285949	mature cTEC	0.0105071	0.005605	Sig
Fam241a	-1.22581	5.75799	76.0026	2.2053e-07	mature cTEC	5.46531e-05	2.39775e-05	Sig
Fas	1.40473	4.95824	47.5529	4.4415e-06	PNP	0.000528889	0.000134853	Sig
Fbf1	-1.037	4.59529	25.0933	0.000139181	mature cTEC	0.00642047	0.00347128	Sig
Fbln2	-3.00554	4.62568	121.901	1.07632e-08	PNP	5.86016e-06	1.2032e-06	Sig
Fbn1	2.56237	3.88199	35.4163	4.47417e-05	immature cTEC	0.00283951	0.00334727	Sig
Fbn2	-2.43489	4.0223	41.6992	1.16538e-05	Early progenitors	0.00106928	0.000903289	Sig
Fbxl22	-2.34933	2.5084	18.6164	0.000500795	PNP	0.0154922	0.00550975	Sig
Fbxw25	-2.40435	2.02779	23.1846	0.000208737	mature cTEC	0.00843225	0.00451087	Sig
Fbxw2	-2.18354	2.0546	21.4769	0.000299645	mature cTEC	0.0108641	0.00579189	Sig
Fcgbp	2.12792	7.98675	190.721	4.41897e-10	PNP	6.1533e-07	1.17894e-07	Sig
Fgf12	2.63888	4.14218	24.354	0.000277039	immature cTEC	0.0102828	0.00951221	Sig
Fgfbp1	-1.69768	3.98889	19.1344	0.000517188	PNP	0.0158305	0.00563807	Sig
Fgfr4	-2.21075	3.06566	18.7069	0.000554004	PNP	0.0165544	0.00591175	Sig
Fign	1.74588	4.91964	20.4756	0.000369662	mature cTEC	0.0125991	0.0067603	Sig
Filip1l	1.12897	6.76397	32.7591	9.0146e-05	immature cTEC	0.00471457	0.00498174	Sig
Flot1	-1.307	5.25695	51.3125	2.82178e-06	PNP	0.00037213	9.29424e-05	Sig
Flrt1	2.29595	4.12973	22.609	0.00023116	mature cTEC	0.009069	0.00483041	Sig
Fmn1	1.76339	4.82518	29.6369	0.000143262	immature cTEC	0.00652693	0.00624276	Sig
Fmo6	-2.77795	2.07972	15.1565	0.00101758	PNP	0.0252833	0.00957613	Sig
Fras1	-1.76277	5.11865	69.9981	3.76341e-07	mature cTEC	8.27765e-05	3.66261e-05	Sig
Frmd6	1.14992	9.42121	110.137	3.03219e-08	Early progenitors	1.28639e-05	1.7563e-05	Sig
Frmpd4	2.53355	3.57419	23.9539	0.000181132	PNP	0.00767817	0.0024521	Sig
Fst	-1.95422	7.46924	346.761	5.69305e-12	PNP	3.23862e-08	6.45203e-09	Sig
Fut9	-3.12267	3.13286	28.4387	6.07657e-05	PNP	0.00353554	0.00103302	Sig
Fyn	-1.78036	4.63892	44.3376	6.72457e-06	PNP	0.000715033	0.000188288	Sig
G0s2	-1.24857	4.74238	30.1092	5.71351e-05	PNP	0.00336973	0.000980331	Sig
Gadd45g	1.49834	5.78989	41.5505	9.21457e-06	mature cTEC	0.000906621	0.000464635	Sig
Galk1	-1.19248	4.70268	24.3574	0.000166913	PNP	0.00720329	0.00228264	Sig
Galnt6	-4.13285	2.94502	131.515	5.61667e-09	mature cTEC	3.84119e-06	1.59525e-06	Sig
Galnt7	1.76424	3.97026	60.6258	1.01647e-06	PNP	0.000175951	4.10931e-05	Sig
Galt	-1.35549	4.47165	23.5168	0.000221204	Early progenitors	0.00882233	0.00720747	Sig
Gap43	-6.55406	2.28915	21.8875	0.00039979	PNP	0.0133045	0.00462691	Sig
Gas1	-1.20782	6.66544	55.4702	2.24119e-06	Early progenitors	0.000317656	0.000273919	Sig
Gas2l3	-2.03715	1.93488	18.5331	0.000586603	mature cTEC	0.017177	0.0094192	Sig
Gbp3	1.14371	5.96315	28.6402	8.48383e-05	Early progenitors	0.00450159	0.00367241	Sig
Gbp5	1.36832	5.98645	106.972	2.50394e-08	PNP	1.10732e-05	2.28075e-06	Sig
Gbp8	1.65432	4.36862	73.5253	2.99472e-07	PNP	6.87697e-05	1.56702e-05	Sig
Gda	1.58197	3.98423	22.1975	0.000260443	PNP	0.00984148	0.0032847	Sig
Gdi1	-1.18103	5.35328	51.7068	2.69414e-06	PNP	0.000359848	9.03518e-05	Sig
Gem	1.23309	6.02251	35.9757	2.08528e-05	mature cTEC	0.00164343	0.00085607	Sig
Gfpt2	1.71337	2.82984	27.9147	8.47077e-05	PNP	0.00450159	0.00133541	Sig
Gfra2	1.48456	5.40183	82.5	5.18611e-07	Transient amplifying progenitors	0.000105823	0.000272597	Sig
Ggta1	-1.08302	5.34771	55.0474	1.71388e-06	mature cTEC	0.00025874	0.00012488	Sig
Gja4	1.40251	6.11784	59.7531	3.13254e-06	Transient amplifying progenitors	0.00040525	0.000690452	Sig
Gjb2	-2.15089	3.73756	28.5833	0.00013027	Transient amplifying progenitors	0.00613918	0.00821685	Sig
Glrb	-1.16288	5.09539	28.7808	0.000160997	immature cTEC	0.00704567	0.0067218	Sig
Glul	-1.03927	7.4368	75.2879	2.56895e-07	PNP	6.11592e-05	1.3826e-05	Sig
Gm10115	2.27907	2.75208	36.383	2.07592e-05	PNP	0.00163915	0.000448496	Sig
Gm10684	-1.00279	4.13167	18.4616	0.00058738	mature cTEC	0.0171904	0.0094192	Sig
Gm1085	2.43572	1.44053	16.4106	0.000978902	PNP	0.0246502	0.00929516	Sig
Gm12185	-1.14029	5.45163	22.0626	0.000297352	Early progenitors	0.0108024	0.00881729	Sig
Gm12296	1.23008	5.83347	34.5193	3.23727e-05	Early progenitors	0.00226215	0.0018197	Sig
Gm12840	-1.25573	3.57197	18.4626	0.000587473	mature cTEC	0.0171904	0.0094192	Sig
Gm13539	2.49944	3.20533	44.1168	1.59833e-05	Transient amplifying progenitors	0.00134522	0.00190618	Sig
Gm14275	1.42897	4.54144	42.0856	1.98832e-05	Transient amplifying progenitors	0.00158801	0.00220455	Sig
Gm14418	1.72022	3.63751	19.1695	0.000496476	mature cTEC	0.0154219	0.00847785	Sig
Gm15398	1.72263	2.59689	16.5573	0.000963114	PNP	0.0243555	0.00916885	Sig
Gm15726	-1.49149	3.8477	30.8389	0.000118896	immature cTEC	0.00573414	0.00576479	Sig
Gm15987	1.03906	5.61437	18.3275	0.000606506	mature cTEC	0.0175657	0.00963499	Sig
Gm16083	-1.81578	2.75802	24.905	0.000145003	mature cTEC	0.00656802	0.00355283	Sig
Gm16233	-1.75592	5.14856	55.5097	1.75278e-06	PNP	0.000263521	6.49848e-05	Sig
Gm17655	2.1822	1.85021	16.4091	0.00100818	PNP	0.0251752	0.00951331	Sig
Gm19299	-4.13389	2.42879	21.8007	0.000190117	PNP	0.00790616	0.00254613	Sig
Gm19522	1.33761	2.85717	16.6895	0.000930092	PNP	0.0237807	0.00891267	Sig
Gm20559	1.6513	4.35007	61.9964	8.8382e-07	PNP	0.000158925	3.72619e-05	Sig
Gm26652	1.94932	2.9963	36.314	2.08846e-05	PNP	0.0016449	0.000449888	Sig
Gm26691	2.67592	3.28534	20.1769	0.000325789	mature cTEC	0.0115668	0.00614365	Sig
Gm28375	-1.84438	4.83336	37.6995	1.60426e-05	mature cTEC	0.00134787	0.000695723	Sig
Gm2923	-3.92496	2.04482	42.6171	7.67265e-06	mature cTEC	0.000790327	0.000406009	Sig
Gm29230	-3.35451	1.95649	28.4987	0.000132683	immature cTEC	0.00621178	0.00598279	Sig
Gm29461	-1.20348	7.65386	152.287	1.94427e-07	mTEC1	5.05882e-05	0.000504668	Sig
Gm31698	-2.87949	2.62956	27.2012	9.34991e-05	mature cTEC	0.00483537	0.00255143	Sig
Gm33302	-1.03942	5.56759	46.353	5.16513e-06	PNP	0.000591423	0.000152739	Sig
Gm33524	2.2774	2.41182	27.7537	8.79995e-05	PNP	0.00462939	0.00137701	Sig
Gm34016	-1.27954	4.97606	46.4308	4.80314e-06	mature cTEC	0.000560749	0.000284448	Sig
Gm34471	1.17375	6.38064	54.0526	8.10643e-06	immature cTEC	0.000827878	0.000981642	Sig
Gm34517	1.76354	2.78063	24.4408	0.000164569	PNP	0.00713688	0.00225686	Sig
Gm3475	-3.64708	2.04816	16.5114	0.000727202	PNP	0.0199585	0.00730967	Sig
Gm36043	-1.04527	4.05577	16.7361	0.000919122	PNP	0.0235959	0.00882405	Sig
Gm36199	1.42652	4.84614	36.4887	1.93544e-05	mature cTEC	0.00155972	0.000808874	Sig
Gm36814	-6.24758	2.04797	26.9707	0.000157585	PNP	0.00694194	0.0021834	Sig
Gm42047	-2.20727	3.21125	22.9654	0.000250691	Early progenitors	0.0095917	0.00771293	Sig
Gm42722	3.85933	1.44493	22.6409	0.000173971	PNP	0.00745645	0.00236819	Sig
Gm44148	1.25128	4.58594	29.8707	5.9513e-05	PNP	0.00347883	0.0010164	Sig
Gm45076	-1.76302	2.85857	21.9946	0.000264389	mature cTEC	0.00993958	0.00527906	Sig
Gm45904	-3.00554	3.30803	26.9726	8.83076e-05	PNP	0.00464169	0.00138037	Sig
Gm468	-3.19963	2.30727	34.4575	2.70391e-05	mature cTEC	0.00199646	0.00104458	Sig
Gm4681	-2.14989	2.93705	25.5996	0.000272541	immature cTEC	0.0101454	0.00938221	Sig
Gm47547	-1.98127	3.19372	17.7651	0.000711228	PNP	0.0196537	0.00717844	Sig
Gm49454	-1.24265	4.07415	18.8549	0.000550063	PNP	0.0164535	0.00588169	Sig
Gm5431	2.80501	1.75153	22.0979	0.00026284	PNP	0.00990214	0.00330927	Sig
Gm56610	2.84318	2.00906	38.3289	1.55495e-05	PNP	0.00132564	0.000357839	Sig
Gm56906	-1.11055	3.86367	19.9287	0.000417006	mature cTEC	0.0136944	0.00736543	Sig
Gm56908	-2.47194	2.75029	28.7897	0.000165746	immature cTEC	0.00716772	0.0068034	Sig
Gm56955	1.31189	3.27486	20.2724	0.000396771	PNP	0.0132489	0.00459557	Sig
Gm5914	-1.24355	4.02468	18.1177	0.000655306	PNP	0.0185302	0.00670575	Sig
Gm8113	1.58028	6.414	63.2505	7.79281e-07	PNP	0.000143636	3.3525e-05	Sig
Gna14	-2.19002	2.99659	40.274	1.10582e-05	mature cTEC	0.00103203	0.000519921	Sig
Golm1	-4.04637	1.20792	29.1029	4.26374e-05	mature cTEC	0.00275202	0.00141619	Sig
Got1	-1.26353	5.07053	45.511	5.75519e-06	PNP	0.000639674	0.000167172	Sig
Gpc2	-1.06534	4.44528	22.7723	0.000230888	PNP	0.0090612	0.00298074	Sig
Gpc4	-1.0206	5.0137	37.9972	1.53462e-05	mature cTEC	0.00131189	0.000671615	Sig
Gpc5	2.43607	9.19316	443.923	1.9399e-12	Early progenitors	1.73416e-08	1.29217e-08	Sig
Gpm6b	-1.44481	4.33195	43.0603	7.48652e-06	mature cTEC	0.000776909	0.000399195	Sig
Gpr176	1.63174	5.88706	83.6192	1.29667e-07	PNP	3.85751e-05	8.36151e-06	Sig
Gpr87	-2.2807	2.26838	22.4476	0.000241945	mature cTEC	0.00935719	0.00497624	Sig
Gpsm3	-2.43647	2.54061	34.3497	2.7171e-05	mature cTEC	0.00199912	0.00104458	Sig
Gpx2	-2.22092	4.20793	51.8172	2.7162e-06	PNP	0.000361636	9.06142e-05	Sig
Gpx3	1.86393	5.66008	205.307	2.60563e-10	PNP	4.59493e-07	8.73834e-08	Sig
Gramd1b	-1.07466	4.59325	27.1358	9.3871e-05	mature cTEC	0.0048467	0.00255176	Sig
Greb1l	1.01572	6.35338	47.173	1.59829e-05	immature cTEC	0.00134522	0.00153906	Sig
Grem1	-4.6099	1.20872	22.6292	0.000140499	mature cTEC	0.00644564	0.00348542	Sig
Grem2	-4.46952	4.30884	57.362	9.23713e-07	PNP	0.000164679	3.87225e-05	Sig
Gria3	1.48135	5.8405	157.98	1.68412e-09	PNP	1.62132e-06	3.14568e-07	Sig
Grik4	-1.50817	6.43653	58.2298	1.30421e-06	PNP	0.000211157	5.01169e-05	Sig
Grm7	-2.83199	4.47535	23.5678	0.000198216	PNP	0.00812548	0.00263028	Sig
Grp	-1.69608	4.17514	21.8287	0.000283024	PNP	0.0104376	0.00349774	Sig
Gsap	1.01952	4.732	32.0303	4.11694e-05	PNP	0.00267937	0.000763185	Sig
Gxylt2	1.83646	4.32249	55.469	1.75862e-06	PNP	0.000263903	6.50382e-05	Sig
H1f10	-1.21388	4.90939	37.9616	1.62723e-05	PNP	0.00136394	0.00036884	Sig
H2-Q7	1.10113	5.97943	20.2872	0.000384238	mature cTEC	0.0129503	0.00697512	Sig
H3c3	-2.97968	1.521	23.6794	0.000183038	mature cTEC	0.00772341	0.00418284	Sig
H4c9	-1.33759	4.5074	22.2733	0.000284812	Early progenitors	0.0104815	0.00850733	Sig
Hacd2	-1.42191	6.07708	56.7697	1.9534e-06	Early progenitors	0.000285933	0.000257656	Sig
Hagh	-1.0641	7.56617	105.637	2.72622e-08	PNP	1.18059e-05	2.45293e-06	Sig
Hbb-bs	7.37074	6.16681	20.5453	0.000373874	PNP	0.0127115	0.00437154	Sig
Hbb-bt	-6.7295	4.35003	25.6494	0.000118715	mature cTEC	0.0057276	0.00308237	Sig
Hdx	1.70601	2.48992	17.7769	0.000712864	PNP	0.0196561	0.00718512	Sig
Herc6	1.15999	6.87025	102.291	3.38883e-08	PNP	1.40903e-05	2.94151e-06	Sig
Hes6	-2.1772	8.17329	447.378	8.59439e-13	PNP	8.27389e-09	2.11365e-09	Sig
Heyl	-1.54017	4.68235	30.7398	5.12804e-05	PNP	0.00311702	0.000904947	Sig
Hip1	-1.36845	5.98171	109.78	2.10058e-08	PNP	9.77294e-06	1.99975e-06	Sig
Hivep2	1.12959	5.64475	29.7853	0.00010753	Transient amplifying progenitors	0.00535518	0.00719383	Sig
Hivep3	1.09321	7.9048	60.1907	1.3758e-06	Early progenitors	0.000219904	0.000199977	Sig
Hmga2	4.4963	3.21353	36.3199	1.09709e-05	mature cTEC	0.00102771	0.000518286	Sig
Hmox1	1.14294	4.74256	20.7484	0.000347085	mature cTEC	0.0120797	0.00648065	Sig
Homer1	-1.65214	4.78314	37.2524	1.71565e-05	mature cTEC	0.00141728	0.000727376	Sig
Hoxaas	1.33274	4.35168	24.9396	0.000144541	mature cTEC	0.00655421	0.00354966	Sig
Hoxb3os	1.64531	4.93791	25.0067	0.00014212	mature cTEC	0.00649755	0.00351311	Sig
Hpcal1	-1.04289	5.30039	24.2905	0.000189693	Early progenitors	0.00789505	0.00636545	Sig
Hpse2	1.52113	8.09178	206.801	2.47272e-10	PNP	4.48502e-07	8.48546e-08	Sig
Hras	-1.02476	6.56721	46.3551	6.37102e-06	Early progenitors	0.000687961	0.000585343	Sig
Hspd1	-1.11662	9.6107	289.891	2.62669e-10	Transient amplifying progenitors	4.59493e-07	1.41364e-06	Sig
Htatip2	-1.05693	4.65403	18.5407	0.000576268	mature cTEC	0.0170204	0.00931465	Sig
Htr1f	2.47937	4.86251	178.588	7.06908e-10	PNP	8.67363e-07	1.65574e-07	Sig
Htr7	1.30059	7.59634	85.7736	1.09677e-07	PNP	3.3643e-05	7.29008e-06	Sig
Hyi	1.29011	4.31778	20.9827	0.000330887	mature cTEC	0.0116762	0.00621451	Sig
Icosl	1.5301	4.22602	52.6386	2.41862e-06	PNP	0.000335211	8.39746e-05	Sig
Ifi203	2.09261	4.83818	118.753	1.22813e-08	PNP	6.51284e-06	1.34239e-06	Sig
Ifi206	2.82903	2.20345	45.7394	5.71357e-06	PNP	0.000637497	0.000166291	Sig
Ifi21	1.80185	2.91381	33.1526	3.43411e-05	PNP	0.00235845	0.000665009	Sig
Ifi27	1.01685	8.32157	110.128	1.82846e-08	mature cTEC	8.76765e-06	3.63525e-06	Sig
Ifi27l2a	1.34805	9.07138	156.613	2.57089e-08	immature cTEC	1.13293e-05	2.90109e-05	Sig
Ifitm1	2.47648	4.6456	85.4088	1.12878e-07	PNP	3.42887e-05	7.4333e-06	Sig
Ift81	1.10578	5.12716	21.5238	0.00029222	mature cTEC	0.0106744	0.00569193	Sig
Igf1	3.12928	3.52311	50.0146	8.36318e-06	Transient amplifying progenitors	0.000847505	0.00122361	Sig
Igfbp3	-1.35281	4.01133	22.4601	0.000247235	PNP	0.0095089	0.00314871	Sig
Igfbp7	2.3095	5.33025	65.5881	8.35706e-07	Early progenitors	0.000152242	0.000152511	Sig
Igsf10	1.43673	3.77367	28.8302	0.000125358	Transient amplifying progenitors	0.00596761	0.00797797	Sig
Ikzf1	1.52586	5.51185	80.511	1.66175e-07	PNP	4.62157e-05	1.01325e-05	Sig
Ikzf3	-3.59372	2.50041	28.0046	7.31237e-05	Early progenitors	0.00405296	0.00324718	Sig
Il18r1	2.34637	5.84504	228.296	1.21188e-10	PNP	2.76716e-07	5.05815e-08	Sig
Il1r2	-1.8031	3.17011	22.7945	0.000222741	mature cTEC	0.00886937	0.00473264	Sig
Il1rn	2.76901	3.83829	129.418	6.81272e-09	PNP	4.30619e-06	8.74161e-07	Sig
Il23a	-1.3072	5.59128	60.0145	1.08212e-06	PNP	0.000183509	4.31562e-05	Sig
Il34	-2.11586	4.43951	65.5065	5.75937e-07	mature cTEC	0.000114632	5.28483e-05	Sig
Impdh2	1.57062	4.2065	24.059	0.000173216	mature cTEC	0.0074368	0.00402817	Sig
Insig1	1.5386	4.58134	22.3701	0.000244778	mature cTEC	0.00943664	0.00500966	Sig
Iqgap2	-1.30143	8.20683	82.2649	1.30998e-07	mature cTEC	3.8824e-05	1.68806e-05	Sig
Irf4	3.26985	3.37548	108.371	2.33419e-08	PNP	1.05844e-05	2.17995e-06	Sig
Irf5	-3.81091	2.70689	72.9989	2.97398e-07	mature cTEC	6.84534e-05	3.06584e-05	Sig
Irf7	1.36128	6.26126	151.004	2.31409e-09	PNP	2.05269e-06	3.9079e-07	Sig
Irgm2	1.11328	4.59655	22.7929	0.000229701	PNP	0.00903567	0.00297126	Sig
Isy1	-1.25576	6.54498	106.887	2.24466e-08	mature cTEC	1.02527e-05	4.16519e-06	Sig
Itga1	1.10426	5.94691	22.9145	0.00024964	Early progenitors	0.00956611	0.00769838	Sig
Itga5	2.48094	3.9475	26.8586	0.000103743	Early progenitors	0.00520006	0.00418806	Sig
Itga8	2.05406	4.67373	77.6605	2.10212e-07	PNP	5.31483e-05	1.17052e-05	Sig
Itgb4	1.01525	6.43733	62.552	2.43957e-06	Transient amplifying progenitors	0.000337367	0.000578972	Sig
Itgb8	1.63404	4.77159	56.2989	1.60528e-06	PNP	0.00024803	5.99685e-05	Sig
Jag1	-1.69354	3.56559	26.276	0.000110601	mature cTEC	0.00544958	0.0029097	Sig
Junos	-1.06976	6.05997	22.9297	0.00024876	Early progenitors	0.00954279	0.00768906	Sig
Kcna1	3.34457	3.0162	19.6878	0.000287195	mature cTEC	0.0105432	0.00562151	Sig
Kcnab1	-1.63665	3.99451	25.7909	0.000142568	Early progenitors	0.00650717	0.00524823	Sig
Kcne	-6.91967	2.28278	118.909	2.41934e-09	mature cTEC	2.05269e-06	9.35277e-07	Sig
Kcne4	-7.63607	2.44581	58.7348	1.56835e-05	immature cTEC	0.00133041	0.00153906	Sig
Kcnh1	-1.79074	6.10712	186.509	4.43377e-10	mature cTEC	6.1533e-07	2.57103e-07	Sig
Kcnip3	-1.22447	5.54849	43.1009	7.44255e-06	mature cTEC	0.000774272	0.000398377	Sig
Kcnk1	-2.23585	3.25133	27.8179	8.45941e-05	PNP	0.00449942	0.00133505	Sig
Kcnmb2	-2.48861	4.43253	39.5471	1.3137e-05	PNP	0.00116559	0.000312762	Sig
Kcnn3	-1.17063	6.59975	123.204	8.41306e-09	mature cTEC	5.00711e-06	1.98448e-06	Sig
Kcnq1	-1.83484	3.96456	24.529	0.000162738	PNP	0.00709405	0.00224217	Sig
Kcnq4	-6.14289	1.96824	21.5887	0.000424442	PNP	0.0138513	0.00485975	Sig
Kcnq5	1.14806	4.67467	25.2163	0.000140717	PNP	0.00645094	0.00199465	Sig
Kctd8	3.25028	4.83523	55.4442	5.54594e-06	immature cTEC	0.000623058	0.000777533	Sig
Kif6	1.18872	4.77737	49.5406	3.4819e-06	PNP	0.000437078	0.000110019	Sig
Klf4	1.30559	5.16585	33.133	3.28337e-05	mature cTEC	0.00229035	0.00118683	Sig
Klhdc8a	1.14933	4.70615	23.735	0.000183405	mature cTEC	0.00773134	0.00418357	Sig
Klhl13	1.8009	4.5966	27.9821	0.00018317	immature cTEC	0.00772637	0.00728976	Sig
Klhl5	1.03405	4.73481	21.2737	0.000317652	PNP	0.0113571	0.00384833	Sig
Krt15	-2.70717	5.4976	220.23	1.58593e-10	PNP	3.20133e-07	5.8505e-08	Sig
Krt222	-1.64546	5.61972	60.4798	1.38387e-05	mTEC1	0.00121152	0.00397746	Sig
Krt33b	-3.24856	3.93958	63.0341	7.35368e-07	PNP	0.00013675	3.1915e-05	Sig
Krt36	-3.33956	3.31683	40.7659	7.82404e-06	PNP	0.000803936	0.000212618	Sig
Ksr1	1.04733	6.14193	52.2481	2.36063e-06	mature cTEC	0.000329729	0.000161837	Sig
Lama2	2.01489	3.59706	27.5103	9.10301e-05	PNP	0.00474296	0.00141692	Sig
Laptm4b	1.09539	6.04893	32.3554	4.5468e-05	Early progenitors	0.00286238	0.00231193	Sig
Large2	-1.18794	4.07674	20.7771	0.000355046	PNP	0.012268	0.0041879	Sig
Lbhd2	1.5313	3.49952	29.2703	6.61973e-05	PNP	0.0037657	0.00111049	Sig
Ldlrad3	-1.54249	6.18526	31.0989	0.000114023	immature cTEC	0.0055705	0.00568527	Sig
Ldlrad4	1.57579	5.43862	72.8188	1.05057e-06	Transient amplifying progenitors	0.000179864	0.000399194	Sig
Lgals3	-3.82843	2.23622	26.7729	0.000177735	immature cTEC	0.00757337	0.00717714	Sig
Lgals9	1.02489	8.66518	36.7001	2.33032e-05	Early progenitors	0.00178813	0.00146436	Sig
Lgi2	-1.83381	5.15186	80.1891	1.70976e-07	PNP	4.71321e-05	1.02558e-05	Sig
Lhfpl2	-1.37704	4.60671	27.6054	0.000101963	Early progenitors	0.00513307	0.00414129	Sig
Lipg	1.09218	4.56452	39.4269	1.31412e-05	PNP	0.00116559	0.000312762	Sig
Lmntd1	1.12424	3.82615	21.0546	0.000333344	PNP	0.0117319	0.00397641	Sig
Lmo3	6.86863	3.42878	34.0652	6.21679e-05	Early progenitors	0.00359373	0.00288314	Sig
Lpin1	-1.89496	5.00379	49.3093	3.58857e-06	PNP	0.000446223	0.000112246	Sig
Lpin2	1.16534	5.77167	25.9915	0.000116772	mature cTEC	0.00565766	0.0030433	Sig
Lpl	1.42228	5.58664	21.2289	0.000311616	mature cTEC	0.0112003	0.00596529	Sig
Lrfn2	3.13285	2.81774	65.5569	6.38865e-07	PNP	0.000123578	2.86538e-05	Sig
Lrmda	-1.97848	4.57016	47.409	4.24304e-06	mature cTEC	0.000508644	0.000260134	Sig
Lrp1	-1.85391	2.48977	18.2705	0.000617823	mature cTEC	0.0177956	0.00975965	Sig
Lrrc4c	1.0697	5.59962	50.4503	3.12217e-06	PNP	0.00040525	0.000100916	Sig
Lrrn1	-3.69651	4.79172	120.129	1.16014e-08	PNP	6.20527e-06	1.27753e-06	Sig
Ltbp2	1.45441	5.38089	99.257	4.15081e-08	PNP	1.67575e-05	3.54042e-06	Sig
Luzp2	1.04659	5.80415	17.47	0.000764943	PNP	0.0206769	0.00761639	Sig
Ly6h	2.63254	5.5347	78.5091	2.75146e-07	Early progenitors	6.42801e-05	6.56137e-05	Sig
Ly6k	-5.21594	2.42218	41.8193	5.51418e-06	Early progenitors	0.000620603	0.000521648	Sig
Lypd1	-2.41538	6.63347	306.611	1.41065e-11	PNP	5.88485e-08	1.09555e-08	Sig
Lypd6	-1.42767	5.41137	42.9546	1.79222e-05	Transient amplifying progenitors	0.00146315	0.00205895	Sig
Magi2	1.14341	5.01938	40.6461	1.10536e-05	PNP	0.00103203	0.000275986	Sig
Malt1	1.31571	5.96819	121.078	1.07455e-08	PNP	5.86016e-06	1.2032e-06	Sig
Mamld1	3.55548	4.33948	66.9339	3.50459e-07	mature cTEC	7.8183e-05	3.48381e-05	Sig
Man1a	1.07047	6.25939	27.7706	0.000188289	immature cTEC	0.0078549	0.00739447	Sig
Man1c1	-2.92528	4.24223	52.671	2.46101e-06	PNP	0.000339581	8.52457e-05	Sig
Map2k6	1.1513	3.94336	16.4411	0.000988953	PNP	0.0248234	0.0093785	Sig
Map3k13	1.04886	6.29136	43.1614	2.46733e-05	immature cTEC	0.00186261	0.00215404	Sig
Map3k8	1.02974	4.10003	22.9284	0.000223337	PNP	0.0088858	0.00290614	Sig
Mapk10	-1.27146	4.72536	29.725	5.85542e-05	mature cTEC	0.00343723	0.00179493	Sig
Mapre2	1.54903	3.27346	26.4894	0.000110237	PNP	0.00543453	0.00163647	Sig
Matn1	-2.59527	3.83633	31.911	4.2343e-05	PNP	0.00273725	0.000782974	Sig
Mbnl3	1.1128	6.19627	27.5703	0.000102557	Early progenitors	0.0051568	0.0041528	Sig
Mctp1	-2.08463	3.40808	27.6819	8.48509e-05	mature cTEC	0.00450159	0.00236632	Sig
Mdfic	1.83622	4.56067	107.37	2.44289e-08	PNP	1.09581e-05	2.25295e-06	Sig
Mdga2	1.5006	5.76607	79.9312	6.20785e-07	Transient amplifying progenitors	0.000120621	0.000314649	Sig
Mdk	-1.14604	6.92947	78.7113	1.75286e-07	mature cTEC	4.77939e-05	2.12127e-05	Sig
Mecom	1.75615	5.98585	235.899	9.55798e-11	PNP	2.49208e-07	4.5496e-08	Sig
Med4	-1.02269	5.79335	62.8983	8.07234e-07	PNP	0.0001477	3.44264e-05	Sig
Megf11	-2.19343	3.93365	29.0578	6.97874e-05	PNP	0.00391134	0.00115966	Sig
Mest	-1.86141	4.24942	19.6141	0.000462448	PNP	0.0146843	0.00519321	Sig
Mfng	-2.94711	4.00063	61.2325	9.5177e-07	PNP	0.000168431	3.95186e-05	Sig
Mfsd11	1.4794	3.96514	20.0525	0.00040939	mature cTEC	0.0135294	0.00727647	Sig
Mgat5b	-4.99514	1.67275	26.7831	0.000130506	immature cTEC	0.00614717	0.00597031	Sig
Mgp	-1.11236	8.7915	108.788	2.23335e-08	PNP	1.02384e-05	2.11252e-06	Sig
Mgst1	1.17275	5.02446	19.5168	0.00045867	mature cTEC	0.0145883	0.00790993	Sig
Miip	2.04429	3.25633	20.1944	0.000365176	mature cTEC	0.0125112	0.00670468	Sig
Mill1	-3.12762	3.37205	41.6208	1.19451e-05	Early progenitors	0.00108803	0.00091742	Sig
Mlph	1.52524	2.84263	20.7135	0.000360046	PNP	0.0123755	0.00423671	Sig
Mmp15	-1.33063	4.09153	18.2498	0.000634909	PNP	0.0181126	0.00653328	Sig
Mmp28	1.12136	5.28512	34.0044	2.84799e-05	mature cTEC	0.00206664	0.00107841	Sig
Mmp9	-1.3373	7.57623	211.191	2.12596e-10	PNP	4.09336e-07	7.65138e-08	Sig
Mn1	1.05928	4.40879	30.0095	5.80922e-05	PNP	0.00341331	0.000994442	Sig
Mndal	1.21071	5.05639	46.4617	5.09365e-06	PNP	0.000585919	0.000151231	Sig
Morc4	1.12861	5.77587	37.1596	5.044e-05	immature cTEC	0.00308785	0.00351231	Sig
Mphosph6	-1.00631	4.29887	19.0353	0.000526645	PNP	0.0159939	0.0057037	Sig
Mpped2	-1.10018	7.80702	88.0567	8.333e-08	mature cTEC	2.79596e-05	1.13696e-05	Sig
Mpzl1	-1.10303	4.97755	38.5947	1.40494e-05	mature cTEC	0.00122346	0.000627009	Sig
Mpzl2	-1.26135	4.94215	26.4802	0.00012512	Early progenitors	0.00596081	0.00480361	Sig
Mrpl53	-1.00966	6.3229	75.9582	2.42612e-07	PNP	5.87299e-05	1.31617e-05	Sig
Ms4a10	-1.93643	4.31192	51.7224	2.72039e-06	PNP	0.000361809	9.06142e-05	Sig
Msn	-1.28042	4.63755	25.7973	0.00014215	Early progenitors	0.00649755	0.00524823	Sig
Mt1	-1.2258	7.49629	67.1822	5.3271e-07	PNP	0.000108055	2.44201e-05	Sig
Mtcl1	-1.26845	5.04882	40.2581	1.16814e-05	PNP	0.00107024	0.000286807	Sig
Mtmr10	-1.11555	5.59253	44.8883	5.86494e-06	mature cTEC	0.000650215	0.000329122	Sig
Mtss2	-1.01688	7.51981	121.326	1.05948e-08	PNP	5.86016e-06	1.2032e-06	Sig
Mx1	1.88529	5.10913	140.574	3.82036e-09	PNP	2.88028e-06	5.63733e-07	Sig
Mxra7	-1.03122	4.17609	18.701	0.000554824	mature cTEC	0.0165595	0.00905215	Sig
Myl1	-2.58544	2.69423	16.1789	0.000932335	PNP	0.0238032	0.00892766	Sig
Mylk	1.33226	7.32176	39.7823	1.5019e-05	Early progenitors	0.00129453	0.0010864	Sig
Myo16	1.07268	7.30424	42.0401	2.79979e-05	immature cTEC	0.00204619	0.00237982	Sig
Myo1b	-1.0224	7.43748	93.1502	5.71471e-08	mature cTEC	2.15424e-05	9.03769e-06	Sig
Myof	-1.24234	6.01646	59.3879	1.15466e-06	PNP	0.000192678	4.58016e-05	Sig
Naaladl2	1.08704	8.4628	220.08	1.57906e-10	PNP	3.20133e-07	5.8505e-08	Sig
Nalcn	-2.58708	2.11552	31.6618	4.28228e-05	mature cTEC	0.00275971	0.00141896	Sig
Napsa	-1.98448	4.63424	48.1536	3.77501e-05	mTEC1	0.00251303	0.00652433	Sig
Nat8l	-2.1589	2.36014	23.0821	0.000211251	mature cTEC	0.00850112	0.00453701	Sig
Nbl1	-1.97559	4.28338	52.0011	2.63787e-06	PNP	0.00035465	8.8666e-05	Sig
Ndrg3	-1.40337	7.22561	124.972	8.64059e-09	PNP	5.07694e-06	1.03659e-06	Sig
Ndufaf3	-1.1221	4.81126	35.8954	2.22067e-05	PNP	0.00172702	0.00047353	Sig
Neat1	-1.31944	7.81902	44.6789	7.85418e-06	Early progenitors	0.000806371	0.000688377	Sig
Nebl	-1.85303	6.90331	62.6424	1.08098e-06	Early progenitors	0.000183509	0.000180011	Sig
Nefm	4.57027	3.57431	68.8011	1.2372e-06	Transient amplifying progenitors	0.000201401	0.000408334	Sig
Negr1	3.03932	2.7957	43.7648	1.62929e-05	Transient amplifying progenitors	0.00136394	0.00192691	Sig
Nell1	-5.9835	1.84834	22.0218	0.000389888	PNP	0.0130853	0.00453006	Sig
Neu2	1.5792	4.29267	24.3425	0.000163429	mature cTEC	0.00710266	0.00384235	Sig
Nexmif	1.82175	3.54286	26.9556	0.000100926	PNP	0.00510551	0.00153058	Sig
Nfatc1	1.13735	5.85298	34.0664	7.54819e-05	immature cTEC	0.00414148	0.00448011	Sig
Ngf	-3.62794	3.24741	36.3205	2.38444e-05	Early progenitors	0.0018178	0.00147747	Sig
Nherf1	-1.24305	4.5096	31.65	4.19738e-05	mature cTEC	0.00272182	0.00140421	Sig
Nkain2	-1.94094	4.28897	26.5692	0.000184209	Transient amplifying progenitors	0.00775187	0.00968255	Sig
Nkain3	-4.54673	2.76817	20.4859	0.000260366	PNP	0.00984148	0.0032847	Sig
Nlrp1c-ps	1.34151	5.22166	24.2612	0.000191355	Early progenitors	0.00792844	0.00638904	Sig
Noct	-1.1129	4.19298	20.2671	0.000386041	mature cTEC	0.0129876	0.00699326	Sig
Nod2	1.35601	4.19736	33.6015	3.18359e-05	PNP	0.00223839	0.000628036	Sig
Nomo1	-1.18546	5.53409	56.3723	6.54879e-06	immature cTEC	0.000702001	0.000835321	Sig
Nos1ap	1.14162	5.8504	42.2949	8.31029e-06	mature cTEC	0.000843511	0.000429942	Sig
Nppc	-2.71458	2.46572	17.7851	0.000560166	PNP	0.0166765	0.00595519	Sig
Npr	-2.86255	1.34693	22.953	0.000208085	mature cTEC	0.00841702	0.00450376	Sig
Nr3c2	1.04286	5.93457	23.5428	0.000190353	mature cTEC	0.00790677	0.00425908	Sig
Nrg1	1.27585	6.27597	30.6558	5.19352e-05	PNP	0.00314304	0.000910162	Sig
Nrp2	2.52601	3.09163	39.1013	1.3843e-05	PNP	0.00121152	0.000325785	Sig
Nrtn	-1.52137	6.26577	103.259	3.18093e-08	PNP	1.33945e-05	2.80133e-06	Sig
Nt5c3	-1.09949	5.40659	45.2839	4.82011e-05	mTEC1	0.00298489	0.00721812	Sig
Ntn5	1.05852	4.79706	41.0783	7.24531e-05	mTEC1	0.0040247	0.00895544	Sig
Ntng1	2.25241	4.49241	54.4576	5.1782e-06	Transient amplifying progenitors	0.000591838	0.000942167	Sig
Ntng2	2.0086	2.38586	21.1918	0.000325927	PNP	0.0115668	0.00392657	Sig
Ntrk1	-2.72572	3.07373	30.1289	4.92196e-05	PNP	0.00302764	0.000876097	Sig
Ntrk3	3.3257	4.14967	29.7048	5.1324e-05	Early progenitors	0.00311702	0.00250453	Sig
Nudt13	1.22173	3.57823	21.9089	0.000277052	PNP	0.0102828	0.00344413	Sig
Nudt17	1.46084	3.96603	30.5388	9.57842e-05	Transient amplifying progenitors	0.00490892	0.006567	Sig
Nxph1	1.92465	4.44521	51.5677	6.92113e-06	Transient amplifying progenitors	0.000729119	0.00111012	Sig
Oas1a	1.31227	5.06487	25.5198	0.000150349	Early progenitors	0.00673945	0.00543287	Sig
Oas1g	1.03973	4.09702	26.325	0.000113628	PNP	0.00555881	0.00167335	Sig
Oas3	1.45312	3.97884	42.1261	9.01156e-06	PNP	0.000893672	0.000237031	Sig
Olah	4.81092	2.18583	30.7866	7.84976e-05	mTEC1	0.00427353	0.00955094	Sig
Olfml1	1.11494	6.01739	28.5842	0.000166009	immature cTEC	0.0071692	0.0068034	Sig
Otof	-2.20642	3.63208	32.3888	3.93405e-05	PNP	0.00258725	0.00073482	Sig
P2rx4	1.52298	4.38472	31.029	4.71889e-05	mature cTEC	0.00294406	0.00152285	Sig
Padi1	-2.52779	2.32282	19.9329	0.000327624	PNP	0.0116024	0.00394003	Sig
Pak1	1.01276	4.32456	25.5434	0.000132038	PNP	0.00620091	0.00189528	Sig
Pakap	-1.20962	5.77064	42.3537	8.73316e-06	PNP	0.000871589	0.000231358	Sig
Pard3b	1.1539	8.82294	309.602	1.31224e-11	PNP	5.6631e-08	1.07575e-08	Sig
Pard3bos1	1.12555	4.64168	28.8227	7.16385e-05	PNP	0.00399541	0.00118376	Sig
Pbk	-1.96056	4.55679	40.6391	1.33732e-05	Early progenitors	0.00118198	0.000995293	Sig
Pcca	1.16682	5.80854	25.3351	0.000155139	Early progenitors	0.00687779	0.00552611	Sig
Pcdh15	1.73868	7.11132	102.305	3.3855e-08	PNP	1.40903e-05	2.94151e-06	Sig
Pcgf5	1.74771	6.15341	226.882	1.26745e-10	PNP	2.81071e-07	5.05815e-08	Sig
Pclo	1.07541	6.59908	100.394	1.38896e-06	mTEC1	0.000220597	0.00120176	Sig
Pcsk5	1.64494	4.99862	27.7798	0.000190305	immature cTEC	0.00790677	0.00742808	Sig
Pcyt2	1.07695	4.64803	18.2462	0.000619485	mature cTEC	0.0178107	0.00976624	Sig
Pde1b	1.47397	3.82575	40.6613	1.1037e-05	PNP	0.00103159	0.000275986	Sig
Pde4b	1.07932	9.04645	55.7508	2.17489e-06	Early progenitors	0.000311076	0.000270784	Sig
Pde7b	4.60977	3.61196	30.8901	8.35609e-05	Transient amplifying progenitors	0.00446301	0.00601978	Sig
Pdlim4	1.12793	5.67564	78.3358	1.98638e-07	PNP	5.09578e-05	1.12735e-05	Sig
Pds5b	1.1231	10.7695	271.892	2.82008e-11	mature cTEC	1.0084e-07	4.36079e-08	Sig
Pdxp	-2.10427	2.79351	18.6049	0.000554298	PNP	0.0165565	0.00591175	Sig
Pdzrn3	1.03591	7.24402	29.6812	0.00014044	immature cTEC	0.00644555	0.00615722	Sig
Pecr	-1.03022	4.79041	29.0735	6.85329e-05	PNP	0.00386527	0.00114268	Sig
Penk	-1.00356	5.4178	31.4134	4.36849e-05	mature cTEC	0.00279226	0.0014305	Sig
Pex5l	-1.08403	5.53058	16.1789	0.00105717	PNP	0.0259793	0.00987259	Sig
Pfdn4	-1.17735	5.18315	24.562	0.000179921	Early progenitors	0.00763821	0.00613019	Sig
Pgam2	-4.52892	5.24407	96.2285	4.89146e-08	PNP	1.90117e-05	4.03231e-06	Sig
Pgf	-1.34798	5.39245	45.758	5.57386e-06	PNP	0.000625632	0.000162867	Sig
Phex	-2.43347	3.49973	85.6739	1.00349e-07	mature cTEC	3.16344e-05	1.34284e-05	Sig
Pigz	-2.51102	3.44634	32.0719	0.000100249	immature cTEC	0.00507754	0.00536415	Sig
Pim3	-1.25422	4.45448	30.2249	5.60395e-05	PNP	0.00333023	0.000968289	Sig
Pinlyp	-2.01471	3.58559	26.3725	0.000114145	PNP	0.00557375	0.00167929	Sig
Pkhd1l1	1.50322	6.95732	79.0281	2.57086e-07	Early progenitors	6.11592e-05	6.46208e-05	Sig
Pkia	1.59376	4.14543	19.0361	0.000517345	mature cTEC	0.0158305	0.00870604	Sig
Pla1a	-1.01671	5.79209	42.285	6.42196e-05	mTEC1	0.00367667	0.00842606	Sig
Pla2g4a	2.27252	5.68606	247.852	6.67668e-11	PNP	1.98952e-07	3.51861e-08	Sig
Pla2g4e	-3.18842	1.20344	22.4793	0.000210993	mature cTEC	0.00850112	0.00453701	Sig
Platr14	-3.85085	2.20504	18.6305	0.00041434	PNP	0.0136498	0.0047654	Sig
Platr25	1.09852	3.83909	21.5435	0.000299658	PNP	0.0108641	0.00366343	Sig
Plcd4	-2.98815	2.68398	17.2087	0.000650957	PNP	0.0184478	0.00666587	Sig
Plch2	-1.46113	3.86749	20.0543	0.000418684	PNP	0.013735	0.00480412	Sig
Plekha4	1.27382	4.24692	29.7164	6.11496e-05	PNP	0.00355128	0.00103835	Sig
Plekho1	-1.25132	5.15152	39.8159	1.24356e-05	PNP	0.00111967	0.000301313	Sig
Plk1	-2.32675	2.96945	16.1997	0.0010084	PNP	0.0251752	0.00951331	Sig
Plppr5	2.39713	3.48581	37.7268	3.4803e-05	Transient amplifying progenitors	0.00238275	0.00316618	Sig
Pls1	-1.05632	5.76707	35.3655	4.73367e-05	Transient amplifying progenitors	0.00294827	0.00395178	Sig
Plxdc2	1.13993	8.68206	51.2189	3.58162e-06	Early progenitors	0.000446223	0.000387922	Sig
Plxna4	-2.64674	4.40583	45.2391	6.0929e-06	PNP	0.000666555	0.000173901	Sig
Plxnd1	1.45367	2.73845	17.2712	0.000805038	PNP	0.0215007	0.00796723	Sig
Pmf1	-1.26418	6.88093	121.914	5.59514e-07	mTEC1	0.000112399	0.000729545	Sig
Pmvk	1.26849	4.41507	24.4658	0.000158651	mature cTEC	0.00697172	0.00376782	Sig
Pnp	1.9606	4.93953	20.2854	0.000386421	mature cTEC	0.0129969	0.00699326	Sig
Postn	-4.55512	5.09611	30.7935	4.8577e-05	PNP	0.00299927	0.000868851	Sig
Pparg	-3.06696	1.30143	19.9442	0.000391997	mature cTEC	0.0131253	0.00705746	Sig
Ppp1r14c	-2.4992	4.51893	84.7467	1.22081e-07	PNP	3.65519e-05	7.93581e-06	Sig
Ppp1r27	-2.60114	4.53276	40.202	1.19707e-05	PNP	0.00108957	0.000291968	Sig
Ppp2r2b	-1.71828	6.16771	62.7366	8.20407e-07	PNP	0.000149673	3.48874e-05	Sig
Prcp	1.05651	5.04804	43.0636	7.9337e-06	PNP	0.00081291	0.000214807	Sig
Prdm5	2.17416	4.42221	110.076	2.06341e-08	PNP	9.67191e-06	1.99005e-06	Sig
Prdm6	-4.26145	3.28409	61.1	2.79322e-07	PNP	6.47365e-05	1.4773e-05	Sig
Prex2	1.16151	5.12026	22.8557	0.000253237	Early progenitors	0.00965371	0.0077554	Sig
Prickle1	1.9498	3.38226	35.5155	2.35641e-05	PNP	0.00180377	0.000494623	Sig
Prlr	2.56324	3.77651	77.8039	2.0815e-07	PNP	5.29479e-05	1.16785e-05	Sig
Prom1	1.57636	2.68925	16.9786	0.000865885	PNP	0.0225953	0.00840592	Sig
Prr15	-1.91166	3.60514	17.4618	0.000773724	PNP	0.0208467	0.00768636	Sig
Prr16	1.01428	4.75989	38.4673	1.50978e-05	PNP	0.00129953	0.000349738	Sig
Prrg3	2.39737	4.2146	32.841	3.43538e-05	mature cTEC	0.00235845	0.00121654	Sig
Prss33	-2.31212	4.49975	80.051	1.76188e-07	PNP	4.78783e-05	1.04451e-05	Sig
Prune2	-1.09522	5.15823	26.9112	0.000101716	PNP	0.00512529	0.00153798	Sig
Psd4	-1.98628	2.23783	18.7301	0.000555919	mature cTEC	0.0165811	0.00905939	Sig
Ptchd4	-4.22195	4.08937	19.0234	0.000453423	PNP	0.0145154	0.00511913	Sig
Ptger3	1.6095	3.86605	46.3962	5.13957e-06	PNP	0.000589576	0.000152288	Sig
Ptgs2	4.05159	3.46216	126.172	8.44173e-09	PNP	5.00711e-06	1.02947e-06	Sig
Ptn	1.20336	5.80853	27.0553	0.000211122	immature cTEC	0.00850112	0.00794302	Sig
Ptp4a3	-1.24113	4.33238	26.2196	0.000116111	PNP	0.00563749	0.00169974	Sig
Ptprr	2.9825	3.19293	31.8788	2.47353e-05	mature cTEC	0.00186374	0.000977959	Sig
Ptprt	1.36605	6.06361	34.5544	3.21917e-05	Early progenitors	0.00225201	0.00181719	Sig
Ptprz1	-1.35032	5.79037	90.0309	7.18483e-08	mature cTEC	2.5473e-05	1.04872e-05	Sig
Pvalb	-3.02942	3.55441	26.8762	9.51503e-05	PNP	0.00488644	0.0014595	Sig
Pvt1	-1.13919	5.99028	44.8726	6.24674e-06	PNP	0.000680411	0.000177263	Sig
Rab32	1.03137	4.01672	22.0991	0.000265946	PNP	0.00998011	0.00334267	Sig
Rai14	-1.00026	7.49154	58.1544	5.58543e-06	immature cTEC	0.000626332	0.000777533	Sig
Ranbp3l	-2.05342	4.14109	47.7459	5.40103e-06	Early progenitors	0.000612183	0.000518036	Sig
Rasl10a	2.78511	4.41888	50.38	2.88145e-06	mature cTEC	0.000378405	0.000190862	Sig
Rassf6	1.01901	4.88677	26.7264	0.000105286	PNP	0.00526439	0.00158369	Sig
Rbm24	-2.55373	5.80876	228.304	1.21607e-10	PNP	2.76716e-07	5.05815e-08	Sig
Rell1	-1.14672	5.79047	53.7853	2.12175e-06	PNP	0.000305572	7.58077e-05	Sig
Renbp	1.54732	4.75697	34.3349	2.71613e-05	mature cTEC	0.00199912	0.00104458	Sig
Reps2	6.41203	2.28848	21.4135	0.000424096	mature cTEC	0.0138489	0.0074522	Sig
Rftn1	2.98611	1.85399	28.0072	8.16128e-05	PNP	0.00439123	0.00130052	Sig
Rfx2	2.00082	3.87528	23.5885	0.000188419	mature cTEC	0.00785509	0.00423623	Sig
Rgcc	-1.35916	5.34026	25.815	0.000141604	Early progenitors	0.00648209	0.00524823	Sig
Rgs12	-1.02474	5.4491	32.4944	3.64225e-05	mature cTEC	0.00245468	0.00126723	Sig
Rgs20	1.18321	5.67899	33.4187	6.22859e-05	Transient amplifying progenitors	0.00359499	0.00487297	Sig
Rgs2	-1.21607	5.36181	42.0599	9.09195e-06	PNP	0.000897379	0.000238296	Sig
Rgs7	4.29943	4.16152	39.8311	6.15637e-06	Early progenitors	0.000671737	0.000573533	Sig
Rhob	-1.2192	5.79222	52.2531	2.52794e-06	PNP	0.000345296	8.66932e-05	Sig
Rhox4a2	-1.6619	3.76464	27.7414	9.98619e-05	Early progenitors	0.00506855	0.00408086	Sig
Rhox4b	-2.89962	1.97586	35.8383	2.18851e-05	mature cTEC	0.00171185	0.000887974	Sig
Rhox4d	-5.49082	1.26218	28.9379	4.21622e-05	mature cTEC	0.00273262	0.00140617	Sig
Rimklb	-1.42777	4.12011	16.5848	0.000955736	PNP	0.0242184	0.00911625	Sig
Rmnd5b	1.15676	4.6231	22.7686	0.000224279	mature cTEC	0.00889948	0.0047364	Sig
Rnd2	-3.97129	2.2998	17.582	0.000544678	PNP	0.0163499	0.0058368	Sig
Rogdi	1.17396	4.93409	34.838	5.0936e-05	Transient amplifying progenitors	0.00310509	0.00420282	Sig
Ror2	-1.77644	5.10256	33.9943	2.99184e-05	PNP	0.00214208	0.000595784	Sig
Rps6ka5	1.03838	4.7503	27.3736	9.32894e-05	PNP	0.00482852	0.00144111	Sig
Rtl4	-1.70928	4.44206	18.391	0.000613733	PNP	0.0177104	0.00640307	Sig
Rtl8a	1.60316	5.62596	71.3502	3.33268e-07	mature cTEC	7.51517e-05	3.33676e-05	Sig
Rtp4	1.26739	5.94998	30.5494	6.11782e-05	Early progenitors	0.00355128	0.00286977	Sig
Runx3	1.84787	2.35974	18.5564	0.000592695	PNP	0.0173108	0.0062292	Sig
S100a14	1.38945	7.11002	141.468	3.19273e-09	mature cTEC	2.52404e-06	1.13931e-06	Sig
S100g	1.99805	4.75663	73.188	1.02202e-06	Transient amplifying progenitors	0.000176668	0.000399194	Sig
Scd1	-1.53699	4.97273	46.034	5.38534e-06	PNP	0.000611602	0.000157984	Sig
Scg5	1.54052	5.76082	134.631	5.16029e-09	PNP	3.58789e-06	7.11637e-07	Sig
Scin	1.22035	3.24017	16.5351	0.000966196	PNP	0.0244088	0.00919226	Sig
Scn1a	-2.83232	3.5815	121.995	9.04558e-09	mature cTEC	5.22584e-06	2.06726e-06	Sig
Scn3b	-1.03423	6.29108	30.871	5.00584e-05	PNP	0.00307103	0.000888883	Sig
Sdc1	-1.54249	3.10802	22.4928	0.000237485	mature cTEC	0.00924522	0.00493295	Sig
Sdsl	-1.53337	3.0093	21.2071	0.000313604	mature cTEC	0.0112523	0.00599292	Sig
Sec11c	-1.25829	5.43963	36.7121	2.32707e-05	Early progenitors	0.0017874	0.00146436	Sig
Sec14l5	1.46572	3.48955	17.6747	0.000728004	PNP	0.0199718	0.00731275	Sig
Sel1l2	1.0027	4.22595	16.3619	0.00100897	PNP	0.0251793	0.00951331	Sig
Sema3a	2.0589	4.16218	27.4562	8.93523e-05	mature cTEC	0.00468677	0.00246729	Sig
Sema4d	-1.09809	4.76467	21.4454	0.000306146	PNP	0.0110545	0.00373038	Sig
Sema5a	-1.34935	5.82191	36.8934	2.26569e-05	Early progenitors	0.00175558	0.00146139	Sig
Septin4	-4.17697	3.6933	98.8323	1.43095e-08	PNP	7.27993e-06	1.48698e-06	Sig
Septin8	1.22733	5.07209	29.1752	0.000152816	immature cTEC	0.00679887	0.00656636	Sig
Serp1	-1.01941	6.78531	56.3913	2.0324e-06	Early progenitors	0.000294738	0.00026287	Sig
Serpina3n	1.46943	3.41739	18.5222	0.000593962	PNP	0.0173317	0.00623365	Sig
Serpinb1a	-1.43872	5.41939	30.9353	5.73328e-05	Early progenitors	0.00337662	0.00273759	Sig
Serpine1	2.47214	3.30836	34.8711	2.60864e-05	PNP	0.00194331	0.00053537	Sig
Serping1	1.91075	3.52403	40.5462	1.1224e-05	PNP	0.00104336	0.000278962	Sig
Serpini1	-1.09197	7.62264	53.0667	2.30165e-06	PNP	0.000323659	8.09703e-05	Sig
Setbp1	-1.03851	7.22775	57.5476	3.84107e-06	Transient amplifying progenitors	0.000471292	0.000767782	Sig
Sfn	-1.23907	8.81932	223.702	1.18294e-10	mature cTEC	2.76716e-07	1.26638e-07	Sig
Sgk1	-2.08579	3.06988	21.6181	0.000331697	Early progenitors	0.0116932	0.00950293	Sig
Sgpp2	-2.83629	3.39074	37.7175	1.52358e-05	PNP	0.00130692	0.000352383	Sig
Sh2d4a	2.70594	1.81993	28.6475	7.39143e-05	PNP	0.00408062	0.00120715	Sig
Sh3bp4	1.1209	4.08492	21.7113	0.000288967	PNP	0.0105945	0.00355083	Sig
Sh3rf2	-2.31908	2.61825	19.5786	0.000453555	mature cTEC	0.0145154	0.00785089	Sig
Sh3tc2	1.19027	5.78476	94.3544	5.82732e-08	PNP	2.19009e-05	4.6254e-06	Sig
Shank1	2.29713	4.28963	25.5427	0.000145688	Early progenitors	0.00659189	0.00528844	Sig
Shisa6	-2.56909	4.96088	77.3146	2.19059e-07	PNP	5.45993e-05	1.21064e-05	Sig
Shisa9	-1.82008	2.54811	18.6107	0.000569246	mature cTEC	0.0168581	0.00922258	Sig
Siae	1.78203	2.38389	18.2661	0.000634671	PNP	0.0181126	0.00653328	Sig
Siah3	-2.23041	3.86479	29.7532	6.17517e-05	PNP	0.00357463	0.00104616	Sig
Sidt1	-4.84559	3.08205	70.8026	1.94103e-07	Early progenitors	5.05882e-05	5.27723e-05	Sig
Skint11	2.02207	3.9986	89.864	8.07088e-08	PNP	2.74353e-05	5.89574e-06	Sig
Skint2	3.26688	5.89868	250.466	6.18797e-11	PNP	1.88887e-07	3.38184e-08	Sig
Skint3	1.95634	5.69017	146.46	2.86742e-09	PNP	2.28575e-06	4.40746e-07	Sig
Slc13a2os	-1.4652	4.50697	38.0787	1.60227e-05	PNP	0.00134763	0.0003643	Sig
Slc16a11	-3.82461	1.10171	22.748	0.000161111	mature cTEC	0.00704567	0.00381323	Sig
Slc1a4	-1.01524	4.85626	34.0229	2.83702e-05	mature cTEC	0.0020607	0.00107841	Sig
Slc22a7	1.558	5.00532	22.7185	0.000261284	Early progenitors	0.00985839	0.00791098	Sig
Slc24a3	-1.65089	7.79366	121.896	9.06104e-09	mature cTEC	5.22584e-06	2.06726e-06	Sig
Slc24a4	-1.05214	8.45104	125.87	8.22342e-09	PNP	4.95948e-06	1.0197e-06	Sig
Slc2a13	1.20228	9.13373	81.9252	2.04716e-07	Early progenitors	5.22868e-05	5.45444e-05	Sig
Slc2a8	-1.42623	4.02956	39.1903	1.2885e-05	mature cTEC	0.00115021	0.000584108	Sig
Slc39a6	-1.11799	4.7399	23.0359	0.00024359	Early progenitors	0.00940628	0.00757452	Sig
Slc39a8	-1.74396	3.73623	25.732	0.000128872	PNP	0.00608886	0.00185707	Sig
Slc41a1	1.04811	5.18876	28.1635	0.00013939	Transient amplifying progenitors	0.00642332	0.00845899	Sig
Slc43a3	1.47191	3.2565	28.1875	8.04372e-05	PNP	0.00434666	0.00128874	Sig
Slc4a10	-3.75204	2.12849	16.3592	0.00075813	PNP	0.0205594	0.00756388	Sig
Slc4a4	-1.20125	8.57614	306.331	1.16537e-11	mature cTEC	5.60957e-08	2.53642e-08	Sig
Slc5a9	-1.13429	3.84748	21.9022	0.000269122	mature cTEC	0.0100601	0.00534291	Sig
Slc6a2	-2.36577	4.16627	55.6682	1.76664e-06	PNP	0.000264552	6.51713e-05	Sig
Slco2a1	1.21743	6.15748	44.5108	1.49149e-05	Transient amplifying progenitors	0.00128733	0.00185678	Sig
Slfn9	1.19865	5.20139	33.7043	3.13054e-05	PNP	0.00221602	0.000619225	Sig
Slit2	1.73187	6.39589	48.3538	5.00618e-06	Early progenitors	0.000577983	0.00050126	Sig
Slit3	-3.00746	5.37107	96.656	1.70804e-06	mTEC1	0.000258464	0.00120914	Sig
Smox	-1.35802	4.5381	30.3858	5.45001e-05	PNP	0.00326667	0.000949474	Sig
Smtnl2	-1.37067	4.61621	29.252	6.64456e-05	PNP	0.00377648	0.00111291	Sig
Snap91	1.06289	6.02508	26.454	0.000125724	Early progenitors	0.00597645	0.00480866	Sig
Sncaip	1.1612	6.05871	90.8106	7.51927e-08	PNP	2.60679e-05	5.60375e-06	Sig
Snhg11	-1.74314	6.04587	21.545	0.000299491	PNP	0.0108641	0.00366343	Sig
Snhg18	-2.78894	1.43596	18.8058	0.000536615	mature cTEC	0.0161934	0.00886392	Sig
Snta1	2.02729	4.2413	41.5211	9.427e-06	mature cTEC	0.000916712	0.000470235	Sig
Sntb1	1.27814	5.32143	30.8213	5.04854e-05	PNP	0.00308785	0.000894313	Sig
Sntg1	1.37448	3.9721	29.6384	6.20025e-05	PNP	0.00358583	0.00104921	Sig
Snx29	1.10428	7.89686	180.599	6.5221e-10	PNP	8.16254e-07	1.57771e-07	Sig
Snx8	2.0814	4.50183	135.317	4.98473e-09	PNP	3.50477e-06	6.93912e-07	Sig
Sorcs3	2.05264	4.24988	82.1873	1.45334e-07	PNP	4.18133e-05	9.12571e-06	Sig
Sort1	-1.27791	4.36195	19.1348	0.000514756	PNP	0.0157797	0.00562647	Sig
Sostdc1	2.35436	4.36607	44.0249	6.98347e-06	PNP	0.000733833	0.000193699	Sig
Sox11	-1.72539	5.03037	36.2091	2.11759e-05	PNP	0.00166366	0.000454835	Sig
Sox2ot	2.3853	4.15507	31.5877	8.17292e-05	Transient amplifying progenitors	0.00439371	0.00600985	Sig
Spaca6	-1.18088	5.70975	37.0592	2.21154e-05	Early progenitors	0.00172233	0.00143718	Sig
Sphk1	1.06656	4.90516	23.7574	0.000182362	mature cTEC	0.00770788	0.00417424	Sig
Spon1	2.96423	1.20822	17.0199	0.000749135	PNP	0.0203773	0.00748932	Sig
Sprr1a	-6.03672	3.66763	69.5388	1.33556e-07	Early progenitors	3.9329e-05	4.40486e-05	Sig
Sprr2b	-5.77193	3.83694	28.5095	4.45126e-05	PNP	0.00283359	0.000814922	Sig
Sptlc3	-3.96686	1.39708	21.307	0.000253828	mature cTEC	0.00966094	0.0051122	Sig
Ssbp4	2.27698	4.11126	34.9192	2.45636e-05	mature cTEC	0.00185743	0.000973936	Sig
St18	-3.123	2.2803	29.0829	0.000147992	immature cTEC	0.00665763	0.00638825	Sig
Stac	-3.60766	2.64477	62.7403	7.81318e-07	mature cTEC	0.000143788	6.6802e-05	Sig
Stc1	-2.40049	3.66953	41.9451	9.33035e-06	PNP	0.000910852	0.000241949	Sig
Steap2	2.6148	1.5236	23.4542	0.000194672	PNP	0.00803021	0.00259259	Sig
Stk33	-1.2912	7.33836	153.826	2.03159e-09	PNP	1.86954e-06	3.52685e-07	Sig
Stmn1	-1.38691	6.10611	65.8117	2.95169e-06	immature cTEC	0.000386412	0.00050806	Sig
Stmn2	1.37881	4.72389	28.0146	8.29096e-05	PNP	0.00444798	0.00131844	Sig
Sult5a1	2.42916	5.37174	168.569	1.06493e-09	PNP	1.14895e-06	2.21326e-07	Sig
Sv2b	-1.69864	4.50746	77.5809	1.92853e-07	mature cTEC	5.05882e-05	2.22696e-05	Sig
Syk	1.53025	3.74728	39.7181	1.26124e-05	PNP	0.00112948	0.0003041	Sig
Syne1	1.09871	5.70471	32.5603	3.60409e-05	mature cTEC	0.00243684	0.00126343	Sig
Synpo2	-1.03651	7.94495	58.3648	1.65521e-06	Early progenitors	0.000253575	0.000229695	Sig
Synpr	2.59326	3.92191	34.736	2.35354e-05	mature cTEC	0.00180377	0.000946654	Sig
Syt11	2.50163	8.89568	315.564	1.14048e-11	PNP	5.60957e-08	1.05181e-08	Sig
Sytl1	-1.32559	4.27548	21.1249	0.00032875	PNP	0.0116277	0.0039472	Sig
Sytl2	-3.34919	1.09971	22.525	0.000191984	mature cTEC	0.00794286	0.00426512	Sig
Tafa1	3.87174	4.26613	40.1641	7.4831e-06	Early progenitors	0.000776909	0.000664599	Sig
Tagln	-1.2572	6.99973	43.1976	9.49907e-06	Early progenitors	0.000923002	0.000786003	Sig
Tbc1d32	1.50176	3.98418	22.2465	0.000252711	mature cTEC	0.00963954	0.00510448	Sig
Tcaf2	1.36211	5.40617	35.4274	2.38504e-05	PNP	0.0018178	0.000498495	Sig
Tcerg1l	2.84215	4.20826	67.1658	5.34351e-07	PNP	0.000108076	2.44201e-05	Sig
Tenm1	1.69405	5.25213	28.2854	0.000136651	Transient amplifying progenitors	0.00633257	0.00843197	Sig
Tenm3	-1.57355	8.50215	74.5425	2.50257e-07	mature cTEC	6.00003e-05	2.6385e-05	Sig
Tent5a	1.22453	4.97241	50.6739	3.04073e-06	PNP	0.000395585	9.86131e-05	Sig
Tex11	-2.08093	3.85748	41.1421	7.3359e-05	mTEC1	0.00406061	0.00899601	Sig
Tgm7	-3.59968	1.39676	27.835	7.11789e-05	mature cTEC	0.00397509	0.00209428	Sig
Thbs4	1.15559	4.16257	17.2078	0.00081609	PNP	0.0217078	0.00804197	Sig
Thrb	1.10277	4.37407	24.9295	0.000148889	PNP	0.00669316	0.00208247	Sig
Tifa	1.60036	4.69104	28.6625	0.000165988	immature cTEC	0.0071692	0.0068034	Sig
Timp2	-1.72303	5.96077	112.303	1.79984e-08	PNP	8.6636e-06	1.77056e-06	Sig
Tmc3	-3.26874	3.25801	37.3665	1.31125e-05	PNP	0.0011647	0.000312762	Sig
Tmeff2	8.99558	5.27686	150.389	1.92815e-08	Early progenitors	9.17537e-06	1.22318e-05	Sig
Tmem132d	3.18387	6.40002	181.305	1.08784e-09	Early progenitors	1.16363e-06	1.81152e-06	Sig
Tmem169	-1.71895	4.50111	39.939	1.22652e-05	PNP	0.00110956	0.000297674	Sig
Tmem30b	-1.39078	4.82958	30.2067	6.47992e-05	Early progenitors	0.00370139	0.00295635	Sig
Tmem41b	1.07351	5.94939	30.7277	0.000120471	immature cTEC	0.00579667	0.00580028	Sig
Tnfaip2	-1.86036	5.19367	33.12	4.0241e-05	Early progenitors	0.00263127	0.00211059	Sig
Tnfrsf1b	2.61464	1.52347	22.1541	0.000255834	PNP	0.00972605	0.00324579	Sig
Tnfrsf8	-1.30941	4.31643	27.755	0.000149941	Transient amplifying progenitors	0.00672837	0.00868557	Sig
Tnfsf10	1.01743	6.42576	79.5549	1.79631e-07	PNP	4.83467e-05	1.05184e-05	Sig
Tnni1	-1.41593	5.01409	48.8357	3.50574e-05	mTEC1	0.00239742	0.00645674	Sig
Tns1	1.01117	4.67374	28.8027	7.18948e-05	PNP	0.00400435	0.00118402	Sig
Tox3	-1.35693	3.7831	19.0035	0.00053282	PNP	0.0161071	0.00575149	Sig
Tpm1	-1.20318	8.71242	260.24	4.67986e-11	PNP	1.5413e-07	2.86736e-08	Sig
Trabd2b	2.00067	5.45067	169.097	1.04141e-09	PNP	1.13335e-06	2.1953e-07	Sig
Traf4	-1.47371	4.20749	32.8023	3.63995e-05	PNP	0.00245468	0.000692153	Sig
Trappc2l	-1.15352	5.92569	73.7044	2.94733e-07	PNP	6.80561e-05	1.55324e-05	Sig
Trf	-1.93296	7.22723	120.64	2.60096e-06	mTEC3	0.000351149	0.00982703	Sig
Trhde	2.6261	1.88357	23.555	0.000197655	PNP	0.00811045	0.00262684	Sig
Trim63	-1.90285	4.65142	42.4145	8.69904e-06	PNP	0.000870962	0.000231358	Sig
Trnp1	-1.46626	4.20232	19.5812	0.000464961	PNP	0.0147422	0.00521097	Sig
Trpm3	-1.21035	5.88484	54.9122	1.73988e-06	mature cTEC	0.000262033	0.000126114	Sig
Trpv3	1.98528	2.43244	18.6878	0.000574346	PNP	0.016985	0.00609277	Sig
Tshz1	1.10668	5.18521	37.2398	3.67175e-05	Transient amplifying progenitors	0.00246395	0.00327733	Sig
Tshz3	1.45943	5.24931	50.5028	3.02792e-05	mTEC1	0.00216419	0.00633775	Sig
Tspan5	1.15658	6.68368	52.5955	9.29856e-06	immature cTEC	0.000910462	0.00106701	Sig
Tuba1a	-1.415	6.76803	83.4443	1.82239e-07	Early progenitors	4.89434e-05	5.14286e-05	Sig
Tubb3	3.1699	1.92578	26.3008	0.000140692	Transient amplifying progenitors	0.00645094	0.00846729	Sig
Tubb6	1.0543	6.6087	52.7389	2.2293e-06	mature cTEC	0.000317047	0.000153895	Sig
Tuft1	-1.11537	4.57968	22.2719	0.000256487	PNP	0.00974198	0.00324868	Sig
Txnip	1.40261	5.84176	115.735	1.46448e-08	PNP	7.36074e-06	1.50068e-06	Sig
Uap1l1	2.3411	3.27803	18.5246	0.00051972	mature cTEC	0.0158834	0.00870705	Sig
Ubd	1.0385	8.39896	58.4479	3.53124e-06	Transient amplifying progenitors	0.000442385	0.000736991	Sig
Ucp2	-1.76713	6.24698	209.806	1.88875e-10	mature cTEC	3.69345e-07	1.64286e-07	Sig
Umps	-2.10902	3.73357	52.8908	2.19284e-06	mature cTEC	0.000313286	0.000153356	Sig
Unc13c	-3.44934	1.48219	31.4674	3.94353e-05	mature cTEC	0.00259213	0.00134846	Sig
Utf1	-2.76691	2.06265	19.2003	0.000500244	mature cTEC	0.015489	0.00850048	Sig
Vamp5	1.06793	5.05627	52.116	2.56805e-06	PNP	0.000348869	8.73633e-05	Sig
Vegfb	1.14966	5.10235	28.2517	7.64063e-05	mature cTEC	0.00418342	0.00219267	Sig
Vegfc	2.81539	3.29178	66.4682	5.74587e-07	PNP	0.000114632	2.6008e-05	Sig
Vmac	-1.0263	4.60105	22.1289	0.000264363	PNP	0.00993958	0.00332561	Sig
Vstm2a	-6.61703	2.34077	31.4093	7.67782e-05	PNP	0.00420155	0.00124636	Sig
Wdr72	1.49646	3.67563	32.1245	4.05545e-05	PNP	0.00264624	0.000753681	Sig
Wipf3	3.21889	4.03843	33.8011	2.40299e-05	mature cTEC	0.00182675	0.000955496	Sig
Wwtr1	1.20969	5.80797	31.2016	4.53089e-05	mature cTEC	0.00285524	0.00146985	Sig
Zbtb16	3.16481	3.17627	78.9418	1.9242e-07	PNP	5.05882e-05	1.10481e-05	Sig
Zbtb46	1.16027	4.40678	35.0104	2.54562e-05	PNP	0.00190544	0.000525359	Sig
Zbtb8b	-3.06619	1.30121	24.3254	0.000151013	mature cTEC	0.0067595	0.0036614	Sig
Zcwpw1	1.93959	1.97106	19.2689	0.000505366	PNP	0.0155888	0.00554437	Sig
Zdbf2	2.58228	2.14617	34.8649	2.65775e-05	PNP	0.00197051	0.000543935	Sig
Zfp36l2	1.17037	5.05415	24.004	0.000173376	mature cTEC	0.00743859	0.00402817	Sig
Zfp503	-1.14911	5.23277	35.9729	2.19348e-05	PNP	0.00171376	0.000469088	Sig
Zfp521	2.8958	3.98927	43.2124	6.29373e-06	mature cTEC	0.000684933	0.000348275	Sig
Zfp703	1.14516	6.47917	32.1891	4.66899e-05	Early progenitors	0.00291911	0.00234747	Sig
Zfpm2	2.14721	5.30625	130.69	6.34306e-09	PNP	4.15802e-06	8.40429e-07	Sig
Zmat4	2.63129	4.88758	203.898	2.73976e-10	PNP	4.59493e-07	8.83309e-08	Sig
Zmynd15	1.11968	3.36599	17.0224	0.000854913	PNP	0.022379	0.00833229	Sig

## Sheet: Early Progenitors
Gene ID	logFC	logCPM	F	PValue	cluster	p.adj.global	p.adj.local	sig
Gm36660	-8.52772	10.285	4118.61	1.72258e-19	Early progenitors	7.18614e-15	2.29482e-15	Sig
Tshz2	-2.37463	7.88545	92.043	9.73878e-08	Early progenitors	3.09347e-05	3.60389e-05	Sig
Acta2	-3.53924	7.04253	330.495	1.59322e-11	Early progenitors	6.43209e-08	7.07496e-08	Sig
Angpt1	1.02431	7.21516	44.9677	7.57343e-06	Early progenitors	0.000783331	0.000668167	Sig
Antxr1	2.32961	6.65314	73.4129	4.08567e-07	Early progenitors	8.79767e-05	9.2253e-05	Sig
Chsy3	1.8107	6.08518	61.9555	1.15865e-06	Early progenitors	0.000193085	0.000185769	Sig
Dpp6	1.13472	8.52214	76.7242	3.09447e-07	Early progenitors	7.07999e-05	7.23237e-05	Sig
H2bc4	-1.98691	6.89407	140.705	5.94434e-09	Early progenitors	3.95716e-06	6.09158e-06	Sig
Irx3	-4.68192	4.79135	191.538	7.70174e-10	Early progenitors	9.0083e-07	1.46575e-06	Sig
Kirrel3	1.84761	8.12834	156.96	2.83778e-09	Early progenitors	2.28419e-06	3.43681e-06	Sig
Nlgn1	1.28563	10.6426	137.883	6.81066e-09	Early progenitors	4.30619e-06	6.48083e-06	Sig
Npas3	2.36153	5.149	27.0235	0.000114546	Early progenitors	0.00558457	0.004475	Sig
Psph	-1.4764	6.00371	79.5814	2.45988e-07	Early progenitors	5.92037e-05	6.30203e-05	Sig
S100a6	-1.80617	6.46705	84.676	1.66057e-07	Early progenitors	4.62157e-05	4.80914e-05	Sig
A230057D06Rik	8.40955	4.75484	114.885	9.35174e-08	Early progenitors	3.02426e-05	3.60389e-05	Sig
A330076H08Rik	6.97025	3.51371	39.0537	3.20778e-05	Early progenitors	0.00224987	0.00181719	Sig
Adamts19	-1.00267	7.21408	29.0549	7.88673e-05	Early progenitors	0.00429148	0.00346618	Sig
Ccser1	1.57132	6.46066	33.9791	3.51712e-05	Early progenitors	0.00240139	0.00195229	Sig
Cdkn1a	-2.31253	6.05821	51.8154	3.34853e-06	Early progenitors	0.000424706	0.000368671	Sig
Col4a5	1.49838	6.00745	48.2683	5.05989e-06	Early progenitors	0.000582945	0.00050126	Sig
Ctnna3	-1.6001	6.32755	61.2938	1.23326e-06	Early progenitors	0.000201232	0.000186699	Sig
Ebf1	-2.42838	8.06234	60.2398	1.36902e-06	Early progenitors	0.00021938	0.000199977	Sig
Gm47752	-6.2703	3.87837	172.434	1.14392e-10	Early progenitors	2.75316e-07	3.04787e-07	Sig
H1f2	-1.722	6.06126	86.2785	1.47393e-07	Early progenitors	4.21314e-05	4.56644e-05	Sig
Lgals1	-1.22956	7.74923	40.6585	1.33156e-05	Early progenitors	0.00117855	0.000995293	Sig
Ogfrl1	1.29222	5.80875	28.4078	8.84102e-05	Early progenitors	0.00464513	0.00377975	Sig
Pdzrn4	1.64387	6.14133	42.1905	1.08554e-05	Early progenitors	0.00101842	0.000865959	Sig
Prkca	1.19667	6.90462	65.1142	8.54412e-07	Early progenitors	0.000154973	0.000153817	Sig
Robo2	3.73023	5.49801	57.3539	1.75397e-06	Early progenitors	0.000263521	0.000238432	Sig
Tenm2	-1.14811	7.37068	83.2246	1.853e-07	Early progenitors	4.95528e-05	5.14286e-05	Sig
Thbs2	-1.33797	5.93319	50.1459	4.05229e-06	Early progenitors	0.000492381	0.000426884	Sig
Trim30a	2.79197	4.38402	36.8417	2.06627e-05	Early progenitors	0.00163463	0.001356	Sig
Xist	-7.14099	7.62469	39.6594	1.56071e-05	Early progenitors	0.00132785	0.00109431	Sig
9430078K24Rik	-4.28264	2.33007	22.3623	0.00016806	Early progenitors	0.00725029	0.00583047	Sig
Acaa1b	-1.65781	4.93403	35.7957	2.66675e-05	Early progenitors	0.00197485	0.00161484	Sig
Anxa6	-1.66718	6.30799	81.374	2.13698e-07	Early progenitors	5.39208e-05	5.58213e-05	Sig
Aox2	-3.30936	2.71776	31.8144	4.47374e-05	Early progenitors	0.00283951	0.00229227	Sig
Bcas1	-2.61821	2.60708	21.8814	0.000304635	Early progenitors	0.0110158	0.00899854	Sig
Cacnb2	2.65653	6.26755	69.246	5.90382e-07	Early progenitors	0.000116726	0.000118766	Sig
Capg	-1.23447	5.21454	30.4964	6.16972e-05	Early progenitors	0.00357313	0.00288314	Sig
Car14	-2.54097	4.74239	69.1895	5.90248e-07	Early progenitors	0.000116726	0.000118766	Sig
Ccnd2	-1.02905	9.19476	94.4505	8.24615e-08	Early progenitors	2.78925e-05	3.60389e-05	Sig
Ciao2b	-1.1065	5.86972	40.6995	1.32443e-05	Early progenitors	0.00117307	0.000995293	Sig
Crip1	-2.07739	6.59328	87.4152	1.35565e-07	Early progenitors	3.98268e-05	4.40486e-05	Sig
Dapk1	-2.00278	5.66658	60.6949	1.30896e-06	Early progenitors	0.000211379	0.000195932	Sig
Enho	1.12106	6.59896	36.5948	2.36744e-05	Early progenitors	0.00180893	0.00147747	Sig
Fabp4	-2.5411	6.78864	61.2953	1.23307e-06	Early progenitors	0.000201232	0.000186699	Sig
Fhod3	-1.26721	5.64573	25.2621	0.000157215	Early progenitors	0.00693296	0.00554684	Sig
Gfra4	2.88177	5.03104	50.3244	3.95987e-06	Early progenitors	0.000484444	0.000425431	Sig
Ghr	1.16594	6.7574	54.6921	2.43732e-06	Early progenitors	0.000337367	0.00028991	Sig
Gk5	-1.57238	6.38611	35.1141	2.95319e-05	Early progenitors	0.00212169	0.00175636	Sig
Gm14372	3.58815	3.56657	25.35	8.7523e-05	Early progenitors	0.00460819	0.00376123	Sig
Gm2788	-1.66718	4.81742	21.8362	0.000311853	Early progenitors	0.0112042	0.00913703	Sig
Gm6999	2.50723	5.66327	39.0075	1.69341e-05	Early progenitors	0.00140261	0.00117351	Sig
Gnai1	1.40808	5.52708	35.9166	2.62441e-05	Early progenitors	0.00195157	0.00159645	Sig
H2ac25	-1.65434	5.05589	48.5741	4.87528e-06	Early progenitors	0.000567583	0.000492034	Sig
Ifi44	1.83311	6.52229	91.3514	1.02389e-07	Early progenitors	3.19692e-05	3.68656e-05	Sig
Ifit3b	2.37358	4.61003	38.3296	1.83828e-05	Early progenitors	0.00149489	0.0012403	Sig
Il1rap	1.52189	5.03317	25.4572	0.000152423	Early progenitors	0.00679103	0.0054439	Sig
Inmt	-2.8265	2.84602	24.649	0.000176358	Early progenitors	0.00752525	0.00605526	Sig
Kazn	1.1099	9.70978	92.9667	9.13216e-08	Early progenitors	2.99191e-05	3.60389e-05	Sig
Kcnq3	-2.64058	6.39233	37.8278	1.97858e-05	Early progenitors	0.00158631	0.00131434	Sig
Map1b	-1.56599	6.18036	38.3979	1.82369e-05	Early progenitors	0.00148496	0.0012403	Sig
Mdga1	-1.99513	6.09685	144.565	4.95487e-09	Early progenitors	3.50345e-06	5.50073e-06	Sig
Megf10	3.51696	4.58196	44.0471	6.35041e-06	Early progenitors	0.00068731	0.000585343	Sig
Mkx	2.45868	5.93042	63.7672	9.80781e-07	Early progenitors	0.000172155	0.000169688	Sig
Mme	-2.15027	3.79534	43.4325	9.29447e-06	Early progenitors	0.000910462	0.000778748	Sig
Neto2	-1.16435	6.21176	34.7937	3.10087e-05	Early progenitors	0.00220318	0.00180609	Sig
Nxnl2	-2.4467	2.74627	23.5568	0.000221277	Early progenitors	0.00882233	0.00720747	Sig
Pam	1.37949	7.50109	99.437	5.91228e-08	Early progenitors	2.19565e-05	2.91716e-05	Sig
Pcdh9	3.18414	6.30439	128.036	1.14772e-08	Early progenitors	6.19134e-06	9.09199e-06	Sig
Plau	-1.41575	5.39748	43.4252	9.22653e-06	Early progenitors	0.000907084	0.000777948	Sig
Prkd1	1.07128	6.35254	21.577	0.000329227	Early progenitors	0.0116361	0.00947292	Sig
Ptprn2	-1.42319	5.3955	26.115	0.000133866	Early progenitors	0.00624433	0.00501408	Sig
Rad51b	-2.07289	7.14643	251.622	1.08933e-10	Early progenitors	2.67316e-07	3.04787e-07	Sig
Rflnb	-1.20464	6.9392	38.1664	1.88463e-05	Early progenitors	0.00152565	0.00126166	Sig
Rhox5	-5.61061	4.34085	110.903	1.7808e-08	Early progenitors	8.60504e-06	1.18619e-05	Sig
Sgcd	1.35888	6.81832	51.3033	3.54874e-06	Early progenitors	0.000443688	0.000387511	Sig
Sgip1	3.88113	3.80533	29.5303	3.73461e-05	Early progenitors	0.00249763	0.00202316	Sig
Sh3kbp1	-1.27934	6.72823	64.3891	9.14588e-07	Early progenitors	0.000163752	0.000162455	Sig
Spire1	3.4019	3.41748	26.4544	6.93391e-05	Early progenitors	0.00389788	0.00312073	Sig
Tpm2	-2.0486	6.86951	195.659	6.27025e-10	Early progenitors	7.92661e-07	1.3922e-06	Sig
Trpm2	2.3661	5.94553	78.2751	2.75812e-07	Early progenitors	6.42801e-05	6.56137e-05	Sig
Tspan18	2.79218	4.83272	55.302	2.23791e-06	Early progenitors	0.000317549	0.000273919	Sig
A830018L16Rik	1.51042	5.87422	39.6477	1.53271e-05	Early progenitors	0.00131151	0.0010864	Sig
Adamts10	1.14794	5.39077	26.4506	0.000125974	Early progenitors	0.00597645	0.00480866	Sig
Aebp1	2.32748	5.77498	78.3457	2.75128e-07	Early progenitors	6.42801e-05	6.56137e-05	Sig
Akap6	-1.68933	4.5681	24.2789	0.000190237	Early progenitors	0.00790677	0.0063677	Sig
Ampd3	-2.44049	3.54358	39.6578	1.55467e-05	Early progenitors	0.00132564	0.00109431	Sig
Anxa3	-2.07108	3.7945	39.6874	1.53313e-05	Early progenitors	0.00131151	0.0010864	Sig
B4galt1	-1.61147	4.60383	42.0373	1.10784e-05	Early progenitors	0.00103274	0.000873601	Sig
Bmp6	-3.21015	3.7886	67.263	7.23792e-07	Early progenitors	0.000135402	0.000135808	Sig
Cables1	2.35855	4.47544	33.6197	3.67136e-05	Early progenitors	0.00246395	0.0020077	Sig
Cacna1c	1.74133	5.64321	56.4739	2.02585e-06	Early progenitors	0.000294129	0.00026287	Sig
Cdk14	1.14243	6.22974	33.3352	3.8896e-05	Early progenitors	0.00256882	0.00207269	Sig
Cep112	1.08034	6.27245	24.0468	0.000198992	Early progenitors	0.0081493	0.00659446	Sig
Clec11a	1.55544	4.71773	21.8736	0.00031191	Early progenitors	0.0112042	0.00913703	Sig
Clu	-1.70706	4.8516	41.2709	1.22684e-05	Early progenitors	0.00110956	0.000933362	Sig
Colgalt2	-1.68209	5.08711	55.9467	2.13203e-06	Early progenitors	0.000306346	0.000270784	Sig
Cox17	-1.3398	6.09413	62.979	1.04656e-06	Early progenitors	0.000179434	0.000176484	Sig
Dcn	-1.69043	7.27289	121.349	1.59872e-08	Early progenitors	7.93982e-06	1.18323e-05	Sig
Ednrb	2.47852	4.56995	36.6856	2.30309e-05	Early progenitors	0.00177704	0.00146436	Sig
Epha5	4.67051	5.80894	147.382	2.83336e-09	Early progenitors	2.28419e-06	3.43681e-06	Sig
Erich3	1.6825	5.70797	24.5354	0.000181169	Early progenitors	0.00767817	0.00615697	Sig
Etv1	3.22424	3.72874	31.3657	3.20286e-05	Early progenitors	0.00224815	0.00181719	Sig
Fam13c	2.40375	3.66572	22.4882	0.000233398	Early progenitors	0.00913389	0.00740315	Sig
Fgf14	1.12482	10.5244	134.316	8.12029e-09	Early progenitors	4.93335e-06	7.2119e-06	Sig
Galnt13	3.60376	6.37925	92.8934	9.45636e-08	Early progenitors	3.04005e-05	3.60389e-05	Sig
Gck	4.5067	3.58753	29.2364	4.66957e-05	Early progenitors	0.00291911	0.00234747	Sig
Gm1604a	1.38297	5.48714	23.5424	0.000220284	Early progenitors	0.00879674	0.00720747	Sig
Gm19696	-6.7312	2.38285	50.5937	8.81414e-06	Early progenitors	0.00087827	0.000757561	Sig
Gm42209	1.2381	6.09161	25.3119	0.000155785	Early progenitors	0.0068942	0.00553431	Sig
Gm47782	-7.02899	2.59258	49.7	9.60558e-06	Early progenitors	0.000931843	0.000789911	Sig
Gm4951	1.16029	8.21014	22.6948	0.000260935	Early progenitors	0.00984818	0.00791098	Sig
Gm7967	-4.11952	3.46406	46.8132	5.52112e-06	Early progenitors	0.000620826	0.000521648	Sig
Gm9801	4.20068	3.34006	28.8776	5.00189e-05	Early progenitors	0.00307011	0.00247714	Sig
Gsn	-2.48861	4.64172	89.791	1.14628e-07	Early progenitors	3.4652e-05	3.91558e-05	Sig
H2bc27	-3.86168	3.42211	69.9394	5.20015e-07	Early progenitors	0.000105823	0.000111736	Sig
Hmcn1	-2.25642	4.22426	32.0877	4.75874e-05	Early progenitors	0.00295713	0.00238331	Sig
Hspa4l	-1.89913	4.94784	57.0117	1.90638e-06	Early progenitors	0.000281022	0.000253968	Sig
Ifit3	1.85444	6.62228	58.2302	1.67995e-06	Early progenitors	0.000255967	0.000230725	Sig
Igfbp5	-4.58181	6.15064	30.6139	6.06262e-05	Early progenitors	0.00353235	0.00286405	Sig
Klhl29	-1.13242	9.21849	160.602	2.42744e-09	Early progenitors	2.05269e-06	3.43681e-06	Sig
Krt19	-4.05666	3.56965	40.1565	1.37268e-05	Early progenitors	0.00120557	0.00101032	Sig
Krt5	-2.12485	6.47493	107.848	3.48129e-08	Early progenitors	1.44268e-05	1.89846e-05	Sig
Lrrc3b	-5.50333	2.62198	38.3127	9.40642e-06	Early progenitors	0.000915524	0.000783202	Sig
Lum	-5.28256	3.02636	58.3086	4.69871e-07	Early progenitors	9.74889e-05	0.000104327	Sig
Macrod1	3.72102	4.13794	34.526	1.84326e-05	Early progenitors	0.00149712	0.0012403	Sig
Mc5r	-3.09007	2.41368	25.4687	0.00013146	Early progenitors	0.00618748	0.00497532	Sig
Mx2	2.03871	5.97479	47.7372	5.40512e-06	Early progenitors	0.000612183	0.000518036	Sig
Mybpc1	-3.62601	3.24994	36.6525	2.27074e-05	Early progenitors	0.0017575	0.00146139	Sig
Nedd4l	-1.1945	7.7505	68.6171	6.19421e-07	Early progenitors	0.000120621	0.000119593	Sig
Nlrp1b	1.0657	6.0201	32.5535	4.4045e-05	Early progenitors	0.00280954	0.00226551	Sig
Pcdh18	1.56628	4.79462	25.3112	0.000157176	Early progenitors	0.00693296	0.00554684	Sig
Pcdh7	-1.63467	7.30614	127.339	1.16021e-08	Early progenitors	6.20527e-06	9.09199e-06	Sig
Phf11d	2.43228	4.97058	46.3675	6.47001e-06	Early progenitors	0.000696247	0.00058635	Sig
Rab30	1.17962	6.07307	33.201	3.97349e-05	Early progenitors	0.00260634	0.00209229	Sig
Ramp3	2.32386	5.7969	54.9909	2.38353e-06	Early progenitors	0.000331448	0.000286066	Sig
Rsad2	2.05331	5.7034	48.1464	5.16311e-06	Early progenitors	0.000591423	0.000502065	Sig
Samd12	-4.08848	3.8906	21.3218	0.000348041	Early progenitors	0.0120995	0.00982331	Sig
Scx	-2.98868	2.68267	27.7031	9.5567e-05	Early progenitors	0.00490269	0.00397162	Sig
Sdk1	1.29666	8.83096	107.464	3.56264e-08	Early progenitors	1.46668e-05	1.89846e-05	Sig
Sfrp1	-2.19274	5.08089	58.8672	1.57422e-06	Early progenitors	0.000245269	0.000225503	Sig
Shisal1	2.05962	5.05519	55.9569	2.17343e-06	Early progenitors	0.000311076	0.000270784	Sig
Slc16a10	-1.65279	5.44486	23.1727	0.000236852	Early progenitors	0.00922866	0.00744183	Sig
Slco3a1	-1.75478	6.31573	50.0721	4.08676e-06	Early progenitors	0.000495128	0.000426884	Sig
Slfn2	2.22044	3.74164	20.9724	0.000341976	Early progenitors	0.0119588	0.00970142	Sig
Slfn5	2.35195	4.70899	34.7983	3.11734e-05	Early progenitors	0.00220976	0.00180609	Sig
Sorcs2	2.10536	6.55926	93.8089	8.63668e-08	Early progenitors	2.85952e-05	3.60389e-05	Sig
Tagln2	-1.35638	6.233	58.507	1.63155e-06	Early progenitors	0.000251158	0.000228795	Sig
Tec	-1.53002	4.29768	21.8211	0.000313044	Early progenitors	0.0112355	0.00914554	Sig
Thsd4	-1.7013	7.00019	85.7576	1.53154e-07	Early progenitors	4.34637e-05	4.63708e-05	Sig
Tmsb4x	-1.01846	11.796	120.21	1.70169e-08	Early progenitors	8.28677e-06	1.18619e-05	Sig
Tmtc1	-1.95292	5.10622	32.6497	4.33704e-05	Early progenitors	0.00277926	0.00224817	Sig
Tnfrsf12a	-2.51847	3.99544	32.0166	4.83087e-05	Early progenitors	0.0029886	0.00240526	Sig
Uchl1	-3.00795	2.36782	25.0498	0.00014272	Early progenitors	0.00651173	0.00524823	Sig
Ulbp1	-1.98216	3.64524	32.256	4.65476e-05	Early progenitors	0.00291276	0.00234747	Sig
Unc13b	-2.97956	3.61923	63.4592	1.03225e-06	Early progenitors	0.0001777	0.000176303	Sig
Yrdc	-1.26291	5.10428	33.4143	3.84158e-05	Early progenitors	0.00254786	0.00206361	Sig
1700024B18Rik	1.37022	6.21782	48.1685	5.1172e-06	Early progenitors	0.000587549	0.00050126	Sig
4930447K03Rik	-2.36368	3.30482	23.1692	0.000240368	Early progenitors	0.00931061	0.00749926	Sig
8430419K02Rik	-1.20922	4.83688	27.0911	0.000111872	Early progenitors	0.00549921	0.00442242	Sig
A430073D23Rik	1.87857	4.51535	23.3782	0.000229255	Early progenitors	0.00903106	0.00728909	Sig
Adamts17	1.40735	6.58932	73.5219	4.04198e-07	Early progenitors	8.75194e-05	9.2253e-05	Sig
Adcy8	4.02857	3.92946	30.6901	2.99037e-05	Early progenitors	0.00214208	0.00177056	Sig
Alcam	1.0068	9.97824	111.647	2.77246e-08	Early progenitors	1.19237e-05	1.67885e-05	Sig
Alpk1	1.23537	5.80146	22.7354	0.000258981	Early progenitors	0.00980978	0.00789508	Sig
Amy1	-2.43512	3.02675	24.1887	0.000196935	Early progenitors	0.0080942	0.00654257	Sig
Anxa8	-1.34768	5.21136	28.9096	8.0916e-05	Early progenitors	0.00436312	0.00353431	Sig
Arfgef3	-3.99421	2.7592	24.5404	0.000143399	Early progenitors	0.00652802	0.00524823	Sig
Astn2	1.35234	7.87205	92.101	9.70013e-08	Early progenitors	3.08903e-05	3.60389e-05	Sig
B3galt1	-1.65246	5.07257	33.2248	3.95821e-05	Early progenitors	0.00260041	0.00209229	Sig
Bnc2	1.59678	6.16049	29.357	7.49183e-05	Early progenitors	0.00411597	0.00331582	Sig
Cacna1i	-2.0451	3.25278	24.4262	0.00018732	Early progenitors	0.0078325	0.00631912	Sig
Cacng4	1.4996	5.06898	24.8833	0.000169981	Early progenitors	0.00732054	0.00588179	Sig
Camp	-3.69719	3.55692	57.2637	1.86344e-06	Early progenitors	0.000275992	0.000250755	Sig
Cask	1.00933	7.20226	39.7218	1.5145e-05	Early progenitors	0.00130181	0.0010864	Sig
Cd55	-2.86287	3.09036	29.1142	7.90961e-05	Early progenitors	0.00429712	0.00346618	Sig
Cdc42ep3	-1.23747	5.26049	21.745	0.000317793	Early progenitors	0.0113571	0.0092218	Sig
Cdo1	-2.46946	3.20931	34.7245	3.20891e-05	Early progenitors	0.00224987	0.00181719	Sig
Cenpa	-1.69317	4.64356	28.6166	8.52119e-05	Early progenitors	0.00450737	0.00367377	Sig
Cep126	1.06228	5.9698	27.76	9.91414e-05	Early progenitors	0.0050438	0.00406388	Sig
Cers3	1.89765	5.37903	53.8258	2.70789e-06	Early progenitors	0.000361084	0.000313691	Sig
Chpt1	-1.10789	5.71646	37.1491	2.18277e-05	Early progenitors	0.0017095	0.00142543	Sig
Chst8	-2.27162	4.435	25.1155	0.000161914	Early progenitors	0.00706599	0.00568521	Sig
Col13a1	3.27063	4.36985	41.8904	8.51068e-06	Early progenitors	0.000860363	0.000736229	Sig
Col19a1	1.69392	7.64408	66.4335	7.55656e-07	Early progenitors	0.000139899	0.000139817	Sig
Cpeb1	-1.54026	4.55756	23.4387	0.000224658	Early progenitors	0.00890748	0.00727105	Sig
Cracr2b	2.16103	4.18517	30.2773	6.23288e-05	Early progenitors	0.00359499	0.00288314	Sig
Crip3	1.16793	7.82057	26.6708	0.000120739	Early progenitors	0.00580653	0.00466226	Sig
Cttnbp2	2.56298	3.79148	29.9487	5.50356e-05	Early progenitors	0.00328774	0.00265646	Sig
Dach1	2.07856	6.06967	40.5746	1.35093e-05	Early progenitors	0.0011898	0.000999836	Sig
Dlgap1	1.76796	5.82631	36.751	2.31934e-05	Early progenitors	0.00178408	0.00146436	Sig
Dlk2	1.3434	4.74124	22.9726	0.000248382	Early progenitors	0.00954279	0.00768906	Sig
Dync2li1	1.37903	4.98092	21.6437	0.000326135	Early progenitors	0.0115678	0.00942467	Sig
Ece1	-2.70403	3.51412	42.1968	1.10823e-05	Early progenitors	0.00103274	0.000873601	Sig
Egflam	1.0257	5.94162	23.3479	0.000228706	Early progenitors	0.00902304	0.00728909	Sig
Emp3	2.05706	3.79828	22.7989	0.000240225	Early progenitors	0.00930794	0.00749926	Sig
Epb41l3	1.18928	8.67912	85.2231	1.59359e-07	Early progenitors	4.47178e-05	4.71774e-05	Sig
Fbn2	-2.43489	4.0223	41.6992	1.16538e-05	Early progenitors	0.00106928	0.000903289	Sig
Frmd6	1.14992	9.42121	110.137	3.03219e-08	Early progenitors	1.28639e-05	1.7563e-05	Sig
Galt	-1.35549	4.47165	23.5168	0.000221204	Early progenitors	0.00882233	0.00720747	Sig
Gas1	-1.20782	6.66544	55.4702	2.24119e-06	Early progenitors	0.000317656	0.000273919	Sig
Gbp3	1.14371	5.96315	28.6402	8.48383e-05	Early progenitors	0.00450159	0.00367241	Sig
Gm12185	-1.14029	5.45163	22.0626	0.000297352	Early progenitors	0.0108024	0.00881729	Sig
Gm12296	1.23008	5.83347	34.5193	3.23727e-05	Early progenitors	0.00226215	0.0018197	Sig
Gm42047	-2.20727	3.21125	22.9654	0.000250691	Early progenitors	0.0095917	0.00771293	Sig
Gpc5	2.43607	9.19316	443.923	1.9399e-12	Early progenitors	1.73416e-08	1.29217e-08	Sig
H4c9	-1.33759	4.5074	22.2733	0.000284812	Early progenitors	0.0104815	0.00850733	Sig
Hacd2	-1.42191	6.07708	56.7697	1.9534e-06	Early progenitors	0.000285933	0.000257656	Sig
Hivep3	1.09321	7.9048	60.1907	1.3758e-06	Early progenitors	0.000219904	0.000199977	Sig
Hpcal1	-1.04289	5.30039	24.2905	0.000189693	Early progenitors	0.00789505	0.00636545	Sig
Hras	-1.02476	6.56721	46.3551	6.37102e-06	Early progenitors	0.000687961	0.000585343	Sig
Igfbp7	2.3095	5.33025	65.5881	8.35706e-07	Early progenitors	0.000152242	0.000152511	Sig
Ikzf3	-3.59372	2.50041	28.0046	7.31237e-05	Early progenitors	0.00405296	0.00324718	Sig
Itga1	1.10426	5.94691	22.9145	0.00024964	Early progenitors	0.00956611	0.00769838	Sig
Itga5	2.48094	3.9475	26.8586	0.000103743	Early progenitors	0.00520006	0.00418806	Sig
Junos	-1.06976	6.05997	22.9297	0.00024876	Early progenitors	0.00954279	0.00768906	Sig
Kcnab1	-1.63665	3.99451	25.7909	0.000142568	Early progenitors	0.00650717	0.00524823	Sig
Laptm4b	1.09539	6.04893	32.3554	4.5468e-05	Early progenitors	0.00286238	0.00231193	Sig
Lgals9	1.02489	8.66518	36.7001	2.33032e-05	Early progenitors	0.00178813	0.00146436	Sig
Lhfpl2	-1.37704	4.60671	27.6054	0.000101963	Early progenitors	0.00513307	0.00414129	Sig
Lmo3	6.86863	3.42878	34.0652	6.21679e-05	Early progenitors	0.00359373	0.00288314	Sig
Ly6h	2.63254	5.5347	78.5091	2.75146e-07	Early progenitors	6.42801e-05	6.56137e-05	Sig
Ly6k	-5.21594	2.42218	41.8193	5.51418e-06	Early progenitors	0.000620603	0.000521648	Sig
Mbnl3	1.1128	6.19627	27.5703	0.000102557	Early progenitors	0.0051568	0.0041528	Sig
Mill1	-3.12762	3.37205	41.6208	1.19451e-05	Early progenitors	0.00108803	0.00091742	Sig
Mpzl2	-1.26135	4.94215	26.4802	0.00012512	Early progenitors	0.00596081	0.00480361	Sig
Msn	-1.28042	4.63755	25.7973	0.00014215	Early progenitors	0.00649755	0.00524823	Sig
Mylk	1.33226	7.32176	39.7823	1.5019e-05	Early progenitors	0.00129453	0.0010864	Sig
Neat1	-1.31944	7.81902	44.6789	7.85418e-06	Early progenitors	0.000806371	0.000688377	Sig
Nebl	-1.85303	6.90331	62.6424	1.08098e-06	Early progenitors	0.000183509	0.000180011	Sig
Ngf	-3.62794	3.24741	36.3205	2.38444e-05	Early progenitors	0.0018178	0.00147747	Sig
Nlrp1c-ps	1.34151	5.22166	24.2612	0.000191355	Early progenitors	0.00792844	0.00638904	Sig
Ntrk3	3.3257	4.14967	29.7048	5.1324e-05	Early progenitors	0.00311702	0.00250453	Sig
Oas1a	1.31227	5.06487	25.5198	0.000150349	Early progenitors	0.00673945	0.00543287	Sig
Pbk	-1.96056	4.55679	40.6391	1.33732e-05	Early progenitors	0.00118198	0.000995293	Sig
Pcca	1.16682	5.80854	25.3351	0.000155139	Early progenitors	0.00687779	0.00552611	Sig
Pde4b	1.07932	9.04645	55.7508	2.17489e-06	Early progenitors	0.000311076	0.000270784	Sig
Pfdn4	-1.17735	5.18315	24.562	0.000179921	Early progenitors	0.00763821	0.00613019	Sig
Pkhd1l1	1.50322	6.95732	79.0281	2.57086e-07	Early progenitors	6.11592e-05	6.46208e-05	Sig
Plxdc2	1.13993	8.68206	51.2189	3.58162e-06	Early progenitors	0.000446223	0.000387922	Sig
Prex2	1.16151	5.12026	22.8557	0.000253237	Early progenitors	0.00965371	0.0077554	Sig
Ptprt	1.36605	6.06361	34.5544	3.21917e-05	Early progenitors	0.00225201	0.00181719	Sig
Ranbp3l	-2.05342	4.14109	47.7459	5.40103e-06	Early progenitors	0.000612183	0.000518036	Sig
Rgcc	-1.35916	5.34026	25.815	0.000141604	Early progenitors	0.00648209	0.00524823	Sig
Rgs7	4.29943	4.16152	39.8311	6.15637e-06	Early progenitors	0.000671737	0.000573533	Sig
Rhox4a2	-1.6619	3.76464	27.7414	9.98619e-05	Early progenitors	0.00506855	0.00408086	Sig
Rtp4	1.26739	5.94998	30.5494	6.11782e-05	Early progenitors	0.00355128	0.00286977	Sig
Sec11c	-1.25829	5.43963	36.7121	2.32707e-05	Early progenitors	0.0017874	0.00146436	Sig
Sema5a	-1.34935	5.82191	36.8934	2.26569e-05	Early progenitors	0.00175558	0.00146139	Sig
Serp1	-1.01941	6.78531	56.3913	2.0324e-06	Early progenitors	0.000294738	0.00026287	Sig
Serpinb1a	-1.43872	5.41939	30.9353	5.73328e-05	Early progenitors	0.00337662	0.00273759	Sig
Sgk1	-2.08579	3.06988	21.6181	0.000331697	Early progenitors	0.0116932	0.00950293	Sig
Shank1	2.29713	4.28963	25.5427	0.000145688	Early progenitors	0.00659189	0.00528844	Sig
Sidt1	-4.84559	3.08205	70.8026	1.94103e-07	Early progenitors	5.05882e-05	5.27723e-05	Sig
Slc22a7	1.558	5.00532	22.7185	0.000261284	Early progenitors	0.00985839	0.00791098	Sig
Slc2a13	1.20228	9.13373	81.9252	2.04716e-07	Early progenitors	5.22868e-05	5.45444e-05	Sig
Slc39a6	-1.11799	4.7399	23.0359	0.00024359	Early progenitors	0.00940628	0.00757452	Sig
Slit2	1.73187	6.39589	48.3538	5.00618e-06	Early progenitors	0.000577983	0.00050126	Sig
Snap91	1.06289	6.02508	26.454	0.000125724	Early progenitors	0.00597645	0.00480866	Sig
Spaca6	-1.18088	5.70975	37.0592	2.21154e-05	Early progenitors	0.00172233	0.00143718	Sig
Sprr1a	-6.03672	3.66763	69.5388	1.33556e-07	Early progenitors	3.9329e-05	4.40486e-05	Sig
Synpo2	-1.03651	7.94495	58.3648	1.65521e-06	Early progenitors	0.000253575	0.000229695	Sig
Tafa1	3.87174	4.26613	40.1641	7.4831e-06	Early progenitors	0.000776909	0.000664599	Sig
Tagln	-1.2572	6.99973	43.1976	9.49907e-06	Early progenitors	0.000923002	0.000786003	Sig
Tmeff2	8.99558	5.27686	150.389	1.92815e-08	Early progenitors	9.17537e-06	1.22318e-05	Sig
Tmem132d	3.18387	6.40002	181.305	1.08784e-09	Early progenitors	1.16363e-06	1.81152e-06	Sig
Tmem30b	-1.39078	4.82958	30.2067	6.47992e-05	Early progenitors	0.00370139	0.00295635	Sig
Tnfaip2	-1.86036	5.19367	33.12	4.0241e-05	Early progenitors	0.00263127	0.00211059	Sig
Tuba1a	-1.415	6.76803	83.4443	1.82239e-07	Early progenitors	4.89434e-05	5.14286e-05	Sig
Zfp703	1.14516	6.47917	32.1891	4.66899e-05	Early progenitors	0.00291911	0.00234747	Sig

## Sheet: Immature cTEC
Gene ID	logFC	logCPM	F	PValue	cluster	p.adj.global	p.adj.local	sig
Gm36660	-8.22933	9.82409	1687.21	1.97047e-14	immature cTEC	4.93216e-10	2.71334e-10	Sig
Tshz2	-2.53454	6.88031	191.091	8.24255e-09	immature cTEC	4.95948e-06	1.62143e-05	Sig
Acta2	-3.74481	5.22209	107.093	2.1701e-07	immature cTEC	5.45993e-05	9.28127e-05	Sig
Angpt1	1.23272	6.98973	85.2525	7.49574e-07	immature cTEC	0.000139185	0.000181081	Sig
Antxr1	3.78985	4.92932	79.706	5.76128e-07	immature cTEC	0.000114632	0.000163804	Sig
Chsy3	2.14532	6.88307	154.96	2.73887e-08	immature cTEC	1.18198e-05	2.90109e-05	Sig
Ctnnal1	-1.44473	5.51094	68.6602	2.36663e-06	immature cTEC	0.000330199	0.000434513	Sig
Dpp6	1.62115	8.0701	71.1489	1.96226e-06	immature cTEC	0.000286559	0.000380569	Sig
H2bc4	-1.77949	6.69174	128.394	7.88891e-08	immature cTEC	2.70907e-05	5.17287e-05	Sig
Irx3	-6.39374	3.29031	183.933	4.8133e-10	immature cTEC	6.40845e-07	2.20931e-06	Sig
Kirrel3	3.13359	7.45849	121.99	1.05427e-07	immature cTEC	3.26595e-05	6.31188e-05	Sig
Nlgn1	1.15674	11.0969	102.357	2.7721e-07	immature cTEC	6.44858e-05	0.000102904	Sig
Npas3	4.11236	3.10806	28.1012	0.000122534	immature cTEC	0.00586664	0.00585433	Sig
Psph	-1.49923	5.52262	68.8119	2.3394e-06	immature cTEC	0.000327495	0.000434513	Sig
S100a6	-1.45001	5.77818	27.1146	0.000208799	immature cTEC	0.00843225	0.00789878	Sig
A230057D06Rik	8.60431	4.58897	126.804	4.51026e-07	immature cTEC	9.43926e-05	0.000146006	Sig
A330076H08Rik	7.60799	3.71275	62.4394	1.17698e-05	immature cTEC	0.00107676	0.00123717	Sig
Calml4	1.5632	4.60512	33.3205	8.45642e-05	immature cTEC	0.00449942	0.00479966	Sig
Ccser1	1.05307	8.21193	92.6702	4.77143e-07	immature cTEC	9.87031e-05	0.000146006	Sig
Cdkn1a	-1.96272	6.96782	57.8423	5.74136e-06	immature cTEC	0.000638818	0.000782757	Sig
Col4a5	1.51039	5.62676	38.4233	4.32491e-05	immature cTEC	0.00277575	0.00334573	Sig
Ctnna3	-1.8916	8.10451	213.444	4.35319e-09	immature cTEC	3.22373e-06	9.99056e-06	Sig
Dclk1	8.20634	4.23627	86.9126	2.63822e-06	immature cTEC	0.00035465	0.000468887	Sig
Dync1i1	1.35631	5.64111	47.3896	1.56932e-05	immature cTEC	0.00133041	0.00153906	Sig
Ebf1	-2.09327	7.32314	31.8188	0.000102842	immature cTEC	0.00516696	0.00536415	Sig
Gm47752	-6.51598	2.74714	101.371	7.06242e-08	immature cTEC	2.51101e-05	4.86248e-05	Sig
Gpc6	1.96242	5.64971	51.4247	1.05444e-05	immature cTEC	0.000993844	0.00114328	Sig
H1f2	-1.86994	5.36225	41.0447	3.14234e-05	immature cTEC	0.00222061	0.00259102	Sig
Lgals1	-1.26958	6.46708	51.7747	1.00573e-05	immature cTEC	0.000963487	0.00113516	Sig
Mgll	-1.18005	7.20976	49.1679	1.30122e-05	immature cTEC	0.00115826	0.00132725	Sig
Ogfrl1	1.7723	5.66975	57.2507	6.11621e-06	immature cTEC	0.00066852	0.000802097	Sig
Pdzrn4	2.09101	6.24574	49.2462	1.29738e-05	immature cTEC	0.00115566	0.00132725	Sig
Prkca	1.15385	7.64801	116.396	1.36357e-07	immature cTEC	3.98724e-05	6.95422e-05	Sig
Robo2	2.82559	4.97775	89.6631	5.26437e-07	immature cTEC	0.000106956	0.000157588	Sig
Tenm2	-1.63875	7.11791	141.135	4.63476e-08	immature cTEC	1.82981e-05	3.89288e-05	Sig
Thbs2	-1.83194	5.66419	124.972	9.1804e-08	immature cTEC	2.99986e-05	5.7461e-05	Sig
Trim30a	2.8627	4.34058	36.4318	4.30458e-05	immature cTEC	0.00276838	0.00334573	Sig
Xist	-6.96739	7.46838	32.7411	9.15186e-05	immature cTEC	0.00476049	0.00502076	Sig
1500009L16Rik	-1.85112	4.90462	48.5185	1.39121e-05	immature cTEC	0.00121624	0.00139832	Sig
9430078K24Rik	-6.63429	1.73364	44.7686	5.02237e-05	immature cTEC	0.00307816	0.00351231	Sig
Acaa1b	-2.73415	4.55828	136.832	5.54088e-08	immature cTEC	2.12065e-05	4.23877e-05	Sig
Adamts18	1.72079	6.23447	57.4313	5.97207e-06	immature cTEC	0.000657937	0.000797462	Sig
Anxa6	-1.28485	6.33058	88.6559	6.06682e-07	immature cTEC	0.000118637	0.000163804	Sig
Aox2	-3.37511	3.17289	51.7933	1.04362e-05	immature cTEC	0.00098873	0.00114328	Sig
Bcas1	-3.5578	1.87052	23.1694	0.000297559	immature cTEC	0.0108068	0.00987324	Sig
Cacnb2	4.27422	5.56526	85.6283	4.6229e-07	immature cTEC	9.65885e-05	0.000146006	Sig
Capg	-2.14342	5.15298	107.734	2.09428e-07	immature cTEC	5.31483e-05	9.28127e-05	Sig
Car14	-2.57306	4.18634	94.7343	4.25581e-07	immature cTEC	9.05822e-05	0.000142933	Sig
Ccnd2	-1.13009	7.96374	74.0444	1.58958e-06	immature cTEC	0.000246212	0.000326695	Sig
Ciao2b	-1.11702	5.74071	33.185	8.49827e-05	immature cTEC	0.00450381	0.00479966	Sig
Crip1	-2.4807	6.87137	183.504	1.04027e-08	immature cTEC	5.83821e-06	1.79057e-05	Sig
Csrp2	-1.73445	5.83319	51.8905	9.94697e-06	immature cTEC	0.000956132	0.00113198	Sig
Dapk1	-1.92676	4.43755	75.2755	1.46055e-06	immature cTEC	0.000230215	0.000314247	Sig
Enho	1.29909	6.23504	62.9813	3.71359e-06	immature cTEC	0.000459252	0.000594606	Sig
Fabp4	-3.20383	8.77183	106.539	2.22427e-07	immature cTEC	5.49057e-05	9.28127e-05	Sig
Gfra4	3.01726	4.46787	58.3725	3.82274e-06	immature cTEC	0.000469503	0.000598171	Sig
Gk5	-2.40916	7.12777	277.802	9.39031e-10	immature cTEC	1.05875e-06	3.23261e-06	Sig
Gm14372	3.16178	5.38001	103.028	2.54061e-07	immature cTEC	6.07958e-05	9.86936e-05	Sig
Gm2788	-2.0235	4.01879	35.2733	6.43574e-05	immature cTEC	0.0036812	0.00408388	Sig
Gm6999	2.45746	6.53998	32.2584	9.70056e-05	immature cTEC	0.00495592	0.0052383	Sig
Gnai1	1.92267	4.61009	37.7482	4.68765e-05	immature cTEC	0.00292749	0.00337953	Sig
Hecw2	2.45431	5.67427	119.417	1.22515e-07	immature cTEC	3.65943e-05	6.74813e-05	Sig
Ifi44	1.19923	6.60801	35.8895	5.92381e-05	immature cTEC	0.00346599	0.00386591	Sig
Ifit3b	1.62206	4.18924	27.7438	0.000187003	immature cTEC	0.0078325	0.00739447	Sig
Il1rap	1.8381	4.44316	29.9157	0.000135035	immature cTEC	0.00628015	0.00601757	Sig
Inmt	-1.99818	5.12566	74.101	1.58478e-06	immature cTEC	0.000245773	0.000326695	Sig
Kazn	1.18709	9.97641	142.798	4.33764e-08	immature cTEC	1.72887e-05	3.89288e-05	Sig
Kcnq3	-1.93302	6.36633	113.24	1.58824e-07	immature cTEC	4.46678e-05	7.81075e-05	Sig
Mdga1	-1.5996	5.67109	109.964	1.86905e-07	immature cTEC	4.96635e-05	8.87476e-05	Sig
Megf10	5.11129	3.95557	47.345	8.68504e-06	immature cTEC	0.000870962	0.00101359	Sig
Mei4	2.27112	4.61541	36.9234	5.05038e-05	immature cTEC	0.00308785	0.00351231	Sig
Mkx	2.93441	4.38815	36.3093	4.35951e-05	immature cTEC	0.00278795	0.00334727	Sig
Mme	-2.87169	3.20005	32.2165	9.93826e-05	immature cTEC	0.00505196	0.0053457	Sig
Msmo1	1.32315	5.80102	26.1461	0.000244684	immature cTEC	0.00943664	0.0087062	Sig
Nav1	1.2455	7.10859	45.1166	1.9879e-05	immature cTEC	0.00158801	0.00182489	Sig
Neto2	-1.10147	5.7678	45.7024	1.86641e-05	immature cTEC	0.00151482	0.00174833	Sig
Nxnl2	-2.68056	3.41079	58.3762	5.59011e-06	immature cTEC	0.000626332	0.000777533	Sig
Pam	1.31074	7.52544	65.0385	3.13869e-06	immature cTEC	0.00040538	0.000530087	Sig
Pdlim2	-3.75789	3.91998	98.5364	3.54201e-07	immature cTEC	7.8737e-05	0.00012506	Sig
Plau	-1.71168	4.37965	38.1014	4.48204e-05	immature cTEC	0.00284306	0.00334727	Sig
Ptprn2	-1.04732	6.41894	30.9759	0.000116069	immature cTEC	0.00563749	0.00570812	Sig
Rad51b	-3.22368	6.08954	140.248	4.80602e-08	immature cTEC	1.88553e-05	3.89288e-05	Sig
Rbfox1	2.74636	7.77671	380.125	1.48582e-10	immature cTEC	3.09923e-07	1.02299e-06	Sig
Rflnb	-1.58654	5.79915	103.713	2.58022e-07	immature cTEC	6.11592e-05	9.86936e-05	Sig
Rhox5	-4.89596	3.42685	164.296	1.4642e-08	immature cTEC	7.36074e-06	2.24023e-05	Sig
Rora	1.20441	9.30961	134.673	6.03369e-08	immature cTEC	2.20936e-05	4.37284e-05	Sig
Sgcd	2.06902	5.78262	86.9005	6.87829e-07	immature cTEC	0.000130035	0.000172207	Sig
Sgip1	3.6273	4.28632	59.9562	1.81746e-06	immature cTEC	0.0002695	0.000357519	Sig
Sh3kbp1	-1.10375	6.53823	74.3781	1.55248e-06	immature cTEC	0.00024287	0.000326695	Sig
Slc22a22	-1.56014	4.20301	30.4753	0.000125104	immature cTEC	0.00596081	0.00585433	Sig
Spire1	4.29034	3.25783	23.227	0.00029323	immature cTEC	0.0106868	0.00977672	Sig
Tpm2	-1.73027	5.98739	67.1582	2.656e-06	immature cTEC	0.000355893	0.000468887	Sig
Trim30d	2.52677	4.50616	42.9437	2.27943e-05	immature cTEC	0.00176313	0.00206416	Sig
Trpm2	1.50462	7.3099	88.6686	6.06358e-07	immature cTEC	0.000118637	0.000163804	Sig
Tspan18	1.88125	6.52673	63.071	3.68858e-06	immature cTEC	0.000457063	0.000594606	Sig
Tspoap1	2.40355	4.72355	53.6334	8.12689e-06	immature cTEC	0.000828929	0.000981642	Sig
Xkr4	-1.89179	5.42918	26.3029	0.000238058	immature cTEC	0.00926414	0.00852058	Sig
1110002E22Rik	-3.44459	2.00337	23.9105	0.000292403	immature cTEC	0.0106744	0.0097728	Sig
6720407P12Rik	2.04901	4.53742	41.2135	3.0352e-05	immature cTEC	0.00216692	0.00251775	Sig
A330008L17Rik	-1.98136	7.48514	96.412	3.84638e-07	immature cTEC	8.38644e-05	0.000132412	Sig
A830018L16Rik	1.81052	6.16044	40.9583	3.18291e-05	immature cTEC	0.00223839	0.00260885	Sig
Adra1a	3.51209	3.84365	26.4861	0.000123703	immature cTEC	0.00590904	0.00585433	Sig
Aebp1	2.66221	5.29087	72.4775	1.80048e-06	immature cTEC	0.000267808	0.000357519	Sig
Ajap1	1.82998	5.29187	56.5853	6.55153e-06	immature cTEC	0.000702001	0.000835321	Sig
Alad	-1.04871	5.6321	43.1417	2.47159e-05	immature cTEC	0.00186346	0.00215404	Sig
Ampd3	-1.72438	3.74614	34.0433	7.59713e-05	immature cTEC	0.00416361	0.00448981	Sig
Apoc1	-2.21613	3.43494	31.8374	0.000103502	immature cTEC	0.00519387	0.00537821	Sig
Ar	1.29285	5.72527	28.651	0.000164555	immature cTEC	0.00713688	0.0068034	Sig
Arhgap24	-1.13735	6.7499	50.5902	1.12908e-05	immature cTEC	0.00104583	0.00120523	Sig
Bach2	1.05646	5.68081	26.8012	0.000219915	immature cTEC	0.00878482	0.00814042	Sig
Bcam	-1.53481	4.29889	36.818	5.26647e-05	immature cTEC	0.00317032	0.00359007	Sig
Bend4	-1.88398	3.50132	31.1598	0.000113861	immature cTEC	0.0055664	0.00568527	Sig
Catsperz	-2.11016	3.99873	28.6848	0.00016372	immature cTEC	0.00711205	0.00679042	Sig
Cbr2	1.05472	6.98904	26.6579	0.000224694	immature cTEC	0.00890748	0.00816138	Sig
Cck	-3.195	2.67516	41.5913	3.01314e-05	immature cTEC	0.00215515	0.0025146	Sig
Cdh8	-1.51167	10.0596	55.848	6.86319e-06	immature cTEC	0.000725458	0.000862074	Sig
Cdon	2.40494	3.95094	34.3926	5.67883e-05	immature cTEC	0.00335703	0.00377766	Sig
Cenpv	-2.12034	2.81399	31.8871	0.000104823	immature cTEC	0.00524333	0.00542637	Sig
Cisd1	-1.4429	5.05652	59.9366	4.78999e-06	immature cTEC	0.000559736	0.000709228	Sig
Clu	-1.48294	5.14526	30.7307	0.00012033	immature cTEC	0.00579434	0.00580028	Sig
Cntnap4	2.54178	4.39163	27.4102	0.0001805	immature cTEC	0.00765762	0.00724633	Sig
Csta2	-3.92667	1.82864	25.4035	0.00016247	immature cTEC	0.00708482	0.00675894	Sig
Ctnna2	1.96297	7.22661	155.643	2.66683e-08	immature cTEC	1.16677e-05	2.90109e-05	Sig
Ednrb	1.77752	5.41367	36.9619	5.22256e-05	immature cTEC	0.00315298	0.00359007	Sig
Efna5	1.17238	8.86921	156.283	2.60191e-08	immature cTEC	1.14258e-05	2.90109e-05	Sig
Epb41l4b	1.82564	5.33815	51.4861	1.05274e-05	immature cTEC	0.000993613	0.00114328	Sig
Epha5	7.21087	3.37193	37.7284	0.000101393	immature cTEC	0.00512529	0.00536415	Sig
Erich3	1.45594	5.63084	54.8097	7.6006e-06	immature cTEC	0.000784843	0.000934466	Sig
Ets2	-1.06512	6.88791	78.8363	1.13941e-06	immature cTEC	0.000191409	0.00025306	Sig
Etv1	6.82839	3.05254	36.1142	0.000121239	immature cTEC	0.00582694	0.00581696	Sig
Fam13c	3.50029	3.82249	26.8595	0.0001152	immature cTEC	0.00561213	0.0056857	Sig
Fjx1	-3.34686	2.27657	26.6459	0.000209384	immature cTEC	0.00845315	0.00789921	Sig
Fmo5	-1.63442	3.64547	25.5455	0.000271004	immature cTEC	0.0101093	0.00935595	Sig
Fxyd3	-1.52582	6.59202	105.952	2.29349e-07	immature cTEC	5.61711e-05	9.28862e-05	Sig
Fyb	-1.82779	3.97802	30.4342	0.000125963	immature cTEC	0.00597645	0.00585433	Sig
Galnt13	3.75747	4.68319	55.1581	3.76397e-06	immature cTEC	0.000465023	0.000595745	Sig
Gm13580	-2.48872	2.89416	30.1733	0.00013416	immature cTEC	0.00625109	0.00599801	Sig
Gm15680	-1.65463	5.03019	42.1105	2.77892e-05	immature cTEC	0.00203385	0.00237676	Sig
Gm1604a	1.60475	6.2202	64.2621	3.3494e-06	immature cTEC	0.000424706	0.000549063	Sig
Gm24474	2.22412	5.89049	70.4447	2.1011e-06	immature cTEC	0.000303	0.000396402	Sig
Gm49542	3.66367	3.97201	28.3196	8.87349e-05	immature cTEC	0.00465633	0.00494688	Sig
Gm9801	6.80382	3.03161	29.0904	0.000286042	immature cTEC	0.0105074	0.0096539	Sig
Gng11	3.36205	3.70992	42.3035	1.04933e-05	immature cTEC	0.000991888	0.00114328	Sig
Gulp1	1.10604	6.07359	36.1506	5.73099e-05	immature cTEC	0.00337662	0.00379403	Sig
H2-Q6	1.78376	4.7091	33.8114	7.89649e-05	immature cTEC	0.00429306	0.00464678	Sig
Hhip	1.19948	5.948	39.8115	3.64038e-05	immature cTEC	0.00245468	0.00293146	Sig
Hs3st6	-4.20437	1.67581	31.1222	4.52136e-05	immature cTEC	0.00285115	0.00334727	Sig
Hspa4l	-1.26201	5.15909	37.0795	5.08716e-05	immature cTEC	0.00310419	0.00352011	Sig
Inpp5k	-1.2426	5.36812	37.9604	4.55503e-05	immature cTEC	0.00286326	0.00335416	Sig
Krt5	-1.62981	5.84932	46.5599	1.70363e-05	immature cTEC	0.0014092	0.00161786	Sig
Megf6	1.29257	5.74282	26.9343	0.000215375	immature cTEC	0.00863931	0.00803717	Sig
Minar2	2.25753	3.99342	35.1169	5.4961e-05	immature cTEC	0.00328642	0.00372814	Sig
Mpp2	-1.8834	4.71763	39.3663	3.83742e-05	immature cTEC	0.00254786	0.00305441	Sig
Msi2	-1.11151	7.88084	79.9738	1.05542e-06	immature cTEC	0.000180447	0.000238247	Sig
Msrb3	1.20372	6.88375	53.4796	8.5492e-06	immature cTEC	0.000862167	0.00101359	Sig
Nedd4l	-1.26611	6.49479	56.7287	6.33975e-06	immature cTEC	0.00068731	0.000823569	Sig
Nptxr	-1.27411	4.16901	27.2212	0.000205721	immature cTEC	0.00836108	0.00784878	Sig
Palm3	-1.73897	5.30757	80.9537	9.89716e-07	immature cTEC	0.00017348	0.000232182	Sig
Pcbp4	-1.6979	4.20614	25.6866	0.000263841	immature cTEC	0.00993089	0.00922104	Sig
Pdpn	1.44039	5.89656	45.5891	1.89484e-05	immature cTEC	0.00153292	0.00176297	Sig
Pkp1	-1.7151	3.57277	30.1044	0.000132721	immature cTEC	0.00621178	0.00598279	Sig
Pld1	-1.02167	6.36684	55.813	6.88658e-06	immature cTEC	0.000726702	0.000862074	Sig
Pnma8b	2.07823	4.3617	35.4463	6.02513e-05	immature cTEC	0.00351378	0.00391349	Sig
Prkch	-1.19982	5.05854	34.976	6.67752e-05	immature cTEC	0.00379004	0.0041986	Sig
Ptprk	1.13782	7.70712	106.876	2.18638e-07	immature cTEC	5.45993e-05	9.28127e-05	Sig
Rab11fip3	1.89718	4.49231	34.7824	6.81447e-05	immature cTEC	0.00385285	0.00423302	Sig
Rab30	1.1378	6.25255	47.641	1.52282e-05	immature cTEC	0.00130692	0.00151951	Sig
Racgap1	-1.39553	5.59639	53.3735	8.63485e-06	immature cTEC	0.000868007	0.00101359	Sig
Ramp3	1.42383	5.41865	31.9446	0.000101685	immature cTEC	0.00512529	0.00536415	Sig
Rbp1	-1.13523	8.26673	101.909	2.83975e-07	immature cTEC	6.56932e-05	0.000102904	Sig
Rgs9	-1.49825	4.60697	38.0526	4.50709e-05	immature cTEC	0.00284947	0.00334727	Sig
Rnase4	-1.40832	5.62062	49.2385	1.29244e-05	immature cTEC	0.00115289	0.00132725	Sig
Rnd3	-1.11764	7.31487	46.6809	1.68163e-05	immature cTEC	0.0013947	0.00160806	Sig
Rspo1	-4.00961	2.12945	33.9311	4.97863e-05	immature cTEC	0.00305734	0.00351231	Sig
S100a2	1.7344	6.0868	66.8016	2.74302e-06	immature cTEC	0.000364431	0.000478119	Sig
S100a3	1.31601	5.09292	26.7729	0.00022238	immature cTEC	0.00886047	0.00816138	Sig
Sdk1	1.59282	8.52154	116.462	1.35912e-07	immature cTEC	3.98352e-05	6.95422e-05	Sig
Sfrp1	-1.72204	5.78964	120.636	1.11785e-07	immature cTEC	3.41221e-05	6.41364e-05	Sig
Sgk3	1.12814	6.17033	40.7142	3.2686e-05	immature cTEC	0.00228277	0.00266324	Sig
Shank2	3.40098	4.58726	39.9391	2.44695e-05	immature cTEC	0.00185488	0.00215404	Sig
Shisal1	1.58441	6.44477	57.9123	5.71523e-06	immature cTEC	0.000637497	0.000782757	Sig
Slc16a10	-1.75556	5.03789	57.3116	6.02295e-06	immature cTEC	0.000662376	0.000797462	Sig
Slco3a1	-2.23321	5.06312	32.4674	9.39119e-05	immature cTEC	0.0048467	0.00510321	Sig
Slfn5	1.92659	4.34476	29.2575	0.000146623	immature cTEC	0.00662222	0.00634905	Sig
Snx24	-1.34441	5.20629	50.3558	1.15629e-05	immature cTEC	0.00106327	0.00122477	Sig
Sorcs2	2.81605	5.18991	58.7997	5.18601e-06	immature cTEC	0.00059219	0.000759696	Sig
Sptssb	-1.80532	4.91491	37.7388	4.68386e-05	immature cTEC	0.00292658	0.00337953	Sig
Syt12	-2.10618	3.72328	55.136	7.37964e-06	immature cTEC	0.000769647	0.000915474	Sig
Tacr1	7.22827	3.38686	44.218	5.24298e-05	immature cTEC	0.00316074	0.00359007	Sig
Tagln2	-1.32837	5.05771	38.5695	4.22639e-05	immature cTEC	0.00273496	0.00330667	Sig
Tamalin	-1.52284	3.90456	31.8561	0.000102693	immature cTEC	0.00516152	0.00536415	Sig
Thsd4	-1.2339	7.46423	52.6898	9.20982e-06	immature cTEC	0.000906621	0.00106571	Sig
Timp3	1.21199	9.60237	45.3368	1.94054e-05	immature cTEC	0.00156097	0.00179337	Sig
Tmsb4x	-1.00291	11.6855	242.817	2.05973e-09	immature cTEC	1.8816e-06	5.67249e-06	Sig
Tnfrsf12a	-2.28903	3.5119	34.87	6.82448e-05	immature cTEC	0.00385285	0.00423302	Sig
Ube2c	-2.20196	3.021	35.8736	6.07343e-05	immature cTEC	0.00353536	0.00392634	Sig
Unc13b	-2.04041	3.37444	26.0819	0.000248803	immature cTEC	0.00954279	0.00876218	Sig
Unc5c	1.9825	5.92019	47.2926	1.58991e-05	immature cTEC	0.00134239	0.00153906	Sig
Vldlr	2.99072	4.02404	45.1492	1.11909e-05	immature cTEC	0.00104131	0.0012039	Sig
Zcchc24	7.12658	3.30135	34.7966	0.000140851	immature cTEC	0.00645472	0.00615722	Sig
A630076J17Rik	1.2792	5.03627	29.487	0.000145961	immature cTEC	0.00660186	0.00634034	Sig
Adamtsl1	1.60473	5.95984	57.5513	5.91725e-06	immature cTEC	0.000654201	0.000797462	Sig
Adgrg2	-1.04848	6.18798	34.6821	6.93915e-05	immature cTEC	0.00389788	0.00424083	Sig
Adgrl3	1.5715	7.43082	87.3338	6.58103e-07	immature cTEC	0.000126712	0.000170401	Sig
Aig1	1.1088	6.41017	30.0473	0.00013305	immature cTEC	0.00621786	0.00598279	Sig
Angptl2	1.56032	5.81837	64.4876	3.30005e-06	immature cTEC	0.000420578	0.00054749	Sig
Antxr2	1.35509	4.79327	25.0667	0.000295565	immature cTEC	0.0107499	0.00983074	Sig
Ascl1	1.36543	5.01631	30.4918	0.000125929	immature cTEC	0.00597645	0.00585433	Sig
Bcl11b	-1.67235	4.07137	33.2855	8.40263e-05	immature cTEC	0.00447873	0.00479966	Sig
Cacna1e	-4.3814	2.09988	26.5382	0.000132896	immature cTEC	0.0062153	0.00598279	Sig
Carmil3	1.33316	4.76066	27.2561	0.00020667	immature cTEC	0.00838264	0.00786147	Sig
Ccdc69	-3.06995	2.11927	28.3543	0.000158646	immature cTEC	0.00697172	0.00672172	Sig
Ccnd1	-2.22294	3.31931	30.9842	0.000117249	immature cTEC	0.00567436	0.00572522	Sig
Cmtm7	-1.13077	5.38756	45.001	2.01348e-05	immature cTEC	0.0016024	0.00183613	Sig
Col27a1	1.04621	5.91327	27.99	0.000182031	immature cTEC	0.00770169	0.00726543	Sig
Cox6b2	-1.64767	4.03561	31.2916	0.000111198	immature cTEC	0.00547466	0.00565015	Sig
Dach2	2.06388	5.20069	53.5468	8.6858e-06	immature cTEC	0.000870962	0.00101359	Sig
Dusp28	-1.49832	5.8159	80.8698	9.94826e-07	immature cTEC	0.000173811	0.000232182	Sig
Fbn1	2.56237	3.88199	35.4163	4.47417e-05	immature cTEC	0.00283951	0.00334727	Sig
Fgf12	2.63888	4.14218	24.354	0.000277039	immature cTEC	0.0102828	0.00951221	Sig
Filip1l	1.12897	6.76397	32.7591	9.0146e-05	immature cTEC	0.00471457	0.00498174	Sig
Fmn1	1.76339	4.82518	29.6369	0.000143262	immature cTEC	0.00652693	0.00624276	Sig
Glrb	-1.16288	5.09539	28.7808	0.000160997	immature cTEC	0.00704567	0.0067218	Sig
Gm15726	-1.49149	3.8477	30.8389	0.000118896	immature cTEC	0.00573414	0.00576479	Sig
Gm29230	-3.35451	1.95649	28.4987	0.000132683	immature cTEC	0.00621178	0.00598279	Sig
Gm34471	1.17375	6.38064	54.0526	8.10643e-06	immature cTEC	0.000827878	0.000981642	Sig
Gm4681	-2.14989	2.93705	25.5996	0.000272541	immature cTEC	0.0101454	0.00938221	Sig
Gm56908	-2.47194	2.75029	28.7897	0.000165746	immature cTEC	0.00716772	0.0068034	Sig
Greb1l	1.01572	6.35338	47.173	1.59829e-05	immature cTEC	0.00134522	0.00153906	Sig
Ifi27l2a	1.34805	9.07138	156.613	2.57089e-08	immature cTEC	1.13293e-05	2.90109e-05	Sig
Kcne4	-7.63607	2.44581	58.7348	1.56835e-05	immature cTEC	0.00133041	0.00153906	Sig
Kctd8	3.25028	4.83523	55.4442	5.54594e-06	immature cTEC	0.000623058	0.000777533	Sig
Klhl13	1.8009	4.5966	27.9821	0.00018317	immature cTEC	0.00772637	0.00728976	Sig
Ldlrad3	-1.54249	6.18526	31.0989	0.000114023	immature cTEC	0.0055705	0.00568527	Sig
Lgals3	-3.82843	2.23622	26.7729	0.000177735	immature cTEC	0.00757337	0.00717714	Sig
Man1a	1.07047	6.25939	27.7706	0.000188289	immature cTEC	0.0078549	0.00739447	Sig
Map3k13	1.04886	6.29136	43.1614	2.46733e-05	immature cTEC	0.00186261	0.00215404	Sig
Mgat5b	-4.99514	1.67275	26.7831	0.000130506	immature cTEC	0.00614717	0.00597031	Sig
Morc4	1.12861	5.77587	37.1596	5.044e-05	immature cTEC	0.00308785	0.00351231	Sig
Myo16	1.07268	7.30424	42.0401	2.79979e-05	immature cTEC	0.00204619	0.00237982	Sig
Nfatc1	1.13735	5.85298	34.0664	7.54819e-05	immature cTEC	0.00414148	0.00448011	Sig
Nomo1	-1.18546	5.53409	56.3723	6.54879e-06	immature cTEC	0.000702001	0.000835321	Sig
Olfml1	1.11494	6.01739	28.5842	0.000166009	immature cTEC	0.0071692	0.0068034	Sig
Pcsk5	1.64494	4.99862	27.7798	0.000190305	immature cTEC	0.00790677	0.00742808	Sig
Pdzrn3	1.03591	7.24402	29.6812	0.00014044	immature cTEC	0.00644555	0.00615722	Sig
Pigz	-2.51102	3.44634	32.0719	0.000100249	immature cTEC	0.00507754	0.00536415	Sig
Ptn	1.20336	5.80853	27.0553	0.000211122	immature cTEC	0.00850112	0.00794302	Sig
Rai14	-1.00026	7.49154	58.1544	5.58543e-06	immature cTEC	0.000626332	0.000777533	Sig
Septin8	1.22733	5.07209	29.1752	0.000152816	immature cTEC	0.00679887	0.00656636	Sig
St18	-3.123	2.2803	29.0829	0.000147992	immature cTEC	0.00665763	0.00638825	Sig
Stmn1	-1.38691	6.10611	65.8117	2.95169e-06	immature cTEC	0.000386412	0.00050806	Sig
Tifa	1.60036	4.69104	28.6625	0.000165988	immature cTEC	0.0071692	0.0068034	Sig
Tmem41b	1.07351	5.94939	30.7277	0.000120471	immature cTEC	0.00579667	0.00580028	Sig
Tspan5	1.15658	6.68368	52.5955	9.29856e-06	immature cTEC	0.000910462	0.00106701	Sig

## Sheet: Mature cTEC
Gene ID	logFC	logCPM	F	PValue	cluster	p.adj.global	p.adj.local	sig
Gm36660	-8.30458	9.4447	4792.15	8.30278e-21	mature cTEC	5.19555e-16	1.1555e-16	Sig
Tshz2	-2.48632	5.7548	134.706	4.50731e-09	mature cTEC	3.23466e-06	1.36366e-06	Sig
Acta2	-3.28484	2.3543	32.3722	3.79219e-05	mature cTEC	0.00252313	0.00130633	Sig
Angpt1	1.19965	7.01376	76.0996	2.18707e-07	mature cTEC	5.45993e-05	2.39775e-05	Sig
Antxr1	3.49129	3.63475	40.8933	5.42695e-06	mature cTEC	0.000613544	0.000312094	Sig
Chsy3	2.06376	7.05029	121.161	9.45537e-09	mature cTEC	5.3789e-06	2.12243e-06	Sig
Ctnnal1	-1.44365	5.76272	91.4886	6.45077e-08	mature cTEC	2.32659e-05	9.75819e-06	Sig
Dpp6	1.5432	7.17309	49.8606	3.13445e-06	mature cTEC	0.00040525	0.000204799	Sig
Irx3	-5.19065	2.83567	151.601	1.61294e-09	mature cTEC	1.58408e-06	6.80219e-07	Sig
Kirrel3	3.14155	6.53853	77.2822	1.98698e-07	mature cTEC	5.09578e-05	2.23006e-05	Sig
Psph	-1.3281	4.8991	46.2409	4.92151e-06	mature cTEC	0.000571901	0.000287939	Sig
S100a6	-1.93151	4.57236	19.5774	0.000451854	mature cTEC	0.0144927	0.00784097	Sig
A230057D06Rik	4.8652	4.36168	73.9378	5.96522e-08	mature cTEC	2.20876e-05	9.32787e-06	Sig
A330076H08Rik	4.33953	3.07755	28.1601	4.90634e-05	mature cTEC	0.00302418	0.0015625	Sig
Adamts19	-1.69731	3.88715	32.6244	3.56656e-05	mature cTEC	0.00242193	0.0012553	Sig
Cdkn1a	-1.60577	6.80672	105.405	2.46989e-08	mature cTEC	1.10292e-05	4.41837e-06	Sig
Col4a5	1.34959	5.23696	35.0829	2.40026e-05	mature cTEC	0.00182612	0.000955496	Sig
Ctnna3	-1.46789	8.96739	179.952	5.73834e-10	mature cTEC	7.32821e-07	3.07156e-07	Sig
Dclk1	4.82656	4.32743	63.4045	1.88669e-07	mature cTEC	4.99968e-05	2.21687e-05	Sig
Dync1i1	1.09245	7.14141	68.468	4.33806e-07	mature cTEC	9.15543e-05	4.10699e-05	Sig
Ebf1	-2.64145	7.06458	134.829	4.47784e-09	mature cTEC	3.23466e-06	1.36366e-06	Sig
Gm47752	-8.38544	2.30973	156.751	7.75308e-09	mature cTEC	4.77987e-06	1.86034e-06	Sig
Gpc6	3.74171	3.35938	20.3403	0.000243511	mature cTEC	0.00940613	0.00499844	Sig
H1f2	-1.19959	5.99247	78.8851	1.72774e-07	mature cTEC	4.72379e-05	2.1092e-05	Sig
Lgals1	-1.3974	4.86285	48.335	3.77919e-06	mature cTEC	0.000465983	0.000236432	Sig
Lingo2	2.64148	3.25547	18.9499	0.00043812	mature cTEC	0.0141867	0.00765994	Sig
Mgll	-1.12273	6.87379	61.1134	8.9351e-07	mature cTEC	0.000160207	7.4461e-05	Sig
Ogfrl1	1.31298	5.03732	25.9714	0.000117398	mature cTEC	0.00567939	0.00305388	Sig
Pdzrn4	2.89964	6.60052	144.307	2.78606e-09	mature cTEC	2.27896e-06	1.02036e-06	Sig
Prkca	1.10388	7.99518	173.825	7.36214e-10	mature cTEC	8.89217e-07	3.74598e-07	Sig
Tenm2	-2.64612	6.71411	574.991	1.02365e-13	mature cTEC	2.1352e-09	6.19416e-10	Sig
Thbs2	-3.11564	5.24861	302.653	1.27577e-11	mature cTEC	5.6631e-08	2.53642e-08	Sig
Trim30a	2.645	3.77053	18.5616	0.000537161	mature cTEC	0.0161989	0.00886392	Sig
Xist	-8.32951	7.8455	58.5685	1.19479e-06	mature cTEC	0.00019753	9.50164e-05	Sig
1500009L16Rik	-1.8781	4.62461	90.6858	6.84678e-08	mature cTEC	2.44825e-05	1.02459e-05	Sig
Acaa1b	-1.88528	4.57631	112.617	1.56871e-08	mature cTEC	7.82182e-06	3.16403e-06	Sig
Adamts18	2.13418	5.85798	128.33	6.36169e-09	mature cTEC	4.15802e-06	1.67048e-06	Sig
Aox2	-2.9756	4.39432	55.3848	1.65142e-06	mature cTEC	0.000253575	0.000123195	Sig
Cacnb2	4.08284	4.52608	73.0299	1.53684e-07	mature cTEC	4.35154e-05	1.94438e-05	Sig
Capg	-2.55611	4.68046	199.416	2.73393e-10	mature cTEC	4.59493e-07	2.00253e-07	Sig
Car14	-2.0343	3.28259	52.828	2.21198e-06	mature cTEC	0.000314941	0.000153895	Sig
Ccnd2	-1.30654	6.4001	144.751	2.71457e-09	mature cTEC	2.24989e-06	1.02036e-06	Sig
Col18a1	-1.47258	6.48043	160.522	1.30193e-09	mature cTEC	1.32471e-06	5.84483e-07	Sig
Crip1	-2.94918	6.34181	534.542	1.78031e-13	mature cTEC	2.78512e-09	6.19416e-10	Sig
Csrp2	-1.67192	5.32368	55.2474	1.67592e-06	mature cTEC	0.000255787	0.000123407	Sig
Dapk1	-2.66956	4.50023	185.415	4.63079e-10	mature cTEC	6.29948e-07	2.57787e-07	Sig
Enho	1.16839	5.47184	22.6585	0.000228993	mature cTEC	0.00902645	0.00481405	Sig
Fabp4	-4.2882	8.65516	77.4852	1.94312e-07	mature cTEC	5.05882e-05	2.22696e-05	Sig
Fhod3	-3.60084	1.39637	24.6729	0.000132956	mature cTEC	0.0062158	0.00336427	Sig
Fxyd2	1.64129	9.1989	93.2192	5.68626e-08	mature cTEC	2.14999e-05	9.03769e-06	Sig
Gk5	-2.22321	7.79213	212.749	1.70629e-10	mature cTEC	3.38962e-07	1.5831e-07	Sig
Gm14372	2.64616	5.83431	149.352	2.20634e-09	mature cTEC	1.98162e-06	8.81429e-07	Sig
Gm2788	-2.5719	3.58094	55.5221	1.62833e-06	mature cTEC	0.000251158	0.000122495	Sig
Gm6999	3.6662	5.94501	193.922	3.54376e-10	mature cTEC	5.34318e-07	2.3485e-07	Sig
Hecw2	1.10114	5.54124	32.5324	3.62138e-05	mature cTEC	0.00244721	0.0012663	Sig
Il1rap	1.80486	3.94643	28.0089	8.06788e-05	mature cTEC	0.00435784	0.0022683	Sig
Inmt	-1.31026	6.42388	19.0402	0.000511981	mature cTEC	0.0157302	0.00864243	Sig
Kazn	1.00862	9.86225	203.368	2.36878e-10	mature cTEC	4.35966e-07	1.83146e-07	Sig
Kcnq3	-3.28484	6.64362	218.129	1.42247e-10	mature cTEC	3.01736e-07	1.41403e-07	Sig
Map1b	-1.96557	5.99535	101.3	3.23887e-08	mature cTEC	1.35569e-05	5.56486e-06	Sig
Mdga1	-1.74727	6.07566	129.107	6.06932e-09	mature cTEC	4.01898e-06	1.62436e-06	Sig
Mei4	1.56297	4.66111	33.7697	2.97909e-05	mature cTEC	0.00213661	0.00110266	Sig
Mkx	2.73013	3.33183	26.9644	7.47672e-05	mature cTEC	0.00411128	0.00215879	Sig
Mme	-2.14304	2.57715	26.3278	0.000110068	mature cTEC	0.00543403	0.00290118	Sig
Msmo1	1.21074	5.38506	37.6055	1.62853e-05	mature cTEC	0.00136394	0.000701681	Sig
Nav1	1.12504	7.88952	129.601	5.9088e-09	mature cTEC	3.95716e-06	1.61241e-06	Sig
Neto2	-1.70047	4.62784	41.9519	8.7103e-06	mature cTEC	0.000871043	0.000445666	Sig
Nxnl2	-1.63941	3.59481	33.98	2.85933e-05	mature cTEC	0.00207089	0.00107841	Sig
Pam	1.08892	7.22646	93.7168	5.48644e-08	mature cTEC	2.11274e-05	8.87847e-06	Sig
Pcdh9	2.12813	5.249	61.6035	8.59082e-07	mature cTEC	0.000155465	7.2331e-05	Sig
Pdlim2	-4.17503	3.7896	238.417	7.58118e-11	mature cTEC	2.10844e-07	8.79228e-08	Sig
Plau	-1.26581	3.91141	27.6332	8.5574e-05	mature cTEC	0.0045227	0.00237238	Sig
Prkd1	1.32174	5.92109	43.9682	6.62748e-06	mature cTEC	0.000707112	0.000359997	Sig
Ptprn2	-1.50192	6.62714	53.9012	1.95044e-06	mature cTEC	0.000285833	0.000137788	Sig
Rad51b	-2.68905	4.90091	139.54	3.51846e-09	mature cTEC	2.73052e-06	1.18423e-06	Sig
Rflnb	-1.69966	4.71418	75.7662	2.25136e-07	mature cTEC	5.52475e-05	2.41017e-05	Sig
Rhox5	-4.86742	3.46412	159.397	1.44954e-09	mature cTEC	1.4513e-06	6.30414e-07	Sig
Serpine2	-1.96006	3.85374	46.1973	4.95261e-06	mature cTEC	0.000573385	0.000287939	Sig
Sgip1	1.8021	4.74596	34.4603	2.67215e-05	mature cTEC	0.00197744	0.00103878	Sig
Sh3kbp1	-1.0664	6.65258	74.921	2.42146e-07	mature cTEC	5.87299e-05	2.57248e-05	Sig
Slc22a22	-2.47699	3.92949	55.2606	1.67501e-06	mature cTEC	0.000255787	0.000123407	Sig
Tpm2	-1.56331	4.8705	54.6681	1.78863e-06	mature cTEC	0.000266807	0.000128086	Sig
Trim30d	2.42995	4.24385	44.0708	6.52556e-06	mature cTEC	0.000701019	0.000357544	Sig
Trpm2	1.3488	7.45587	138.145	3.77478e-09	mature cTEC	2.86316e-06	1.22171e-06	Sig
Tspan18	1.19686	7.21602	125.871	7.24704e-09	mature cTEC	4.55769e-06	1.80102e-06	Sig
Tspoap1	2.22047	4.40682	42.2036	8.57973e-06	mature cTEC	0.000863854	0.000442238	Sig
Xkr4	-2.54427	5.57774	38.1281	1.50493e-05	mature cTEC	0.00129625	0.000662787	Sig
2310040G24Rik	1.26278	4.46406	22.2686	0.000249832	mature cTEC	0.00957056	0.00509061	Sig
6720407P12Rik	1.77154	5.45328	49.0791	3.45774e-06	mature cTEC	0.000436233	0.00022074	Sig
9930012K11Rik	-1.69564	2.60554	18.4486	0.000591439	mature cTEC	0.0172943	0.00947187	Sig
A330008L17Rik	-4.1223	6.7383	549.403	1.44652e-13	mature cTEC	2.58622e-09	6.19416e-10	Sig
Adamts10	1.34582	4.6867	29.2729	6.37376e-05	mature cTEC	0.0036541	0.00190761	Sig
Alad	-1.07766	5.91728	54.592	1.80369e-06	mature cTEC	0.000267808	0.000128086	Sig
Anxa3	-3.56259	1.82308	44.8353	5.72293e-06	mature cTEC	0.000637788	0.000322454	Sig
Aqp5	-4.04014	2.87469	61.7641	8.62754e-07	mature cTEC	0.000155584	7.2331e-05	Sig
Ar	1.42118	5.72586	48.7666	3.58585e-06	mature cTEC	0.000446223	0.000226838	Sig
Arhgap24	-1.0177	5.91732	65.0094	6.043e-07	mature cTEC	0.000118637	5.49676e-05	Sig
B4galt1	-1.55378	3.79949	24.2241	0.000165683	mature cTEC	0.00716749	0.0038717	Sig
Bcam	-1.32942	3.22006	18.9764	0.000520456	mature cTEC	0.0158853	0.00870705	Sig
Bend4	-2.04951	2.40586	25.524	0.000128962	mature cTEC	0.00609049	0.00329313	Sig
Catsperz	-1.65123	5.09617	74.0869	2.6052e-07	mature cTEC	6.16344e-05	2.72606e-05	Sig
Cbr2	1.97401	7.39727	59.5944	1.04662e-06	mature cTEC	0.000179434	8.51801e-05	Sig
Ccl5	-1.19666	4.89525	19.4527	0.000465056	mature cTEC	0.0147422	0.00801014	Sig
Cdh8	-2.58742	10.168	173.257	7.53663e-10	mature cTEC	8.95389e-07	3.74598e-07	Sig
Cdon	1.65016	4.01802	25.137	0.000139767	mature cTEC	0.00642621	0.00347346	Sig
Cisd1	-1.46478	4.79241	54.593	1.8039e-06	mature cTEC	0.000267808	0.000128086	Sig
Clec11a	1.48564	4.35358	18.9124	0.000531226	mature cTEC	0.01609	0.00882229	Sig
Cnmd	2.09429	3.66439	22.3315	0.000239395	mature cTEC	0.00929616	0.00495047	Sig
Colgalt2	-1.5981	3.54599	22.2602	0.00024927	mature cTEC	0.00955487	0.00508664	Sig
Csta2	-4.61217	1.20918	29.686	3.04753e-05	mature cTEC	0.00217324	0.00112202	Sig
Ctnna2	1.39341	8.2617	39.7373	1.18973e-05	mature cTEC	0.00108525	0.00054826	Sig
Dcn	-2.47376	3.44401	57.0015	1.38428e-06	mature cTEC	0.000220133	0.000106436	Sig
Ddr2	-2.62396	3.45246	48.3204	3.7935e-06	mature cTEC	0.000467287	0.000236432	Sig
Dlgap2	-2.33013	2.57928	29.9336	5.68345e-05	mature cTEC	0.00335703	0.00174992	Sig
Efna5	1.19357	9.03678	189.819	3.90412e-10	mature cTEC	5.74504e-07	2.38875e-07	Sig
Elmo1	1.12511	5.48938	20.6185	0.000356748	mature cTEC	0.0123064	0.00658469	Sig
Epb41l4b	1.70827	5.28538	42.3656	8.25442e-06	mature cTEC	0.000840338	0.000428644	Sig
Ets2	-1.56398	7.18607	118.902	1.07696e-08	mature cTEC	5.86016e-06	2.37905e-06	Sig
Fgf11	-1.24357	3.78461	26.0222	0.000116126	mature cTEC	0.00563749	0.00303214	Sig
Fjx1	-3.44988	1.48262	37.8449	1.40511e-05	mature cTEC	0.00122346	0.000627009	Sig
Fmo5	-1.67577	4.41163	45.3734	5.50641e-06	mature cTEC	0.000620286	0.000314068	Sig
Fn1	-1.40973	8.87029	189.526	3.94779e-10	mature cTEC	5.74504e-07	2.38875e-07	Sig
Fxyd3	-1.69775	6.0484	127.264	6.71091e-09	mature cTEC	4.30619e-06	1.7104e-06	Sig
Fyb	-1.05114	5.68152	21.145	0.00031724	mature cTEC	0.0113568	0.00603147	Sig
Gfra1	-1.016	5.64905	29.6679	5.91407e-05	mature cTEC	0.00346192	0.00180101	Sig
Gm10851	-1.90517	2.8267	22.221	0.000251885	mature cTEC	0.00962008	0.00510277	Sig
Gm13580	-1.48231	3.17284	19.0264	0.000514373	mature cTEC	0.0157743	0.0086665	Sig
Gm15680	-2.8814	3.76366	76.1834	2.17596e-07	mature cTEC	5.45993e-05	2.39775e-05	Sig
Gm24474	2.95966	6.45727	240.491	7.02156e-11	mature cTEC	2.04363e-07	8.79228e-08	Sig
Gm34933	-3.45672	2.3821	68.6771	4.41595e-07	mature cTEC	9.2729e-05	4.15248e-05	Sig
Gm47782	-3.56044	1.82101	31.9329	3.90885e-05	mature cTEC	0.00257609	0.00133989	Sig
Gm49542	3.30217	3.46932	45.6368	2.68513e-06	mature cTEC	0.000359027	0.000179658	Sig
Gm7967	-3.58427	2.07268	24.6785	0.000151841	mature cTEC	0.00678199	0.00366233	Sig
Gng11	2.18458	3.37406	22.8624	0.000201956	mature cTEC	0.0082437	0.00440775	Sig
Gpc3	-3.1707	1.34819	24.5894	0.000143209	mature cTEC	0.00652693	0.00353377	Sig
Grb10	1.42726	5.6383	32.7786	3.47742e-05	mature cTEC	0.00238208	0.00122831	Sig
Gsn	-1.83822	2.85814	23.4378	0.000195045	mature cTEC	0.00803984	0.00430672	Sig
H2-M2	1.08995	5.75508	26.388	0.000108191	mature cTEC	0.00537953	0.00286693	Sig
H2-Q6	2.29621	4.90372	78.7929	1.79378e-07	mature cTEC	4.83467e-05	2.15207e-05	Sig
Hhip	1.28174	5.78674	39.3679	1.2557e-05	mature cTEC	0.00112574	0.000572967	Sig
Hmcn1	-2.96073	2.44535	31.8374	4.12799e-05	mature cTEC	0.00268516	0.0013944	Sig
Hs3st6	-3.2321	2.06675	33.7753	3.01355e-05	mature cTEC	0.00215515	0.00111246	Sig
Ifi202b	-1.79652	4.56448	46.2244	4.93244e-06	mature cTEC	0.000572639	0.000287939	Sig
Igfbp5	-2.83117	2.37187	27.4135	9.033e-05	mature cTEC	0.00471955	0.00248401	Sig
Isl2	-1.26008	3.86905	23.1338	0.000207268	mature cTEC	0.00839211	0.00449307	Sig
Klhl29	-1.14954	8.40675	166.278	1.01202e-09	mature cTEC	1.11151e-06	4.85664e-07	Sig
Krt12	-3.01295	1.94677	38.4329	1.47709e-05	mature cTEC	0.00127938	0.00065259	Sig
Lifr	-1.02818	9.31526	134.802	4.48378e-09	mature cTEC	3.23466e-06	1.36366e-06	Sig
Macrod1	1.82621	3.84909	20.1384	0.000399223	mature cTEC	0.0132917	0.00714137	Sig
Mafa	-1.39161	6.84776	103.019	2.88787e-08	mature cTEC	1.23353e-05	5.02382e-06	Sig
Map3k7cl	-1.87213	4.53028	69.1721	4.06352e-07	mature cTEC	8.78339e-05	3.90845e-05	Sig
Mc5r	-3.34885	1.10008	21.8313	0.000224269	mature cTEC	0.00889948	0.0047364	Sig
Megf6	2.45927	4.96987	79.2844	1.72611e-07	mature cTEC	4.72379e-05	2.1092e-05	Sig
Mgst3	1.67507	4.75283	34.0288	2.85738e-05	mature cTEC	0.00207068	0.00107841	Sig
Minar2	2.98146	3.548	29.0807	4.95924e-05	mature cTEC	0.00304692	0.00157216	Sig
Mpp2	-2.30413	4.27117	83.5019	1.18769e-07	mature cTEC	3.57312e-05	1.55935e-05	Sig
Msi2	-1.76595	7.37021	348.924	4.41724e-12	mature cTEC	2.76413e-08	1.2295e-08	Sig
Msrb3	1.34298	6.84256	40.5517	1.0593e-05	mature cTEC	0.000996791	0.000504871	Sig
Myo5c	1.27139	5.54066	28.1383	7.79609e-05	mature cTEC	0.0042503	0.00222789	Sig
Nptxr	-2.16785	3.27575	56.6118	1.44519e-06	mature cTEC	0.000228368	0.000110509	Sig
P3h2	-1.16962	4.64254	37.4119	1.67511e-05	mature cTEC	0.00139281	0.000713336	Sig
Palm3	-1.81703	5.58422	132.417	5.08329e-09	mature cTEC	3.5541e-06	1.47384e-06	Sig
Pcdh7	-1.38211	4.26562	19.5182	0.000458123	mature cTEC	0.0145816	0.00790993	Sig
Pdpn	1.24604	4.39752	20.481	0.000369568	mature cTEC	0.0125991	0.0067603	Sig
Pkp1	-1.30655	4.61482	26.3792	0.000108357	mature cTEC	0.00538567	0.00286693	Sig
Pld1	-1.32262	6.27139	72.0062	3.13406e-07	mature cTEC	7.13152e-05	3.20711e-05	Sig
Pnma8b	3.43389	4.66581	95.22	4.19752e-08	mature cTEC	1.68916e-05	6.95439e-06	Sig
Prkch	-1.02578	5.09621	27.7793	8.32432e-05	mature cTEC	0.00445292	0.00233098	Sig
Ptprk	1.51794	7.04922	113.616	1.47545e-08	mature cTEC	7.38624e-06	3.01969e-06	Sig
Rab11fip3	1.34062	4.63276	28.042	7.96919e-05	mature cTEC	0.00432132	0.002263	Sig
Racgap1	-2.06922	5.42014	99.9726	3.54328e-08	mature cTEC	1.46353e-05	6.01364e-06	Sig
Rbp1	-1.26682	7.47692	115.876	1.28744e-08	mature cTEC	6.74167e-06	2.71475e-06	Sig
Rgs9	-1.91485	4.18918	85.3842	1.02433e-07	mature cTEC	3.19692e-05	1.35767e-05	Sig
Rnase4	-1.45899	4.96241	64.411	6.41029e-07	mature cTEC	0.000123806	5.71872e-05	Sig
Rnd3	-1.16643	7.53225	139.438	3.53446e-09	mature cTEC	2.73052e-06	1.18423e-06	Sig
Rnf180	1.23489	6.33453	61.4707	8.61605e-07	mature cTEC	0.000155584	7.2331e-05	Sig
Rsad2	2.26356	4.63396	41.0477	1.00863e-05	mature cTEC	0.00096434	0.000485713	Sig
Rspo1	-3.93905	1.15625	17.8422	0.000530537	mature cTEC	0.0160731	0.00882137	Sig
S100a2	2.16042	6.74613	203.95	2.32322e-10	mature cTEC	4.33964e-07	1.83146e-07	Sig
S100a3	2.21543	5.41745	57.1173	1.37531e-06	mature cTEC	0.000219904	0.000106334	Sig
Sgk3	1.01481	6.07323	34.7615	2.52146e-05	mature cTEC	0.00189188	0.000994083	Sig
Shank2	1.73015	5.34378	69.1948	4.07218e-07	mature cTEC	8.78693e-05	3.90845e-05	Sig
Shisa4	1.44084	4.61443	32.1841	3.86244e-05	mature cTEC	0.00255662	0.00132725	Sig
Smoc2	4.0642	2.8411	23.3465	0.000136123	mature cTEC	0.00631669	0.00341753	Sig
Snx24	-2.07432	4.60252	107.644	2.13994e-08	mature cTEC	9.88256e-06	4.07966e-06	Sig
Spon2	-1.47523	5.96546	89.729	7.34819e-08	mature cTEC	2.57602e-05	1.05351e-05	Sig
Sptssb	-3.26379	4.34366	161.406	1.25438e-09	mature cTEC	1.30824e-06	5.81908e-07	Sig
Syt12	-1.47658	3.83976	33.1114	3.29177e-05	mature cTEC	0.00229383	0.00118683	Sig
Tacr1	4.72669	4.23603	53.7737	6.21411e-07	mature cTEC	0.000120621	5.58162e-05	Sig
Tafa4	-3.63981	2.58522	57.7249	1.31722e-06	mature cTEC	0.000211621	0.000102988	Sig
Tec	-1.19163	5.41723	37.5273	1.646e-05	mature cTEC	0.00137609	0.000707018	Sig
Timp3	1.05115	9.1363	127.13	6.7595e-09	mature cTEC	4.30619e-06	1.7104e-06	Sig
Tmtc1	-2.48649	3.01868	21.8247	0.000274079	mature cTEC	0.0101845	0.00541812	Sig
Tnnt2	3.37384	3.04131	24.5034	9.06569e-05	mature cTEC	0.00473019	0.00248401	Sig
Uchl1	-2.34851	2.49778	28.0143	8.03584e-05	mature cTEC	0.00434616	0.00226386	Sig
Ulbp1	-2.27745	1.90697	22.177	0.000258782	mature cTEC	0.00980537	0.00517453	Sig
Unc5c	2.02455	6.39254	107.258	2.1949e-08	mature cTEC	1.00991e-05	4.12789e-06	Sig
Vldlr	1.55012	4.18972	21.8096	0.000277258	mature cTEC	0.0102862	0.00546543	Sig
Wasf3	1.4996	4.2241	20.584	0.000362615	mature cTEC	0.0124374	0.00666647	Sig
Wfdc2	1.89798	6.31406	148.985	2.21671e-09	mature cTEC	1.98162e-06	8.81429e-07	Sig
Wipf1	1.2673	4.47187	18.8062	0.000543155	mature cTEC	0.0163249	0.00891392	Sig
Zc3h12b	1.82594	4.16594	21.0316	0.000328803	mature cTEC	0.0116277	0.00618372	Sig
Zcchc24	3.83246	2.64709	19.6328	0.000327264	mature cTEC	0.0115962	0.00616311	Sig
2010009K17Rik	-1.9871	2.28637	18.5966	0.000573238	mature cTEC	0.0169563	0.00927646	Sig
2410018L13Rik	-1.75489	3.44171	37.2464	1.71953e-05	mature cTEC	0.00141954	0.000727376	Sig
A630023P12Rik	1.21385	5.967	47.197	4.3588e-06	mature cTEC	0.000521024	0.000265582	Sig
Abca1	-1.4945	3.80535	33.7469	2.96811e-05	mature cTEC	0.00212996	0.00110153	Sig
Abcc1	1.0062	5.4169	27.3225	9.06716e-05	mature cTEC	0.00473019	0.00248401	Sig
Adgrf5	-2.35878	1.55593	19.0495	0.000518823	mature cTEC	0.0158641	0.00870705	Sig
Agtpbp1	1.14574	5.33465	37.7041	1.60471e-05	mature cTEC	0.00134787	0.000695723	Sig
Ahsa2	-1.45953	5.18537	80.9266	1.46033e-07	mature cTEC	4.19183e-05	1.86454e-05	Sig
Aifm2	-1.23184	4.39352	25.5176	0.000128038	mature cTEC	0.00605602	0.00327557	Sig
Aldh3b2	2.90388	2.64732	16.8769	0.000606219	mature cTEC	0.0175624	0.00963499	Sig
Amn	1.67971	4.81379	28.5061	7.33e-05	mature cTEC	0.00406061	0.00213978	Sig
Ano4	-5.04306	1.79931	36.0552	1.20128e-05	mature cTEC	0.00109181	0.000551757	Sig
Appl2	1.2463	5.1175	28.0035	7.99809e-05	mature cTEC	0.00433253	0.002263	Sig
Atp8a2	-1.24841	5.47589	46.3937	4.8255e-06	mature cTEC	0.00056231	0.000284561	Sig
B530045E10Rik	-1.93826	2.81112	26.1905	0.000112727	mature cTEC	0.00552849	0.00295577	Sig
BC028528	-1.09976	4.34789	28.7917	6.91945e-05	mature cTEC	0.00389409	0.00204454	Sig
Bche	3.26337	4.07955	51.2801	1.97639e-06	mature cTEC	0.000288286	0.000138917	Sig
Cald1	-1.60415	5.5175	41.4353	9.35561e-06	mature cTEC	0.000911895	0.000468353	Sig
Camk2b	2.01052	4.98016	25.6261	0.000126194	mature cTEC	0.00598236	0.0032403	Sig
Casp12	-1.08657	4.40648	19.9453	0.000415295	mature cTEC	0.0136723	0.00736543	Sig
Cbfa2t3	1.98873	4.30641	41.9074	8.95e-06	mature cTEC	0.00088991	0.000456253	Sig
Ccl19	1.52726	3.91347	18.9126	0.000532663	mature cTEC	0.0161071	0.00883561	Sig
Ccn1	1.88292	4.62144	21.9435	0.000268952	mature cTEC	0.0100583	0.00534291	Sig
Cd302	-1.96317	3.06281	33.3599	3.16657e-05	mature cTEC	0.00223395	0.00115364	Sig
Cdc42ep2	-1.02592	5.09537	19.7871	0.000430543	mature cTEC	0.0140133	0.00754644	Sig
Celf4	-1.55184	4.21	42.5285	8.04883e-06	mature cTEC	0.000823652	0.000420746	Sig
Cfap206	-3.18785	1.20374	19.6809	0.000397999	mature cTEC	0.0132757	0.00712863	Sig
Cgn	-1.17211	3.87472	21.5022	0.0002935	mature cTEC	0.0106904	0.00569685	Sig
Clstn2	-2.35847	2.6412	27.1645	9.38781e-05	mature cTEC	0.0048467	0.00255176	Sig
Cnksr1	1.35701	4.02804	18.3956	0.000601686	mature cTEC	0.0174715	0.00960283	Sig
Colq	1.27825	5.14368	24.0555	0.000171567	mature cTEC	0.00737615	0.0039995	Sig
Cpq	1.33958	4.94543	23.6488	0.000186597	mature cTEC	0.00781819	0.00422942	Sig
Cxcl13	-1.13709	4.5902	28.276	7.5985e-05	mature cTEC	0.00416361	0.00218941	Sig
Cxxc4	3.06876	2.78374	19.3198	0.000315629	mature cTEC	0.0113114	0.00601727	Sig
Cyp4f16	-2.73819	1.97361	34.044	2.9068e-05	mature cTEC	0.00209557	0.00108747	Sig
Cyp51	1.05842	5.36228	24.5332	0.000155681	mature cTEC	0.00689375	0.00372911	Sig
Dcun1d3	1.06515	5.34404	20.4464	0.000370822	mature cTEC	0.0126318	0.0067726	Sig
Doc2b	-3.75048	1.64485	35.0199	2.17277e-05	mature cTEC	0.00170273	0.000884164	Sig
Dok5	-1.19462	4.72121	42.5056	8.07208e-06	mature cTEC	0.000825357	0.000420746	Sig
Dpt	3.98193	4.07098	44.4553	3.18167e-06	mature cTEC	0.000408403	0.000206913	Sig
Duoxa1	-3.53239	1.52555	24.9735	0.000132265	mature cTEC	0.00620489	0.00335901	Sig
Elf3	-2.18224	2.05342	19.633	0.000452456	mature cTEC	0.0145083	0.00784164	Sig
Exosc8	1.21949	4.31711	18.9923	0.000520389	mature cTEC	0.0158853	0.00870705	Sig
Fam181b	2.1043	3.67443	21.5122	0.000285949	mature cTEC	0.0105071	0.005605	Sig
Fam241a	-1.22581	5.75799	76.0026	2.2053e-07	mature cTEC	5.46531e-05	2.39775e-05	Sig
Fbf1	-1.037	4.59529	25.0933	0.000139181	mature cTEC	0.00642047	0.00347128	Sig
Fbxw25	-2.40435	2.02779	23.1846	0.000208737	mature cTEC	0.00843225	0.00451087	Sig
Fbxw2	-2.18354	2.0546	21.4769	0.000299645	mature cTEC	0.0108641	0.00579189	Sig
Fign	1.74588	4.91964	20.4756	0.000369662	mature cTEC	0.0125991	0.0067603	Sig
Flrt1	2.29595	4.12973	22.609	0.00023116	mature cTEC	0.009069	0.00483041	Sig
Fras1	-1.76277	5.11865	69.9981	3.76341e-07	mature cTEC	8.27765e-05	3.66261e-05	Sig
Gadd45g	1.49834	5.78989	41.5505	9.21457e-06	mature cTEC	0.000906621	0.000464635	Sig
Galnt6	-4.13285	2.94502	131.515	5.61667e-09	mature cTEC	3.84119e-06	1.59525e-06	Sig
Gas2l3	-2.03715	1.93488	18.5331	0.000586603	mature cTEC	0.017177	0.0094192	Sig
Gem	1.23309	6.02251	35.9757	2.08528e-05	mature cTEC	0.00164343	0.00085607	Sig
Ggta1	-1.08302	5.34771	55.0474	1.71388e-06	mature cTEC	0.00025874	0.00012488	Sig
Gm10684	-1.00279	4.13167	18.4616	0.00058738	mature cTEC	0.0171904	0.0094192	Sig
Gm12840	-1.25573	3.57197	18.4626	0.000587473	mature cTEC	0.0171904	0.0094192	Sig
Gm14418	1.72022	3.63751	19.1695	0.000496476	mature cTEC	0.0154219	0.00847785	Sig
Gm15987	1.03906	5.61437	18.3275	0.000606506	mature cTEC	0.0175657	0.00963499	Sig
Gm16083	-1.81578	2.75802	24.905	0.000145003	mature cTEC	0.00656802	0.00355283	Sig
Gm26691	2.67592	3.28534	20.1769	0.000325789	mature cTEC	0.0115668	0.00614365	Sig
Gm28375	-1.84438	4.83336	37.6995	1.60426e-05	mature cTEC	0.00134787	0.000695723	Sig
Gm2923	-3.92496	2.04482	42.6171	7.67265e-06	mature cTEC	0.000790327	0.000406009	Sig
Gm31698	-2.87949	2.62956	27.2012	9.34991e-05	mature cTEC	0.00483537	0.00255143	Sig
Gm34016	-1.27954	4.97606	46.4308	4.80314e-06	mature cTEC	0.000560749	0.000284448	Sig
Gm36199	1.42652	4.84614	36.4887	1.93544e-05	mature cTEC	0.00155972	0.000808874	Sig
Gm45076	-1.76302	2.85857	21.9946	0.000264389	mature cTEC	0.00993958	0.00527906	Sig
Gm468	-3.19963	2.30727	34.4575	2.70391e-05	mature cTEC	0.00199646	0.00104458	Sig
Gm56906	-1.11055	3.86367	19.9287	0.000417006	mature cTEC	0.0136944	0.00736543	Sig
Gna14	-2.19002	2.99659	40.274	1.10582e-05	mature cTEC	0.00103203	0.000519921	Sig
Golm1	-4.04637	1.20792	29.1029	4.26374e-05	mature cTEC	0.00275202	0.00141619	Sig
Gpc4	-1.0206	5.0137	37.9972	1.53462e-05	mature cTEC	0.00131189	0.000671615	Sig
Gpm6b	-1.44481	4.33195	43.0603	7.48652e-06	mature cTEC	0.000776909	0.000399195	Sig
Gpr87	-2.2807	2.26838	22.4476	0.000241945	mature cTEC	0.00935719	0.00497624	Sig
Gpsm3	-2.43647	2.54061	34.3497	2.7171e-05	mature cTEC	0.00199912	0.00104458	Sig
Gramd1b	-1.07466	4.59325	27.1358	9.3871e-05	mature cTEC	0.0048467	0.00255176	Sig
Grem1	-4.6099	1.20872	22.6292	0.000140499	mature cTEC	0.00644564	0.00348542	Sig
H2-Q7	1.10113	5.97943	20.2872	0.000384238	mature cTEC	0.0129503	0.00697512	Sig
H3c3	-2.97968	1.521	23.6794	0.000183038	mature cTEC	0.00772341	0.00418284	Sig
Hbb-bt	-6.7295	4.35003	25.6494	0.000118715	mature cTEC	0.0057276	0.00308237	Sig
Hmga2	4.4963	3.21353	36.3199	1.09709e-05	mature cTEC	0.00102771	0.000518286	Sig
Hmox1	1.14294	4.74256	20.7484	0.000347085	mature cTEC	0.0120797	0.00648065	Sig
Homer1	-1.65214	4.78314	37.2524	1.71565e-05	mature cTEC	0.00141728	0.000727376	Sig
Hoxaas	1.33274	4.35168	24.9396	0.000144541	mature cTEC	0.00655421	0.00354966	Sig
Hoxb3os	1.64531	4.93791	25.0067	0.00014212	mature cTEC	0.00649755	0.00351311	Sig
Htatip2	-1.05693	4.65403	18.5407	0.000576268	mature cTEC	0.0170204	0.00931465	Sig
Hyi	1.29011	4.31778	20.9827	0.000330887	mature cTEC	0.0116762	0.00621451	Sig
Ifi27	1.01685	8.32157	110.128	1.82846e-08	mature cTEC	8.76765e-06	3.63525e-06	Sig
Ift81	1.10578	5.12716	21.5238	0.00029222	mature cTEC	0.0106744	0.00569193	Sig
Il1r2	-1.8031	3.17011	22.7945	0.000222741	mature cTEC	0.00886937	0.00473264	Sig
Il34	-2.11586	4.43951	65.5065	5.75937e-07	mature cTEC	0.000114632	5.28483e-05	Sig
Impdh2	1.57062	4.2065	24.059	0.000173216	mature cTEC	0.0074368	0.00402817	Sig
Insig1	1.5386	4.58134	22.3701	0.000244778	mature cTEC	0.00943664	0.00500966	Sig
Iqgap2	-1.30143	8.20683	82.2649	1.30998e-07	mature cTEC	3.8824e-05	1.68806e-05	Sig
Irf5	-3.81091	2.70689	72.9989	2.97398e-07	mature cTEC	6.84534e-05	3.06584e-05	Sig
Isy1	-1.25576	6.54498	106.887	2.24466e-08	mature cTEC	1.02527e-05	4.16519e-06	Sig
Jag1	-1.69354	3.56559	26.276	0.000110601	mature cTEC	0.00544958	0.0029097	Sig
Kcna1	3.34457	3.0162	19.6878	0.000287195	mature cTEC	0.0105432	0.00562151	Sig
Kcne	-6.91967	2.28278	118.909	2.41934e-09	mature cTEC	2.05269e-06	9.35277e-07	Sig
Kcnh1	-1.79074	6.10712	186.509	4.43377e-10	mature cTEC	6.1533e-07	2.57103e-07	Sig
Kcnip3	-1.22447	5.54849	43.1009	7.44255e-06	mature cTEC	0.000774272	0.000398377	Sig
Kcnn3	-1.17063	6.59975	123.204	8.41306e-09	mature cTEC	5.00711e-06	1.98448e-06	Sig
Klf4	1.30559	5.16585	33.133	3.28337e-05	mature cTEC	0.00229035	0.00118683	Sig
Klhdc8a	1.14933	4.70615	23.735	0.000183405	mature cTEC	0.00773134	0.00418357	Sig
Ksr1	1.04733	6.14193	52.2481	2.36063e-06	mature cTEC	0.000329729	0.000161837	Sig
Lpin2	1.16534	5.77167	25.9915	0.000116772	mature cTEC	0.00565766	0.0030433	Sig
Lpl	1.42228	5.58664	21.2289	0.000311616	mature cTEC	0.0112003	0.00596529	Sig
Lrmda	-1.97848	4.57016	47.409	4.24304e-06	mature cTEC	0.000508644	0.000260134	Sig
Lrp1	-1.85391	2.48977	18.2705	0.000617823	mature cTEC	0.0177956	0.00975965	Sig
Mamld1	3.55548	4.33948	66.9339	3.50459e-07	mature cTEC	7.8183e-05	3.48381e-05	Sig
Mapk10	-1.27146	4.72536	29.725	5.85542e-05	mature cTEC	0.00343723	0.00179493	Sig
Mctp1	-2.08463	3.40808	27.6819	8.48509e-05	mature cTEC	0.00450159	0.00236632	Sig
Mdk	-1.14604	6.92947	78.7113	1.75286e-07	mature cTEC	4.77939e-05	2.12127e-05	Sig
Mfsd11	1.4794	3.96514	20.0525	0.00040939	mature cTEC	0.0135294	0.00727647	Sig
Mgst1	1.17275	5.02446	19.5168	0.00045867	mature cTEC	0.0145883	0.00790993	Sig
Miip	2.04429	3.25633	20.1944	0.000365176	mature cTEC	0.0125112	0.00670468	Sig
Mmp28	1.12136	5.28512	34.0044	2.84799e-05	mature cTEC	0.00206664	0.00107841	Sig
Mpped2	-1.10018	7.80702	88.0567	8.333e-08	mature cTEC	2.79596e-05	1.13696e-05	Sig
Mpzl1	-1.10303	4.97755	38.5947	1.40494e-05	mature cTEC	0.00122346	0.000627009	Sig
Mtmr10	-1.11555	5.59253	44.8883	5.86494e-06	mature cTEC	0.000650215	0.000329122	Sig
Mxra7	-1.03122	4.17609	18.701	0.000554824	mature cTEC	0.0165595	0.00905215	Sig
Myo1b	-1.0224	7.43748	93.1502	5.71471e-08	mature cTEC	2.15424e-05	9.03769e-06	Sig
Nalcn	-2.58708	2.11552	31.6618	4.28228e-05	mature cTEC	0.00275971	0.00141896	Sig
Nat8l	-2.1589	2.36014	23.0821	0.000211251	mature cTEC	0.00850112	0.00453701	Sig
Neu2	1.5792	4.29267	24.3425	0.000163429	mature cTEC	0.00710266	0.00384235	Sig
Nherf1	-1.24305	4.5096	31.65	4.19738e-05	mature cTEC	0.00272182	0.00140421	Sig
Noct	-1.1129	4.19298	20.2671	0.000386041	mature cTEC	0.0129876	0.00699326	Sig
Nos1ap	1.14162	5.8504	42.2949	8.31029e-06	mature cTEC	0.000843511	0.000429942	Sig
Npr	-2.86255	1.34693	22.953	0.000208085	mature cTEC	0.00841702	0.00450376	Sig
Nr3c2	1.04286	5.93457	23.5428	0.000190353	mature cTEC	0.00790677	0.00425908	Sig
P2rx4	1.52298	4.38472	31.029	4.71889e-05	mature cTEC	0.00294406	0.00152285	Sig
Pcyt2	1.07695	4.64803	18.2462	0.000619485	mature cTEC	0.0178107	0.00976624	Sig
Pds5b	1.1231	10.7695	271.892	2.82008e-11	mature cTEC	1.0084e-07	4.36079e-08	Sig
Penk	-1.00356	5.4178	31.4134	4.36849e-05	mature cTEC	0.00279226	0.0014305	Sig
Phex	-2.43347	3.49973	85.6739	1.00349e-07	mature cTEC	3.16344e-05	1.34284e-05	Sig
Pkia	1.59376	4.14543	19.0361	0.000517345	mature cTEC	0.0158305	0.00870604	Sig
Pla2g4e	-3.18842	1.20344	22.4793	0.000210993	mature cTEC	0.00850112	0.00453701	Sig
Pmvk	1.26849	4.41507	24.4658	0.000158651	mature cTEC	0.00697172	0.00376782	Sig
Pnp	1.9606	4.93953	20.2854	0.000386421	mature cTEC	0.0129969	0.00699326	Sig
Pparg	-3.06696	1.30143	19.9442	0.000391997	mature cTEC	0.0131253	0.00705746	Sig
Prrg3	2.39737	4.2146	32.841	3.43538e-05	mature cTEC	0.00235845	0.00121654	Sig
Psd4	-1.98628	2.23783	18.7301	0.000555919	mature cTEC	0.0165811	0.00905939	Sig
Ptprr	2.9825	3.19293	31.8788	2.47353e-05	mature cTEC	0.00186374	0.000977959	Sig
Ptprz1	-1.35032	5.79037	90.0309	7.18483e-08	mature cTEC	2.5473e-05	1.04872e-05	Sig
Rasl10a	2.78511	4.41888	50.38	2.88145e-06	mature cTEC	0.000378405	0.000190862	Sig
Renbp	1.54732	4.75697	34.3349	2.71613e-05	mature cTEC	0.00199912	0.00104458	Sig
Reps2	6.41203	2.28848	21.4135	0.000424096	mature cTEC	0.0138489	0.0074522	Sig
Rfx2	2.00082	3.87528	23.5885	0.000188419	mature cTEC	0.00785509	0.00423623	Sig
Rgs12	-1.02474	5.4491	32.4944	3.64225e-05	mature cTEC	0.00245468	0.00126723	Sig
Rhox4b	-2.89962	1.97586	35.8383	2.18851e-05	mature cTEC	0.00171185	0.000887974	Sig
Rhox4d	-5.49082	1.26218	28.9379	4.21622e-05	mature cTEC	0.00273262	0.00140617	Sig
Rmnd5b	1.15676	4.6231	22.7686	0.000224279	mature cTEC	0.00889948	0.0047364	Sig
Rtl8a	1.60316	5.62596	71.3502	3.33268e-07	mature cTEC	7.51517e-05	3.33676e-05	Sig
S100a14	1.38945	7.11002	141.468	3.19273e-09	mature cTEC	2.52404e-06	1.13931e-06	Sig
Scn1a	-2.83232	3.5815	121.995	9.04558e-09	mature cTEC	5.22584e-06	2.06726e-06	Sig
Sdc1	-1.54249	3.10802	22.4928	0.000237485	mature cTEC	0.00924522	0.00493295	Sig
Sdsl	-1.53337	3.0093	21.2071	0.000313604	mature cTEC	0.0112523	0.00599292	Sig
Sema3a	2.0589	4.16218	27.4562	8.93523e-05	mature cTEC	0.00468677	0.00246729	Sig
Sfn	-1.23907	8.81932	223.702	1.18294e-10	mature cTEC	2.76716e-07	1.26638e-07	Sig
Sh3rf2	-2.31908	2.61825	19.5786	0.000453555	mature cTEC	0.0145154	0.00785089	Sig
Shisa9	-1.82008	2.54811	18.6107	0.000569246	mature cTEC	0.0168581	0.00922258	Sig
Slc16a11	-3.82461	1.10171	22.748	0.000161111	mature cTEC	0.00704567	0.00381323	Sig
Slc1a4	-1.01524	4.85626	34.0229	2.83702e-05	mature cTEC	0.0020607	0.00107841	Sig
Slc24a3	-1.65089	7.79366	121.896	9.06104e-09	mature cTEC	5.22584e-06	2.06726e-06	Sig
Slc2a8	-1.42623	4.02956	39.1903	1.2885e-05	mature cTEC	0.00115021	0.000584108	Sig
Slc4a4	-1.20125	8.57614	306.331	1.16537e-11	mature cTEC	5.60957e-08	2.53642e-08	Sig
Slc5a9	-1.13429	3.84748	21.9022	0.000269122	mature cTEC	0.0100601	0.00534291	Sig
Snhg18	-2.78894	1.43596	18.8058	0.000536615	mature cTEC	0.0161934	0.00886392	Sig
Snta1	2.02729	4.2413	41.5211	9.427e-06	mature cTEC	0.000916712	0.000470235	Sig
Sphk1	1.06656	4.90516	23.7574	0.000182362	mature cTEC	0.00770788	0.00417424	Sig
Sptlc3	-3.96686	1.39708	21.307	0.000253828	mature cTEC	0.00966094	0.0051122	Sig
Ssbp4	2.27698	4.11126	34.9192	2.45636e-05	mature cTEC	0.00185743	0.000973936	Sig
Stac	-3.60766	2.64477	62.7403	7.81318e-07	mature cTEC	0.000143788	6.6802e-05	Sig
Sv2b	-1.69864	4.50746	77.5809	1.92853e-07	mature cTEC	5.05882e-05	2.22696e-05	Sig
Syne1	1.09871	5.70471	32.5603	3.60409e-05	mature cTEC	0.00243684	0.00126343	Sig
Synpr	2.59326	3.92191	34.736	2.35354e-05	mature cTEC	0.00180377	0.000946654	Sig
Sytl2	-3.34919	1.09971	22.525	0.000191984	mature cTEC	0.00794286	0.00426512	Sig
Tbc1d32	1.50176	3.98418	22.2465	0.000252711	mature cTEC	0.00963954	0.00510448	Sig
Tenm3	-1.57355	8.50215	74.5425	2.50257e-07	mature cTEC	6.00003e-05	2.6385e-05	Sig
Tgm7	-3.59968	1.39676	27.835	7.11789e-05	mature cTEC	0.00397509	0.00209428	Sig
Trpm3	-1.21035	5.88484	54.9122	1.73988e-06	mature cTEC	0.000262033	0.000126114	Sig
Tubb6	1.0543	6.6087	52.7389	2.2293e-06	mature cTEC	0.000317047	0.000153895	Sig
Uap1l1	2.3411	3.27803	18.5246	0.00051972	mature cTEC	0.0158834	0.00870705	Sig
Ucp2	-1.76713	6.24698	209.806	1.88875e-10	mature cTEC	3.69345e-07	1.64286e-07	Sig
Umps	-2.10902	3.73357	52.8908	2.19284e-06	mature cTEC	0.000313286	0.000153356	Sig
Unc13c	-3.44934	1.48219	31.4674	3.94353e-05	mature cTEC	0.00259213	0.00134846	Sig
Utf1	-2.76691	2.06265	19.2003	0.000500244	mature cTEC	0.015489	0.00850048	Sig
Vegfb	1.14966	5.10235	28.2517	7.64063e-05	mature cTEC	0.00418342	0.00219267	Sig
Wipf3	3.21889	4.03843	33.8011	2.40299e-05	mature cTEC	0.00182675	0.000955496	Sig
Wwtr1	1.20969	5.80797	31.2016	4.53089e-05	mature cTEC	0.00285524	0.00146985	Sig
Zbtb8b	-3.06619	1.30121	24.3254	0.000151013	mature cTEC	0.0067595	0.0036614	Sig
Zfp36l2	1.17037	5.05415	24.004	0.000173376	mature cTEC	0.00743859	0.00402817	Sig
Zfp521	2.8958	3.98927	43.2124	6.29373e-06	mature cTEC	0.000684933	0.000348275	Sig

## Sheet: PNP
Gene ID	logFC	logCPM	F	PValue	cluster	p.adj.global	p.adj.local	sig
Gm36660	-8.63842	10.5525	6481.57	1.33255e-21	PNP	1.66771e-16	1.96631e-17	Sig
Tshz2	-3.4611	6.82015	163.902	1.30147e-09	PNP	1.32471e-06	2.56059e-07	Sig
Acta2	-2.14714	8.32142	191.436	4.30251e-10	PNP	6.11895e-07	1.1757e-07	Sig
Angpt1	1.23365	7.083	97.5809	4.65286e-08	PNP	1.83118e-05	3.87896e-06	Sig
Antxr1	1.56559	6.86182	150.42	2.37791e-09	PNP	2.05269e-06	3.9079e-07	Sig
Chsy3	1.2781	5.75135	108.268	2.30756e-08	PNP	1.05016e-05	2.16881e-06	Sig
Ctnnal1	-1.05872	5.82196	48.0417	4.18055e-06	PNP	0.000503081	0.000128517	Sig
Dpp6	-1.63325	8.93329	164.07	1.28918e-09	PNP	1.32471e-06	2.56059e-07	Sig
H2bc4	-1.72471	6.63541	86.5736	1.03187e-07	PNP	3.21244e-05	6.95262e-06	Sig
Irx3	-3.60893	4.83725	94.7433	5.85772e-08	PNP	2.19212e-05	4.6254e-06	Sig
Kirrel3	1.83441	6.93057	186.601	5.16584e-10	PNP	6.80542e-07	1.31426e-07	Sig
Nlgn1	1.21847	9.47129	196.75	3.53622e-10	PNP	5.34318e-07	1.01767e-07	Sig
Npas3	2.34911	6.12125	280.949	2.6758e-11	PNP	1.0084e-07	1.93845e-08	Sig
Psph	-1.00246	5.65023	44.7235	6.36973e-06	PNP	0.000687961	0.000180061	Sig
S100a6	-1.49561	8.82037	279.772	2.7587e-11	PNP	1.0084e-07	1.93845e-08	Sig
A230057D06Rik	4.28539	2.21437	46.777	3.88452e-06	PNP	0.000476156	0.000120928	Sig
A330076H08Rik	3.50445	1.4873	38.5757	1.0833e-05	PNP	0.00101708	0.000272319	Sig
Adamts19	-1.27163	7.34899	100.948	3.70456e-08	PNP	1.51514e-05	3.17817e-06	Sig
Calml4	-2.27347	6.82054	340.198	6.55872e-12	PNP	3.42015e-08	6.45203e-09	Sig
Ccser1	1.5888	7.35186	200.927	3.0416e-10	PNP	4.94367e-07	9.54579e-08	Sig
Cdkn1a	-1.94101	6.21156	118.316	1.25971e-08	PNP	6.62418e-06	1.36679e-06	Sig
Col4a5	1.9516	2.99732	22.0542	0.000268994	PNP	0.0100583	0.00336951	Sig
Ctnna3	-2.50597	6.00532	64.7653	6.72348e-07	PNP	0.000127687	2.96154e-05	Sig
Dclk1	3.01042	7.04784	372.346	3.36241e-12	PNP	2.2148e-08	4.51053e-09	Sig
Dync1i1	-1.8192	8.86547	226.026	1.30243e-10	PNP	2.81071e-07	5.05815e-08	Sig
Ebf1	-1.46041	7.93835	132.184	5.86052e-09	PNP	3.95716e-06	7.93375e-07	Sig
Gm47752	-7.12418	5.06089	266.113	3.04094e-12	PNP	2.11433e-08	4.48721e-09	Sig
H1f2	-1.59479	5.52358	78.6644	1.93465e-07	PNP	5.05882e-05	1.1065e-05	Sig
Lgals1	-1.41611	8.5273	209.505	2.2522e-10	PNP	4.27072e-07	7.91273e-08	Sig
Lingo2	3.97154	8.4794	967.221	2.59732e-15	PNP	8.1265e-11	1.9163e-11	Sig
Ogfrl1	1.01964	6.0216	63.564	7.55483e-07	PNP	0.000139899	3.26918e-05	Sig
Prkca	1.51545	7.11212	232.202	1.07156e-10	PNP	2.67316e-07	4.79149e-08	Sig
Robo2	1.52186	9.53822	203.729	2.75361e-10	PNP	4.59493e-07	8.83309e-08	Sig
Tenm2	-1.43236	5.56793	68.0666	4.90572e-07	PNP	0.000100815	2.27638e-05	Sig
Thbs2	-1.98879	5.57681	117.444	1.32696e-08	PNP	6.89092e-06	1.41888e-06	Sig
Trim30a	1.83112	6.0034	111.708	1.86513e-08	PNP	8.90933e-06	1.82264e-06	Sig
Xist	-9.67819	8.17986	27.6854	4.81244e-05	PNP	0.00298161	0.000862847	Sig
1500009L16Rik	-1.13323	6.20602	77.6783	2.09842e-07	PNP	5.31483e-05	1.17052e-05	Sig
9430078K24Rik	-6.66619	2.38032	33.0328	6.01236e-05	PNP	0.0035096	0.00102446	Sig
Adamts18	-1.01849	6.06974	39.0673	1.38371e-05	PNP	0.00121152	0.000325785	Sig
Arnt2	-1.14112	6.31464	91.8581	6.96816e-08	PNP	2.48456e-05	5.24603e-06	Sig
Bcas1	-3.61344	2.02353	16.7292	0.00068519	PNP	0.0191079	0.00694414	Sig
Cdkn1c	-2.404	7.01875	25.4154	0.000135344	PNP	0.00628751	0.0019296	Sig
Ciao2b	-1.05013	6.23012	79.6195	1.78706e-07	PNP	4.83053e-05	1.05059e-05	Sig
Col18a1	-1.62222	7.32318	226.025	1.30259e-10	PNP	2.81071e-07	5.05815e-08	Sig
Csrp2	-1.83174	7.25231	267.175	3.86365e-11	PNP	1.34318e-07	2.59146e-08	Sig
Dmd	1.77446	6.35333	95.8018	5.26339e-08	PNP	2.03939e-05	4.31481e-06	Sig
E130114P18Rik	-1.4627	7.15867	125.648	8.32477e-09	PNP	4.98499e-06	1.02367e-06	Sig
Fhod3	-1.14455	6.18537	78.7333	1.92226e-07	PNP	5.05882e-05	1.10481e-05	Sig
Fxyd2	-1.15276	6.65854	16.5817	0.000954146	PNP	0.0241972	0.00911287	Sig
Gfra4	-1.20042	4.94814	35.7609	2.26685e-05	PNP	0.00175558	0.000480599	Sig
Ghr	1.34999	7.11312	147.233	2.7631e-09	PNP	2.27505e-06	4.33748e-07	Sig
Gnai1	1.78569	2.83019	18.6629	0.000575451	PNP	0.0170097	0.00609573	Sig
H2ac25	-1.48203	5.39364	90.176	7.88563e-08	PNP	2.70907e-05	5.82927e-06	Sig
Hdac9	4.5756	7.11102	525.089	2.59916e-13	PNP	3.18224e-09	8.25441e-10	Sig
Hecw2	2.04289	2.41308	16.3309	0.0010227	PNP	0.0253703	0.00961823	Sig
Hs3st5	1.65225	7.57743	198.89	3.27227e-10	PNP	5.11914e-07	9.65712e-08	Sig
Ifi211	2.46342	5.68904	175.535	7.98793e-10	PNP	9.25654e-07	1.78591e-07	Sig
Ifi44	1.29757	6.80784	121.327	1.05943e-08	PNP	5.86016e-06	1.2032e-06	Sig
Ifit3b	1.57649	5.00872	52.0808	2.57857e-06	PNP	0.000349633	8.73633e-05	Sig
Klf12	3.20276	7.07661	519.927	2.79697e-13	PNP	3.18224e-09	8.25441e-10	Sig
Map1b	-2.64332	7.32222	383.437	2.70618e-12	PNP	2.08322e-08	4.48721e-09	Sig
Mapk13	-1.04778	7.26275	85.4465	1.12478e-07	PNP	3.42503e-05	7.4333e-06	Sig
Megf10	-1.86831	3.35535	22.8598	0.000228763	PNP	0.00902304	0.00296889	Sig
Mei4	2.20414	2.98703	28.6597	7.40166e-05	PNP	0.00408337	0.00120715	Sig
Msmo1	1.21774	4.21825	26.8791	0.000102323	PNP	0.00514914	0.00154542	Sig
Nav1	-1.01376	6.20994	33.4056	3.28495e-05	PNP	0.00229035	0.000645443	Sig
Pdlim2	-4.05383	3.9383	69.5388	2.57668e-07	PNP	6.11592e-05	1.3826e-05	Sig
Prkd1	1.38189	6.45233	157.303	1.73584e-09	PNP	1.65835e-06	3.20175e-07	Sig
Rbfox1	1.43513	10.8809	342.385	6.25164e-12	PNP	3.40176e-08	6.45203e-09	Sig
Rora	1.02485	10.0883	200.348	3.10516e-10	PNP	4.98227e-07	9.54579e-08	Sig
Serpine2	-1.80562	5.4304	89.8997	8.0518e-08	PNP	2.74353e-05	5.89574e-06	Sig
Sgcd	1.95512	4.43474	89.3094	8.40374e-08	PNP	2.80187e-05	6.00062e-06	Sig
Slc22a22	-2.86873	3.19225	26.4019	9.86114e-05	PNP	0.00502296	0.00150166	Sig
Spire1	2.49849	2.54636	41.4473	1.00495e-05	PNP	0.000963487	0.000257449	Sig
Trim30d	1.50897	4.46331	59.1128	1.18858e-06	PNP	0.000196764	4.67699e-05	Sig
Tspoap1	-1.80063	3.5151	18.9399	0.00054357	PNP	0.0163335	0.0058334	Sig
Vcan	-2.30777	7.1792	347.06	5.65832e-12	PNP	3.23862e-08	6.45203e-09	Sig
1110002E22Rik	-3.03888	2.72527	26.638	7.42142e-05	PNP	0.00408477	0.00120873	Sig
2310040G24Rik	-1.40043	3.87824	19.5696	0.00046719	PNP	0.0147725	0.00521471	Sig
9930012K11Rik	-3.23244	3.72904	68.7483	3.90149e-07	PNP	8.49181e-05	1.91901e-05	Sig
Abcg2	1.50304	3.14106	28.0226	8.29162e-05	PNP	0.00444798	0.00131844	Sig
Adam12	2.46444	2.70168	26.0682	0.000120224	PNP	0.0057915	0.00175126	Sig
Adgra3	-1.74509	6.71148	190.399	4.47416e-10	PNP	6.1533e-07	1.17894e-07	Sig
Ajap1	-2.4435	4.67611	79.3469	1.86157e-07	PNP	4.96328e-05	1.08147e-05	Sig
Apoc1	1.117	4.92435	17.8513	0.000697111	PNP	0.0193662	0.00705042	Sig
Apoe	1.10128	9.21736	115.776	1.46073e-08	PNP	7.36074e-06	1.50068e-06	Sig
Aqp5	-1.76524	4.82525	44.6037	6.48553e-06	PNP	0.000697317	0.000182634	Sig
AW112010	1.17189	4.71187	41.8568	9.34608e-06	PNP	0.000911676	0.000241949	Sig
Bmp6	1.50918	4.5941	52.0222	2.59655e-06	PNP	0.000350933	8.76767e-05	Sig
C3	3.79459	5.19521	185.297	5.44233e-10	PNP	7.09499e-07	1.36114e-07	Sig
Cables1	1.28765	4.79887	51.6565	2.70917e-06	PNP	0.000361084	9.06142e-05	Sig
Cacna1b	1.32504	3.7308	30.3274	5.49955e-05	PNP	0.00328692	0.000956974	Sig
Cacna1c	1.75076	5.59301	87.9243	9.31479e-08	PNP	3.02012e-05	6.48344e-06	Sig
Ccdc60	1.80553	2.76571	21.0213	0.000336677	PNP	0.0118198	0.00400319	Sig
Cck	-3.38821	7.44109	121.822	1.03077e-08	PNP	5.81093e-06	1.19764e-06	Sig
Cdh4	-1.00947	8.1814	29.9224	5.89671e-05	PNP	0.0034566	0.00100825	Sig
Cdk14	1.30909	5.74315	82.9275	1.36933e-07	PNP	3.99475e-05	8.74714e-06	Sig
Cenpv	-2.70655	2.79026	20.483	0.000320682	PNP	0.0114147	0.0038755	Sig
Clmp	2.01736	4.96396	133.623	5.43836e-09	PNP	3.74976e-06	7.43041e-07	Sig
Cnmd	-1.51021	5.00831	39.1415	1.37039e-05	PNP	0.0012044	0.000324062	Sig
Cntnap4	-3.61997	6.28379	256.443	5.26076e-11	PNP	1.64599e-07	2.98569e-08	Sig
Cox17	-1.68667	6.76697	242.081	7.92355e-11	PNP	2.15576e-07	4.03172e-08	Sig
Csf2rb	1.91891	4.27765	69.5334	4.2832e-07	PNP	9.08648e-05	2.04906e-05	Sig
Ddr2	-3.77778	2.87218	22.5241	0.000149765	PNP	0.00672288	0.00208878	Sig
Dlgap2	-3.35462	5.18343	144.037	3.36233e-09	PNP	2.63002e-06	5.06271e-07	Sig
Dsg1a	3.92438	5.63994	543.529	2.00976e-13	PNP	2.79472e-09	8.25441e-10	Sig
Elmo1	1.17305	6.06301	81.7778	1.50043e-07	PNP	4.2775e-05	9.34195e-06	Sig
Epyc	-2.71761	3.65304	36.4096	2.00958e-05	PNP	0.00160091	0.00043801	Sig
Esrrg	2.0467	7.62679	383.086	2.72329e-12	PNP	2.08322e-08	4.48721e-09	Sig
Fgf11	-1.01712	5.0534	34.3771	2.81303e-05	PNP	0.00205041	0.000564748	Sig
Fgf14	-1.36124	8.49114	25.7968	0.000125689	PNP	0.00597645	0.00181652	Sig
Fgf21	-2.23789	5.70482	158.729	1.63278e-09	PNP	1.58408e-06	3.08889e-07	Sig
Fn1	-1.87236	7.63441	161.384	1.44883e-09	PNP	1.4513e-06	2.81303e-07	Sig
Gck	-2.24257	3.09163	21.0138	0.000326657	PNP	0.0115812	0.0039316	Sig
Gfra1	-3.84179	3.4001	39.4326	7.67072e-06	PNP	0.000790327	0.000208836	Sig
Gm11588	1.5188	2.87463	17.6117	0.000740153	PNP	0.0201768	0.00740454	Sig
Gm15943	-1.66475	7.30235	155.316	1.89843e-09	PNP	1.77307e-06	3.37508e-07	Sig
Gm19696	-7.91959	3.4554	65.746	1.58357e-06	PNP	0.000245773	5.93075e-05	Sig
Gm20275	-1.42252	8.22864	184.577	5.58402e-10	PNP	7.20465e-07	1.3733e-07	Sig
Gm34933	-4.14377	3.18283	51.3682	9.52835e-07	PNP	0.000168431	3.95186e-05	Sig
Gm43016	-3.37781	6.11016	117.374	1.33799e-08	PNP	6.89103e-06	1.42039e-06	Sig
Gm4951	1.00289	7.5179	78.093	2.02666e-07	PNP	5.18692e-05	1.1458e-05	Sig
Gulp1	1.04699	5.50542	51.3288	2.81462e-06	PNP	0.000371577	9.29138e-05	Sig
H2bc27	-3.39464	3.36437	40.5231	8.10997e-06	PNP	0.000827878	0.000219177	Sig
H2-M2	1.3976	6.39414	146.606	2.84721e-09	PNP	2.28419e-06	4.40746e-07	Sig
Htr4	3.57949	1.92191	24.2353	0.000159332	PNP	0.00699676	0.00220348	Sig
Ifi202b	1.15148	7.18073	84.7751	1.18471e-07	PNP	3.57273e-05	7.73519e-06	Sig
Ifi204	3.23009	4.94327	169.799	1.01247e-09	PNP	1.11151e-06	2.16521e-07	Sig
Ifit3	1.6591	7.18894	199.528	3.19802e-10	PNP	5.06631e-07	9.63061e-08	Sig
Il23r	1.6231	3.89415	50.2177	3.21231e-06	PNP	0.0004119	0.000103045	Sig
Inpp5k	-1.00008	4.97814	24.9653	0.000147868	PNP	0.00665443	0.00207212	Sig
Isl2	-1.79388	3.40705	21.4169	0.000311343	PNP	0.0111969	0.00378231	Sig
Krt12	-2.94632	3.48327	33.2887	3.05914e-05	PNP	0.00217792	0.000606729	Sig
Krt19	-3.15753	3.16402	30.035	4.52029e-05	PNP	0.00285115	0.000821446	Sig
Kynu	2.10583	3.10885	16.3987	0.00100077	PNP	0.0250247	0.00945416	Sig
Lgals7	-2.67458	5.91106	78.4778	1.96714e-07	PNP	5.09479e-05	1.12074e-05	Sig
Lifr	-1.02747	11.1231	258.91	4.85795e-11	PNP	1.55893e-07	2.86736e-08	Sig
Lrrc3b	-1.1183	5.1348	24.9978	0.000146918	PNP	0.00663314	0.00206665	Sig
Lum	-2.8636	2.58396	20.7615	0.000268641	PNP	0.0100541	0.00336951	Sig
Mafa	-1.31317	5.8601	95.2429	5.47556e-08	PNP	2.11274e-05	4.46394e-06	Sig
Map3k7cl	-1.74426	5.77671	87.4486	9.6615e-08	PNP	3.08903e-05	6.63094e-06	Sig
Mgst3	-1.2912	5.88096	72.0815	3.40109e-07	PNP	7.65563e-05	1.74434e-05	Sig
Mx2	1.2272	4.91226	48.2617	4.06858e-06	PNP	0.000493403	0.000125862	Sig
Mybpc1	-1.19349	6.22502	26.5623	0.000108595	PNP	0.00539322	0.00162354	Sig
Myo5c	-3.52265	2.66139	18.6265	0.000392021	PNP	0.0131253	0.00454769	Sig
Ncam1	1.02228	6.98573	109.949	2.07796e-08	PNP	9.70378e-06	1.99107e-06	Sig
Nkx6-2	-3.05285	5.31822	75.1229	2.64257e-07	PNP	6.24005e-05	1.41282e-05	Sig
Nlrp1b	1.00261	4.11265	21.8791	0.000278735	PNP	0.0103211	0.00345474	Sig
Npas2	1.4389	6.42952	130.579	6.37897e-09	PNP	4.15802e-06	8.40429e-07	Sig
P3h2	-1.3397	6.06532	45.299	5.91083e-06	PNP	0.000654069	0.000170352	Sig
Pappa	4.08728	2.99872	87.2121	1.00719e-07	PNP	3.16712e-05	6.84887e-06	Sig
Pcbp4	-1.27544	5.07858	29.2329	6.66129e-05	PNP	0.00378426	0.00111444	Sig
Pcdh18	-1.12891	4.70787	20.6849	0.000361758	PNP	0.0124211	0.00425347	Sig
Phf11d	1.32789	5.68063	83.61	1.29763e-07	PNP	3.85751e-05	8.36151e-06	Sig
Plppr1	2.92546	4.67451	69.4492	4.31712e-07	PNP	9.12662e-05	2.05495e-05	Sig
Pmaip1	-1.39137	3.98621	17.6757	0.000729874	PNP	0.0200011	0.00731863	Sig
Pou2af1	-3.22871	3.7268	56.0745	1.42817e-06	PNP	0.000225965	5.43146e-05	Sig
Ptgs2os	4.58153	3.29299	177.172	7.58368e-10	PNP	8.95389e-07	1.72161e-07	Sig
Rgs17	1.46689	6.25933	150.679	2.34937e-09	PNP	2.05269e-06	3.9079e-07	Sig
Rgs4	-1.3251	7.68074	116.496	1.40014e-08	PNP	7.15224e-06	1.46528e-06	Sig
Rnf180	1.16893	6.87448	116.982	1.36077e-08	PNP	6.97961e-06	1.43425e-06	Sig
Samd4	1.1965	5.59219	27.3918	9.29661e-05	PNP	0.00481577	0.00143795	Sig
Scx	-1.18472	5.89154	81.3866	1.54868e-07	PNP	4.37518e-05	9.56164e-06	Sig
Serpina9	2.88571	2.42273	27.2028	9.77475e-05	PNP	0.00498707	0.00149158	Sig
Shisa4	1.19268	5.23289	44.1549	6.86168e-06	PNP	0.000725458	0.00019104	Sig
Skint6	-2.60433	3.96404	42.501	8.71377e-06	PNP	0.000871043	0.000231358	Sig
Slfn2	1.71448	5.59471	158.747	1.62769e-09	PNP	1.58408e-06	3.08889e-07	Sig
Smoc2	-1.76109	7.25521	127.353	7.58488e-09	PNP	4.74631e-06	9.64849e-07	Sig
Sntg2	4.00478	1.52965	33.5991	1.99627e-05	PNP	0.00159132	0.000435754	Sig
Spock3	-1.51395	6.02533	92.5609	6.62496e-08	PNP	2.38255e-05	5.03907e-06	Sig
Spon2	-2.2688	6.46795	237.028	9.23962e-11	PNP	2.46033e-07	4.54466e-08	Sig
Tafa4	-1.55427	7.60375	180.116	6.64818e-10	PNP	8.23795e-07	1.58227e-07	Sig
Tamalin	-1.1753	4.42845	29.3872	6.48823e-05	PNP	0.00370276	0.00109417	Sig
Timp1	1.21021	4.40729	34.6033	2.71364e-05	PNP	0.00199912	0.00055079	Sig
Tmprss4	-2.17369	6.25935	154.864	1.93935e-09	PNP	1.79788e-06	3.4068e-07	Sig
Tnnt2	-2.02964	3.59611	30.1645	5.74374e-05	PNP	0.00338119	0.000984374	Sig
Trim12a	1.18595	5.88946	86.7521	1.01781e-07	PNP	3.19251e-05	6.88936e-06	Sig
Ube2c	-1.76332	3.7525	18.3853	0.000618556	PNP	0.0178085	0.00642775	Sig
Wasf3	1.63167	3.46208	26.9138	0.000101726	PNP	0.00512529	0.00153798	Sig
Wfdc18	-1.74997	10.8866	177.46	7.3893e-10	PNP	8.89217e-07	1.70369e-07	Sig
Wfdc2	1.46	4.88461	33.3211	3.33034e-05	PNP	0.0023117	0.000650034	Sig
Wipf1	1.88117	4.62537	48.0548	4.17421e-06	PNP	0.000502812	0.000128517	Sig
Yrdc	-1.16182	5.26399	46.0346	5.38008e-06	PNP	0.00061156	0.000157984	Sig
Zc3h12b	2.65588	2.5057	48.3346	4.12174e-06	PNP	0.000497919	0.000127239	Sig
1700019D03Rik	-3.90547	3.80868	59.439	7.32372e-07	PNP	0.000136396	3.18787e-05	Sig
1700113H08Rik	-2.36057	2.99618	21.2805	0.000299568	PNP	0.0108641	0.00366343	Sig
2300009A05Rik	-1.01299	5.07376	22.2225	0.000259056	PNP	0.00980978	0.0032756	Sig
4831440D22Rik	-1.37952	5.1316	36.428	2.0468e-05	PNP	0.00162134	0.000444173	Sig
4930405N21Rik	-2.58248	2.69163	17.7127	0.000626995	PNP	0.0179565	0.00648349	Sig
4930517O19Rik	3.16863	3.29803	101.368	3.6654e-08	PNP	1.50404e-05	3.16296e-06	Sig
5430403G16Rik	1.84479	2.65264	22.0478	0.000269905	PNP	0.0100803	0.00337518	Sig
5730419F03Rik	1.33508	3.93553	27.2124	9.61558e-05	PNP	0.00491789	0.00147034	Sig
6030407O03Rik	-1.40452	7.8495	80.2969	1.69071e-07	PNP	4.67099e-05	1.01829e-05	Sig
9330159M07Rik	1.48701	6.00168	141.451	3.65717e-09	PNP	2.79087e-06	5.45103e-07	Sig
9530052E02Rik	1.02985	4.52411	28.3666	7.77739e-05	PNP	0.00424305	0.00125561	Sig
9530059O14Rik	2.12829	2.27082	20.1102	0.000415249	PNP	0.0136723	0.00477213	Sig
A330040F15Rik	2.52587	2.19981	38.4109	1.55688e-05	PNP	0.00132639	0.000357839	Sig
A830036E02Rik	-4.95881	3.11953	48.7902	1.58187e-06	PNP	0.000245773	5.93075e-05	Sig
A830082K12Rik	3.42645	1.44295	18.8065	0.000477376	PNP	0.0150055	0.00531233	Sig
Acyp1	-1.24731	4.02923	19.6245	0.000460374	PNP	0.014631	0.00517386	Sig
Adam23	1.94466	5.56702	126.354	8.00987e-09	PNP	4.89001e-06	1.00164e-06	Sig
Adamts12	1.26593	3.13662	17.2095	0.000816405	PNP	0.021709	0.00804197	Sig
Adamts20	-1.05692	4.62485	26.8453	0.000103032	PNP	0.00517236	0.00155454	Sig
Adamts2	-1.1736	4.71583	22.4602	0.000246449	PNP	0.00948449	0.00314585	Sig
Adamts3	1.19648	6.39346	123.49	9.38107e-09	PNP	5.361e-06	1.09863e-06	Sig
Adamtsl2	-2.81366	3.37124	34.1149	2.67341e-05	PNP	0.00197744	0.000545627	Sig
Adcy2	2.22542	5.78483	112.886	1.73654e-08	PNP	8.42369e-06	1.71975e-06	Sig
Adcy3	1.16173	3.58506	19.2158	0.00050476	PNP	0.0155787	0.00554184	Sig
Adm2	2.84659	1.64136	19.1652	0.000497757	PNP	0.0154416	0.00548946	Sig
Adora1	3.25068	1.72035	32.2062	3.65412e-05	PNP	0.00245871	0.000693954	Sig
Adrb1	-1.70796	3.62358	18.8522	0.000554477	PNP	0.0165578	0.00591175	Sig
Aff3	1.70546	3.63941	41.8843	9.31909e-06	PNP	0.000910462	0.000241949	Sig
Agfg2	-1.50684	5.43485	79.3148	1.83372e-07	PNP	4.91422e-05	1.0695e-05	Sig
Agmo	1.6443	3.36751	29.2694	6.62259e-05	PNP	0.0037657	0.00111049	Sig
Aif1l	1.45294	3.81384	28.1197	8.13685e-05	PNP	0.00438374	0.00129869	Sig
Aim2	2.56364	3.86434	94.2915	5.86775e-08	PNP	2.19212e-05	4.6254e-06	Sig
Akap12	-1.69321	7.14525	165.22	1.22722e-09	PNP	1.29066e-06	2.48066e-07	Sig
Aldh3a2	-1.23244	6.1947	105.79	2.70031e-08	PNP	1.17343e-05	2.44452e-06	Sig
Alk	-1.43339	5.37289	60.3788	1.04249e-06	PNP	0.000179216	4.203e-05	Sig
Alox12e	1.31269	6.41282	150.718	2.3451e-09	PNP	2.05269e-06	3.9079e-07	Sig
Alox15	3.28805	3.9598	174.507	8.38993e-10	PNP	9.5456e-07	1.82061e-07	Sig
Amot	-1.8627	7.57145	232.77	1.05287e-10	PNP	2.67316e-07	4.79149e-08	Sig
Ankfn1	-7.86844	3.40993	44.8669	1.27095e-05	PNP	0.00113697	0.000305939	Sig
Apba1	1.52597	4.97261	52.9139	2.34261e-06	PNP	0.000327578	8.19135e-05	Sig
Apbb1ip	1.6125	2.44728	19.3279	0.000494099	PNP	0.0153769	0.00545728	Sig
Aqp3	-2.32454	3.47295	38.6029	1.47717e-05	PNP	0.00127938	0.00034489	Sig
Arhgap27	1.07613	3.92405	19.8435	0.000436904	PNP	0.0141547	0.00497317	Sig
Arhgap6	1.1357	5.67021	23.5989	0.000194442	PNP	0.00802336	0.00259186	Sig
Arhgef10l	-1.20968	6.09922	32.4536	3.83777e-05	PNP	0.00254786	0.000723246	Sig
Arhgef6	1.36157	3.40123	20.2954	0.000394662	PNP	0.013196	0.00457473	Sig
Arpp21	-2.1495	4.54668	31.5804	4.46903e-05	PNP	0.00283951	0.000816152	Sig
Arrdc4	1.01863	5.18163	45.462	5.78744e-06	PNP	0.000642688	0.000167779	Sig
Atf5	1.04257	5.42494	54.6148	1.93262e-06	PNP	0.00028422	7.04142e-05	Sig
Atmin	-1.17245	4.84896	34.9114	2.58687e-05	PNP	0.00192939	0.000532382	Sig
Atp1b1	-2.14492	6.92891	381.134	2.82974e-12	PNP	2.08322e-08	4.48721e-09	Sig
Atp6v1e1	-1.08575	6.96754	113.779	1.64544e-08	PNP	8.10748e-06	1.66062e-06	Sig
AU020206	1.16163	6.97559	123.621	9.31231e-09	PNP	5.34612e-06	1.09863e-06	Sig
B3galt5	-1.92415	4.23971	39.556	1.30381e-05	PNP	0.00115938	0.000311815	Sig
B3gnt4	-5.65462	1.611	17.3912	0.0010371	PNP	0.0256056	0.00972261	Sig
Bace2	1.57134	3.89521	43.3657	7.62362e-06	PNP	0.000786572	0.000207937	Sig
BC031181	-1.03209	6.45909	70.315	3.98583e-07	PNP	8.66032e-05	1.95398e-05	Sig
Bhlhe40	1.65379	4.47397	34.6855	2.6787e-05	PNP	0.00198018	0.000545951	Sig
Blnk	1.17725	5.03788	63.5255	7.58463e-07	PNP	0.000140212	3.27248e-05	Sig
Bmp2	1.30182	3.20478	18.3837	0.000614011	PNP	0.0177112	0.00640307	Sig
Brca2	1.1574	3.93392	17.6619	0.000730077	PNP	0.0200023	0.00731863	Sig
Brinp1	1.5438	4.41577	24.6795	0.000156439	PNP	0.00691093	0.0021716	Sig
C1ql2	-4.01871	2.336	20.3029	0.000272335	PNP	0.0101454	0.00339222	Sig
C1ra	1.32013	4.54524	47.1418	4.6761e-06	PNP	0.000548475	0.000140453	Sig
Cadm3	2.8851	2.65133	49.7002	3.49079e-06	PNP	0.000437755	0.000110064	Sig
Calcrl	1.07186	7.70884	98.9182	4.24652e-08	PNP	1.7034e-05	3.60125e-06	Sig
Calml3	-1.44382	4.83727	23.8619	0.000184457	PNP	0.00775711	0.00248117	Sig
Cap2	-1.44526	5.57654	39.6481	1.27336e-05	PNP	0.00113831	0.000306021	Sig
Capsl	1.53058	2.77274	20.1883	0.000404983	PNP	0.0134086	0.00466504	Sig
Car12	-4.32931	3.82753	57.5959	6.64424e-07	PNP	0.000126856	2.93763e-05	Sig
Castor1	-1.47314	5.38939	53.8989	2.09568e-06	PNP	0.000302862	7.50579e-05	Sig
Ccl21d	-1.39587	4.56612	34.3474	2.83035e-05	PNP	0.00205705	0.000565917	Sig
Ccl3	-3.1213	2.34046	21.3261	0.000199199	PNP	0.00815352	0.00263657	Sig
Cd200	-1.01114	5.66703	36.8862	1.90877e-05	PNP	0.0015412	0.000420385	Sig
Cd28	-3.35716	3.60763	57.6591	1.07197e-06	PNP	0.00018253	4.29549e-05	Sig
Cd300c2	-3.40277	2.56361	20.5645	0.000239862	PNP	0.0093025	0.00307507	Sig
Cd72	-1.177	4.7189	23.3278	0.000205704	PNP	0.00836108	0.00270748	Sig
Cdca8	-1.56184	4.00741	22.366	0.00025261	PNP	0.00963861	0.0032106	Sig
Cdh11	1.76125	6.29822	56.6199	1.54987e-06	PNP	0.000242765	5.84907e-05	Sig
Cdh22	1.20501	4.27064	25.96	0.000121831	PNP	0.00585087	0.00177117	Sig
Cdk5r1	-1.74283	4.72784	38.6154	1.48127e-05	PNP	0.00128116	0.000345302	Sig
Cdk6	1.59313	5.73157	144.138	3.20668e-09	PNP	2.52404e-06	4.87813e-07	Sig
Cdkl5	3.83809	1.68465	38.2636	1.1298e-05	PNP	0.00104583	0.00027972	Sig
Cdr2l	-1.14806	4.40951	22.9418	0.000222917	PNP	0.00887356	0.00290323	Sig
Cecr2	1.14969	3.94194	18.7788	0.000558858	PNP	0.0166489	0.00594557	Sig
Cerk	-1.38249	4.6578	35.0404	2.53708e-05	PNP	0.00190132	0.000524331	Sig
Ces2g	1.17529	3.81805	19.6454	0.000457128	PNP	0.0145574	0.00514522	Sig
Cgas	1.60628	2.80753	20.9012	0.000345494	PNP	0.012036	0.0040883	Sig
Chl1	2.822	2.61202	57.8541	1.39145e-06	PNP	0.000220714	5.31924e-05	Sig
Chst5	-2.81458	2.54451	20.7311	0.000270565	PNP	0.0100959	0.00337772	Sig
Clca3b	-1.387	4.5252	18.9349	0.000539215	PNP	0.0162377	0.00580354	Sig
Clca4a	-2.16504	2.62464	17.7523	0.000657729	PNP	0.0185815	0.00672123	Sig
Cldn9	-1.80833	3.1862	16.4097	0.00100076	PNP	0.0250247	0.00945416	Sig
Cnr1	-5.01758	3.95143	66.8982	1.44322e-07	PNP	4.16181e-05	9.10095e-06	Sig
Col22a1	1.26371	4.00058	24.9743	0.0001476	PNP	0.00664954	0.00207212	Sig
Col5a2	2.65127	2.56708	22.6081	0.000241099	PNP	0.00933314	0.0030829	Sig
Col6a1	1.46437	5.7782	149.133	2.52581e-09	PNP	2.11763e-06	4.02707e-07	Sig
Col6a2	1.87064	4.7275	70.7371	3.8372e-07	PNP	8.38103e-05	1.8937e-05	Sig
Col6a4	1.39458	5.04885	30.1353	5.68258e-05	PNP	0.00335703	0.000978353	Sig
Col8a1	-3.87702	2.22453	21.0818	0.000225545	PNP	0.00892425	0.0029297	Sig
Coro2b	-2.07657	3.40235	28.7513	7.30995e-05	PNP	0.00405296	0.00119984	Sig
Cpm	-3.18506	5.59561	121.053	1.09053e-08	PNP	5.90831e-06	1.20991e-06	Sig
Crabp2	-3.63068	4.73331	125.635	8.52502e-09	PNP	5.03266e-06	1.03111e-06	Sig
Crp	1.46744	5.64741	107.923	2.35804e-08	PNP	1.06539e-05	2.18838e-06	Sig
Cryab	-1.18075	6.35718	60.7182	1.00609e-06	PNP	0.000175123	4.10931e-05	Sig
Crybb3	-1.07811	4.77411	22.4429	0.000247313	PNP	0.00950898	0.00314871	Sig
Csmd1	1.75218	10.8152	311.608	1.25138e-11	PNP	5.6631e-08	1.07575e-08	Sig
Csnk1e	-1.14277	5.269	51.2062	2.85682e-06	PNP	0.000375958	9.36782e-05	Sig
Ctsc	1.61473	4.53597	53.2432	2.25654e-06	PNP	0.000318748	7.98502e-05	Sig
Ctss	1.03768	5.23779	36.5302	2.01401e-05	PNP	0.0016024	0.000438329	Sig
Cxcl14	-2.18559	6.79329	165.989	1.18788e-09	PNP	1.25987e-06	2.43448e-07	Sig
Cyp2f2	-1.09305	5.26844	36.1822	2.12424e-05	PNP	0.00166784	0.000455601	Sig
Cyp7b1	1.09878	5.62515	43.0632	7.93344e-06	PNP	0.00081291	0.000214807	Sig
Cyth2	-1.26586	5.43771	63.1693	7.86035e-07	PNP	0.000144032	3.36195e-05	Sig
Cyyr1	2.40635	3.10532	58.8518	1.22902e-06	PNP	0.000201064	4.77246e-05	Sig
D430041D05Rik	-2.34949	3.62793	26.0912	0.000119591	PNP	0.00576542	0.00174376	Sig
D630003M21Rik	-3.49008	5.44691	189.943	4.73417e-10	PNP	6.37087e-07	1.22557e-07	Sig
Dcdc2c	-2.91947	4.80491	130.633	6.6223e-09	PNP	4.28216e-06	8.59192e-07	Sig
Dctn3	-1.13982	6.74631	92.4693	6.66651e-08	PNP	2.39062e-05	5.04467e-06	Sig
Dcx	-3.65267	4.46525	59.7822	1.07416e-06	PNP	0.000182655	4.29549e-05	Sig
Dda1	-1.00292	5.0443	23.8703	0.000184046	PNP	0.00775026	0.00248017	Sig
Ddx60	1.14215	6.79944	137.405	4.47721e-09	PNP	3.23466e-06	6.35635e-07	Sig
Dkk3	-1.30177	4.16823	17.1923	0.000820606	PNP	0.0217955	0.00806719	Sig
Dmpk	-1.36713	3.96648	26.5552	0.0001093	PNP	0.00541761	0.00163077	Sig
Dnah11	1.19132	4.4586	17.0895	0.00084032	PNP	0.0221219	0.00820633	Sig
Dnajc6	1.39786	6.69497	149.029	2.53807e-09	PNP	2.11763e-06	4.02707e-07	Sig
Dock10	1.38638	7.58146	261.186	4.55774e-11	PNP	1.5413e-07	2.86736e-08	Sig
Dpyd	1.05148	7.52355	129.83	6.63784e-09	PNP	4.28216e-06	8.59192e-07	Sig
Dse	1.30601	4.3269	30.2312	5.58971e-05	PNP	0.00332589	0.000967244	Sig
Dsg1b	3.76147	3.04092	90.6527	7.90088e-08	PNP	2.70907e-05	5.82927e-06	Sig
Ect2l	-1.52161	4.67104	16.8494	0.000892845	PNP	0.0231014	0.00862791	Sig
Ehd3	-2.20491	2.65496	16.615	0.000876867	PNP	0.0228201	0.00850135	Sig
Elovl6	1.15454	6.02418	77.1603	2.19127e-07	PNP	5.45993e-05	1.21064e-05	Sig
Eml2	-1.051	4.99424	34.7213	2.66447e-05	PNP	0.00197432	0.000544555	Sig
Enthd1	2.15911	2.002	19.1435	0.000519835	PNP	0.0158834	0.00565685	Sig
Entpd2	1.89508	2.38415	24.1318	0.000176016	PNP	0.00752198	0.00238941	Sig
Entpd3	-2.57274	4.72041	44.57	6.58579e-06	PNP	0.000703864	0.000184753	Sig
Ephx3	2.67617	1.25803	16.6802	0.000864442	PNP	0.0225671	0.00839743	Sig
Espn	-1.29536	6.00261	69.6898	4.2205e-07	PNP	8.99837e-05	2.03522e-05	Sig
Exoc7	-1.00616	5.81984	46.5096	5.06313e-06	PNP	0.000582945	0.000150628	Sig
Ezr	-1.06297	7.31189	139.494	4.03042e-09	PNP	3.00247e-06	5.83067e-07	Sig
Fas	1.40473	4.95824	47.5529	4.4415e-06	PNP	0.000528889	0.000134853	Sig
Fbln2	-3.00554	4.62568	121.901	1.07632e-08	PNP	5.86016e-06	1.2032e-06	Sig
Fbxl22	-2.34933	2.5084	18.6164	0.000500795	PNP	0.0154922	0.00550975	Sig
Fcgbp	2.12792	7.98675	190.721	4.41897e-10	PNP	6.1533e-07	1.17894e-07	Sig
Fgfbp1	-1.69768	3.98889	19.1344	0.000517188	PNP	0.0158305	0.00563807	Sig
Fgfr4	-2.21075	3.06566	18.7069	0.000554004	PNP	0.0165544	0.00591175	Sig
Flot1	-1.307	5.25695	51.3125	2.82178e-06	PNP	0.00037213	9.29424e-05	Sig
Fmo6	-2.77795	2.07972	15.1565	0.00101758	PNP	0.0252833	0.00957613	Sig
Frmpd4	2.53355	3.57419	23.9539	0.000181132	PNP	0.00767817	0.0024521	Sig
Fst	-1.95422	7.46924	346.761	5.69305e-12	PNP	3.23862e-08	6.45203e-09	Sig
Fut9	-3.12267	3.13286	28.4387	6.07657e-05	PNP	0.00353554	0.00103302	Sig
Fyn	-1.78036	4.63892	44.3376	6.72457e-06	PNP	0.000715033	0.000188288	Sig
G0s2	-1.24857	4.74238	30.1092	5.71351e-05	PNP	0.00336973	0.000980331	Sig
Galk1	-1.19248	4.70268	24.3574	0.000166913	PNP	0.00720329	0.00228264	Sig
Galnt7	1.76424	3.97026	60.6258	1.01647e-06	PNP	0.000175951	4.10931e-05	Sig
Gap43	-6.55406	2.28915	21.8875	0.00039979	PNP	0.0133045	0.00462691	Sig
Gbp5	1.36832	5.98645	106.972	2.50394e-08	PNP	1.10732e-05	2.28075e-06	Sig
Gbp8	1.65432	4.36862	73.5253	2.99472e-07	PNP	6.87697e-05	1.56702e-05	Sig
Gda	1.58197	3.98423	22.1975	0.000260443	PNP	0.00984148	0.0032847	Sig
Gdi1	-1.18103	5.35328	51.7068	2.69414e-06	PNP	0.000359848	9.03518e-05	Sig
Gfpt2	1.71337	2.82984	27.9147	8.47077e-05	PNP	0.00450159	0.00133541	Sig
Glul	-1.03927	7.4368	75.2879	2.56895e-07	PNP	6.11592e-05	1.3826e-05	Sig
Gm10115	2.27907	2.75208	36.383	2.07592e-05	PNP	0.00163915	0.000448496	Sig
Gm1085	2.43572	1.44053	16.4106	0.000978902	PNP	0.0246502	0.00929516	Sig
Gm15398	1.72263	2.59689	16.5573	0.000963114	PNP	0.0243555	0.00916885	Sig
Gm16233	-1.75592	5.14856	55.5097	1.75278e-06	PNP	0.000263521	6.49848e-05	Sig
Gm17655	2.1822	1.85021	16.4091	0.00100818	PNP	0.0251752	0.00951331	Sig
Gm19299	-4.13389	2.42879	21.8007	0.000190117	PNP	0.00790616	0.00254613	Sig
Gm19522	1.33761	2.85717	16.6895	0.000930092	PNP	0.0237807	0.00891267	Sig
Gm20559	1.6513	4.35007	61.9964	8.8382e-07	PNP	0.000158925	3.72619e-05	Sig
Gm26652	1.94932	2.9963	36.314	2.08846e-05	PNP	0.0016449	0.000449888	Sig
Gm33302	-1.03942	5.56759	46.353	5.16513e-06	PNP	0.000591423	0.000152739	Sig
Gm33524	2.2774	2.41182	27.7537	8.79995e-05	PNP	0.00462939	0.00137701	Sig
Gm34517	1.76354	2.78063	24.4408	0.000164569	PNP	0.00713688	0.00225686	Sig
Gm3475	-3.64708	2.04816	16.5114	0.000727202	PNP	0.0199585	0.00730967	Sig
Gm36043	-1.04527	4.05577	16.7361	0.000919122	PNP	0.0235959	0.00882405	Sig
Gm36814	-6.24758	2.04797	26.9707	0.000157585	PNP	0.00694194	0.0021834	Sig
Gm42722	3.85933	1.44493	22.6409	0.000173971	PNP	0.00745645	0.00236819	Sig
Gm44148	1.25128	4.58594	29.8707	5.9513e-05	PNP	0.00347883	0.0010164	Sig
Gm45904	-3.00554	3.30803	26.9726	8.83076e-05	PNP	0.00464169	0.00138037	Sig
Gm47547	-1.98127	3.19372	17.7651	0.000711228	PNP	0.0196537	0.00717844	Sig
Gm49454	-1.24265	4.07415	18.8549	0.000550063	PNP	0.0164535	0.00588169	Sig
Gm5431	2.80501	1.75153	22.0979	0.00026284	PNP	0.00990214	0.00330927	Sig
Gm56610	2.84318	2.00906	38.3289	1.55495e-05	PNP	0.00132564	0.000357839	Sig
Gm56955	1.31189	3.27486	20.2724	0.000396771	PNP	0.0132489	0.00459557	Sig
Gm5914	-1.24355	4.02468	18.1177	0.000655306	PNP	0.0185302	0.00670575	Sig
Gm8113	1.58028	6.414	63.2505	7.79281e-07	PNP	0.000143636	3.3525e-05	Sig
Got1	-1.26353	5.07053	45.511	5.75519e-06	PNP	0.000639674	0.000167172	Sig
Gpc2	-1.06534	4.44528	22.7723	0.000230888	PNP	0.0090612	0.00298074	Sig
Gpr176	1.63174	5.88706	83.6192	1.29667e-07	PNP	3.85751e-05	8.36151e-06	Sig
Gpx2	-2.22092	4.20793	51.8172	2.7162e-06	PNP	0.000361636	9.06142e-05	Sig
Gpx3	1.86393	5.66008	205.307	2.60563e-10	PNP	4.59493e-07	8.73834e-08	Sig
Grem2	-4.46952	4.30884	57.362	9.23713e-07	PNP	0.000164679	3.87225e-05	Sig
Gria3	1.48135	5.8405	157.98	1.68412e-09	PNP	1.62132e-06	3.14568e-07	Sig
Grik4	-1.50817	6.43653	58.2298	1.30421e-06	PNP	0.000211157	5.01169e-05	Sig
Grm7	-2.83199	4.47535	23.5678	0.000198216	PNP	0.00812548	0.00263028	Sig
Grp	-1.69608	4.17514	21.8287	0.000283024	PNP	0.0104376	0.00349774	Sig
Gsap	1.01952	4.732	32.0303	4.11694e-05	PNP	0.00267937	0.000763185	Sig
Gxylt2	1.83646	4.32249	55.469	1.75862e-06	PNP	0.000263903	6.50382e-05	Sig
H1f10	-1.21388	4.90939	37.9616	1.62723e-05	PNP	0.00136394	0.00036884	Sig
Hagh	-1.0641	7.56617	105.637	2.72622e-08	PNP	1.18059e-05	2.45293e-06	Sig
Hbb-bs	7.37074	6.16681	20.5453	0.000373874	PNP	0.0127115	0.00437154	Sig
Hdx	1.70601	2.48992	17.7769	0.000712864	PNP	0.0196561	0.00718512	Sig
Herc6	1.15999	6.87025	102.291	3.38883e-08	PNP	1.40903e-05	2.94151e-06	Sig
Hes6	-2.1772	8.17329	447.378	8.59439e-13	PNP	8.27389e-09	2.11365e-09	Sig
Heyl	-1.54017	4.68235	30.7398	5.12804e-05	PNP	0.00311702	0.000904947	Sig
Hip1	-1.36845	5.98171	109.78	2.10058e-08	PNP	9.77294e-06	1.99975e-06	Sig
Hpse2	1.52113	8.09178	206.801	2.47272e-10	PNP	4.48502e-07	8.48546e-08	Sig
Htr1f	2.47937	4.86251	178.588	7.06908e-10	PNP	8.67363e-07	1.65574e-07	Sig
Htr7	1.30059	7.59634	85.7736	1.09677e-07	PNP	3.3643e-05	7.29008e-06	Sig
Icosl	1.5301	4.22602	52.6386	2.41862e-06	PNP	0.000335211	8.39746e-05	Sig
Ifi203	2.09261	4.83818	118.753	1.22813e-08	PNP	6.51284e-06	1.34239e-06	Sig
Ifi206	2.82903	2.20345	45.7394	5.71357e-06	PNP	0.000637497	0.000166291	Sig
Ifi21	1.80185	2.91381	33.1526	3.43411e-05	PNP	0.00235845	0.000665009	Sig
Ifitm1	2.47648	4.6456	85.4088	1.12878e-07	PNP	3.42887e-05	7.4333e-06	Sig
Igfbp3	-1.35281	4.01133	22.4601	0.000247235	PNP	0.0095089	0.00314871	Sig
Ikzf1	1.52586	5.51185	80.511	1.66175e-07	PNP	4.62157e-05	1.01325e-05	Sig
Il18r1	2.34637	5.84504	228.296	1.21188e-10	PNP	2.76716e-07	5.05815e-08	Sig
Il1rn	2.76901	3.83829	129.418	6.81272e-09	PNP	4.30619e-06	8.74161e-07	Sig
Il23a	-1.3072	5.59128	60.0145	1.08212e-06	PNP	0.000183509	4.31562e-05	Sig
Irf4	3.26985	3.37548	108.371	2.33419e-08	PNP	1.05844e-05	2.17995e-06	Sig
Irf7	1.36128	6.26126	151.004	2.31409e-09	PNP	2.05269e-06	3.9079e-07	Sig
Irgm2	1.11328	4.59655	22.7929	0.000229701	PNP	0.00903567	0.00297126	Sig
Itga8	2.05406	4.67373	77.6605	2.10212e-07	PNP	5.31483e-05	1.17052e-05	Sig
Itgb8	1.63404	4.77159	56.2989	1.60528e-06	PNP	0.00024803	5.99685e-05	Sig
Kcnk1	-2.23585	3.25133	27.8179	8.45941e-05	PNP	0.00449942	0.00133505	Sig
Kcnmb2	-2.48861	4.43253	39.5471	1.3137e-05	PNP	0.00116559	0.000312762	Sig
Kcnq1	-1.83484	3.96456	24.529	0.000162738	PNP	0.00709405	0.00224217	Sig
Kcnq4	-6.14289	1.96824	21.5887	0.000424442	PNP	0.0138513	0.00485975	Sig
Kcnq5	1.14806	4.67467	25.2163	0.000140717	PNP	0.00645094	0.00199465	Sig
Kif6	1.18872	4.77737	49.5406	3.4819e-06	PNP	0.000437078	0.000110019	Sig
Klhl5	1.03405	4.73481	21.2737	0.000317652	PNP	0.0113571	0.00384833	Sig
Krt15	-2.70717	5.4976	220.23	1.58593e-10	PNP	3.20133e-07	5.8505e-08	Sig
Krt33b	-3.24856	3.93958	63.0341	7.35368e-07	PNP	0.00013675	3.1915e-05	Sig
Krt36	-3.33956	3.31683	40.7659	7.82404e-06	PNP	0.000803936	0.000212618	Sig
Lama2	2.01489	3.59706	27.5103	9.10301e-05	PNP	0.00474296	0.00141692	Sig
Large2	-1.18794	4.07674	20.7771	0.000355046	PNP	0.012268	0.0041879	Sig
Lbhd2	1.5313	3.49952	29.2703	6.61973e-05	PNP	0.0037657	0.00111049	Sig
Lgi2	-1.83381	5.15186	80.1891	1.70976e-07	PNP	4.71321e-05	1.02558e-05	Sig
Lipg	1.09218	4.56452	39.4269	1.31412e-05	PNP	0.00116559	0.000312762	Sig
Lmntd1	1.12424	3.82615	21.0546	0.000333344	PNP	0.0117319	0.00397641	Sig
Lpin1	-1.89496	5.00379	49.3093	3.58857e-06	PNP	0.000446223	0.000112246	Sig
Lrfn2	3.13285	2.81774	65.5569	6.38865e-07	PNP	0.000123578	2.86538e-05	Sig
Lrrc4c	1.0697	5.59962	50.4503	3.12217e-06	PNP	0.00040525	0.000100916	Sig
Lrrn1	-3.69651	4.79172	120.129	1.16014e-08	PNP	6.20527e-06	1.27753e-06	Sig
Ltbp2	1.45441	5.38089	99.257	4.15081e-08	PNP	1.67575e-05	3.54042e-06	Sig
Luzp2	1.04659	5.80415	17.47	0.000764943	PNP	0.0206769	0.00761639	Sig
Lypd1	-2.41538	6.63347	306.611	1.41065e-11	PNP	5.88485e-08	1.09555e-08	Sig
Magi2	1.14341	5.01938	40.6461	1.10536e-05	PNP	0.00103203	0.000275986	Sig
Malt1	1.31571	5.96819	121.078	1.07455e-08	PNP	5.86016e-06	1.2032e-06	Sig
Man1c1	-2.92528	4.24223	52.671	2.46101e-06	PNP	0.000339581	8.52457e-05	Sig
Map2k6	1.1513	3.94336	16.4411	0.000988953	PNP	0.0248234	0.0093785	Sig
Map3k8	1.02974	4.10003	22.9284	0.000223337	PNP	0.0088858	0.00290614	Sig
Mapre2	1.54903	3.27346	26.4894	0.000110237	PNP	0.00543453	0.00163647	Sig
Matn1	-2.59527	3.83633	31.911	4.2343e-05	PNP	0.00273725	0.000782974	Sig
Mdfic	1.83622	4.56067	107.37	2.44289e-08	PNP	1.09581e-05	2.25295e-06	Sig
Mecom	1.75615	5.98585	235.899	9.55798e-11	PNP	2.49208e-07	4.5496e-08	Sig
[truncated: 182 more rows]

## Sheet: Transit Amplifying
Gene ID	logFC	logCPM	F	PValue	cluster	p.adj.global	p.adj.local	sig
[truncated: 144 more rows]

[truncated: 3 more sheets: mTEC1, mTEC2, mTEC3]
