# Supplementary material for: RNA-binding proteins Zfp36l1 and Zfp36l2 protect against premature thymic involution
Source: Cell Mol Immunol. 2026 Mar 16;23(5):505–16. doi: 10.1038/s41423-026-01399-7 (PMC13129036; doi:10.1038/s41423-026-01399-7)
Supplement: Supplementary file 2 — Supplementary Table 2 [file 41423_2026_1399_MOESM2_ESM.xlsx]

## Sheet: Sheet1
Supplementary Table S2. This Table was compiled using publicly available data from the Supplementary Table S1 in St-Pierre et al. (2013).
Gene Name	Gene ID	RPKM cTEC	RPKM mTEC
Csf2	12981	0.273662	5.96791
Csf2ra	12982	49.2113	28.6133
Csf2rb	12983	3.17399	61.1102
Ifna1	15962	0	0.0632487
Ifna11	15964	0	0.222886
Ifna12	242519	0	0.226172
Ifna13	230396	0	0.176077
Ifna14	404549	0.030997	0
Ifna2	15965	0	0
Ifna4	15967	0	0.0839715
Ifna5	15968	0	0.126497
Ifna6	15969	0	0
Ifna7	15970	0	0
Ifna9	15972	0	0
Ifnab	15974	0	0
Ifnar1	15975	22.2157	17.6917
Ifnar2	15976	15.7899	15.455
Ifnb1	15977	0.0229458	2.55172
Ifne	230405	0	0.407211
Ifng	15978	0.0439146	2.6882
Ifngr1	15979	19.2676	23.857
Ifngr2	15980	34.0051	100.971
Ifnk	387510	0.344747	0.175862
Ifnz	319146	0.012085	0.0123296
Il10	16153	0.0541142	18.0673
Il10ra	16154	0.263026	11.5648
Il10rb	16155	55.8891	39.2477
Il11	16156	0.272659	1.0478
Il11ra1	16157	30.7074	89.3781
Il11ra2	16158	0	0
Il12a	16159	0.150952	32.5656
Il12b	16160	0.108672	4.48106
Il12rb1	16161	1.03352	3.80979
Il12rb2	16162	0.443656	12.2273
Il13	16163	0.175804	99.0228
Il13ra1	16164	38.8175	45.5514
Il13ra2	16165	0.678665	14.8338
Il15	16168	10.7941	23.4163
Il15ra	16169	55.494	59.2693
Il16	16170	0.502886	1.98361
Il17a	16171	0	1.86262
Il17b	56069	1.53193	12.764
Il17c	234836	0	3.61069
Il17d	239114	2.96399	1.37186
Il17f	257630	0	0.628989
Il17ra	16172	15.8926	14.0893
Il17rb	50905	1.62024	33.218
Il17rc	171095	14.0911	13.686
Il17rd	171463	1.01453	0.609635
Il17re	57890	0.659575	15.8535
Il18	16173	0.102011	4.30873
Il18bp	16068	14.5807	21.0988
Il18r1	16182	0.453494	49.7854
Il18rap	16174	0.0142429	0.515856
Il19	329244	0	1.1982
Il1a	16175	0.474377	1.92678
Il1b	16176	0	2.47228
Il1f10	215274	0	5.82993
Il1f5	54450	0.0928339	9.20744
Il1f6	54448	0	17.0868
Il1f8	69677	0	3.21728
Il1f9	215257	0.0429102	5.18778
Il1r1	16177	14.1039	26.9869
Il1r2	16178	2.9206	32.3875
Il1rl1	17082	0.0109428	2.5075
Il1rl2	107527	10.7006	29.8768
Il1rn	16181	0.333999	54.1659
Il2	16183	0.0187561	0.99506
Il20	58181	0	0.10938
Il20ra	237313	0	0.526618
Il20rb	213208	20.1567	30.4942
Il21	60505	0	1.12662
Il21r	60504	0.182986	9.90145
Il22	50929	0	9.94989
Il22ra1	230828	0.880379	1.78607
Il22ra2	237310	0.0214768	0.986019
Il23a	83430	0.390028	63.2299
Il23r	209590	0.0284056	16.0987
Il24	93672	0	6.36398
Il25	140806	0.515256	7.71569
Il27	246779	0	26.9238
Il27ra	50931	0.664721	5.09988
Il28a	330496	0	8.73419
Il28b	338374	0	7.34044
Il28ra	242700	3.92041	2.58861
Il2ra	16184	2.35019	20.615
Il2rb	16185	0.0393211	6.17133
Il2rg	16186	2.63051	180.471
Il3	16187	0	3.94913
Il31	76399	0	4.69563
Il31ra	218624	0.0915455	2.10392
Il33	77125	2.32962	2.69202
Il34	76527	7.35434	4.04797
Il3ra	16188	5.60214	19.2931
Il4	16189	0.0297196	5.35167
Il4ra	16190	29.5235	66.1091
Il5	16191	1.43972	8.10813
Il5ra	16192	0.0248639	4.30227
Il6	16193	0.438863	1.24374
Il6ra	16194	0.369961	9.49015
Il7	16196	103.14	24.355
Il7r	16197	0.269703	2.60561
Il9	16198	0	11.0644
Il9r	16199	0.24058	21.6667
Lif	16878	0.762091	3.82067
Lifr	16880	52.3437	16.4376
Tgfb1	21803	13.6098	15.0904
Tgfb2	21808	1.23398	12.2767
Tgfb3	21809	21.9744	11.8593
Tgfbr1	21812	16.2526	10.4509
Tgfbr2	21813	61.23	3.55737
Tgfbr3	21814	40.76	3.94288
Tnf	21926	0.0218397	11.5196
Tnfrsf1a	21937	121.415	38.168
Tnfrsf1b	21938	0.859499	8.4681
