# Supplementary material for: RNA-binding proteins Zfp36l1 and Zfp36l2 protect against premature thymic involution
Source: Cell Mol Immunol. 2026 Mar 16;23(5):505–16. doi: 10.1038/s41423-026-01399-7 (PMC13129036; doi:10.1038/s41423-026-01399-7)
Supplement: Supplementary file 3 — Supplementary Table 3 [file 41423_2026_1399_MOESM3_ESM.xlsx]

## Sheet: Sheet1
Antigen	Clone	Conjugate	Source
CD45	30-F11	FITC	BioLegend
CD45	30-F11	PE	BioLegend
CD45	30-F11	APC	BioLegend
CD45	30-F11	PE-Cy7	BioLegend
CD45	30-F11	BV510	BioLegend
CD45	30-F11	AF700	BioLegend
CD45R/B220	RA3-6B2	FITC	BioLegend
EpCam/CD326	G8.8	BV650	BioLegend
EpCam/CD326	G8.8	AF488	BioLegend
EpCam/CD326	G8.8	APC	BioLegend
Ly51	6C3	PE	BioLegend
Ly51	6C3	APC	BioLegend
UEA1	N/A	Biotin	Vector Laboratories
Streptavidin	N/A	APC	BioLegend
Streptavidin	N/A	PerCp-Cy5.5	BioLegend
FOXN1	IgG2b	None	Dr. Hans-Reimer Rodewald
Mouse IgG2b	RMG2b-1	PE-Cy7	BioLegend
IL-6	MP5-20F3	APC	BioLegend
TNFa	MP6-XT22	PE-Cy7	BioLegend
CD45.1	A20	APC	BioLegend
CD45.2	104	PE	BioLegend
CD8	53-6.7	PE-Cy7	BioLegend
CD8	53-6.7	BV711	BioLegend
CD4	RM4-5	APC	BioLegend
CD8a	53-6.7	BUV395	BD Biosciences
CD4	RM4-5	BUV395	BD Biosciences
CD4	RM4-5	BV750	BioLegend
CD3	145-2C11	FITC	BioLegend
CD3	145-2C11	PE-Cy7	BioLegend
CD25	PC61	APC-Cy7	BioLegend
CD44	IM7	PE-DazzleTM594	BioLegend
CD19	6D5	FITC	BioLegend
CD11b	M1/70	AF700	BioLegend
CD11c	N418	BV510	BioLegend
CD38	90/CD38	BV750	BDBiosciences
IgD	11-26c.2a	BV785	BioLegend
XCR1	ZET	APC	BioLegend
GL7	GL7	PE-Cy7	BioLegend
Qa2	695H1-9-9	APC	BioLegend
CCR7	4B12	BV421	BD Biosciences
I-A/I-E	M5/114.15.2	AF700	BioLegend
CD69	H1.2F3	Pe-Cy7	BioLegend
CD24	M1/69	BV421	BioLegend
Sirpa	P84	PE	BioLegend
Ly6C	HK1.4	APC-Cy7	BioLegend
I-A/I-E	2G9	BV510	BD Biosciences
CD64	X54-5/7.1	BV711	BioLegend
CD40	2026-03-23	BV785	BioLegend
H-2Kb	AF6-88.5	PerCP-Cy5.5	BioLegend
Qa2	695H1-9-9	APC	BioLegend
Viability	N/A	7AAD	BD Biosciences
Viability	N/A	Zombie Yellow	BioLegend
